# Supplementary material for: The Substrate Versatility of Δ1-Pyrroline-5-carboxylate Reductase (ProC) from Escherichia coli
Source: Molecules. 2026 Jan 31;31(3):501. doi: 10.3390/molecules31030501 (PMC12899673; doi:10.3390/molecules31030501)
Supplement: Supplementary file 1 [file molecules-31-00501-s001.zip]

Archive with 3 entries (3 files):
- ProC_Model01-with-NADP_3tri-based.pdb
- ProC_Model02-with-NADP_functional-dimer__2amf-based.pdb
- ProC_supplementary_figures.pdf
