# Supplementary material for: The Substrate Versatility of Δ1-Pyrroline-5-carboxylate Reductase (ProC) from Escherichia coli
Source: Molecules. 2026 Jan 31;31(3):501. doi: 10.3390/molecules31030501 (PMC12899673; doi:10.3390/molecules31030501)
Supplement: Supplementary file 1 [file molecules-31-00501-s001.zip › ProC_Model01-with-NADP_3tri-based.pdb]

CRYST1    0.000    0.000    0.000  90.00  90.00  90.00 P 1           1
ATOM      1  N   MET X   1      36.497   9.498   1.577  0.00  0.00            
ATOM      2  CA  MET X   1      37.043   8.226   1.071  0.00  0.00            
ATOM      3  C   MET X   1      38.517   8.332   0.697  0.00  0.00            
ATOM      4  O   MET X   1      39.308   7.911   1.522  0.00  0.00            
ATOM      5  CB  MET X   1      36.150   7.554   0.015  0.00  0.00            
ATOM      6  CG  MET X   1      35.780   8.381  -1.219  0.00  0.00            
ATOM      7  SD  MET X   1      34.362   7.719  -2.135  0.00  0.00            
ATOM      8  CE  MET X   1      35.007   6.095  -2.638  0.00  0.00            
ATOM      9  HA  MET X   1      37.050   7.544   1.920  0.00  0.00            
ATOM     10  HB2 MET X   1      36.642   6.639  -0.317  0.00  0.00            
ATOM     11  HB3 MET X   1      35.221   7.270   0.512  0.00  0.00            
ATOM     12  HG2 MET X   1      35.522   9.394  -0.913  0.00  0.00            
ATOM     13  HG3 MET X   1      36.638   8.429  -1.882  0.00  0.00            
ATOM     14  HE1 MET X   1      34.259   5.575  -3.236  0.00  0.00            
ATOM     15  HE2 MET X   1      35.912   6.220  -3.235  0.00  0.00            
ATOM     16  HE3 MET X   1      35.235   5.490  -1.760  0.00  0.00            
ATOM     17  H1  MET X   1      37.099   9.858   2.307  0.00  0.00            
ATOM     18  H2  MET X   1      36.436  10.175   0.830  0.00  0.00            
ATOM     19  H3  MET X   1      35.574   9.338   1.959  0.00  0.00            
ATOM     20  N   GLU X   2      38.903   9.117  -0.319  0.00  0.00            
ATOM     21  CA  GLU X   2      40.237   9.080  -0.982  0.00  0.00            
ATOM     22  C   GLU X   2      41.516   9.503  -0.196  0.00  0.00            
ATOM     23  O   GLU X   2      42.479   9.976  -0.801  0.00  0.00            
ATOM     24  CB  GLU X   2      40.166   9.888  -2.304  0.00  0.00            
ATOM     25  CG  GLU X   2      38.983   9.598  -3.242  0.00  0.00            
ATOM     26  CD  GLU X   2      38.850   8.130  -3.661  0.00  0.00            
ATOM     27  OE1 GLU X   2      39.801   7.351  -3.445  0.00  0.00            
ATOM     28  OE2 GLU X   2      37.715   7.771  -4.038  0.00  0.00            
ATOM     29  H   GLU X   2      38.179   9.460  -0.932  0.00  0.00            
ATOM     30  HA  GLU X   2      40.417   8.038  -1.240  0.00  0.00            
ATOM     31  HB2 GLU X   2      40.141  10.953  -2.053  0.00  0.00            
ATOM     32  HB3 GLU X   2      41.082   9.709  -2.874  0.00  0.00            
ATOM     33  HG2 GLU X   2      39.106  10.215  -4.132  0.00  0.00            
ATOM     34  HG3 GLU X   2      38.071   9.935  -2.748  0.00  0.00            
ATOM     35  N   LYS X   3      41.555   9.406   1.135  0.00  0.00            
ATOM     36  CA  LYS X   3      42.725   9.736   1.967  0.00  0.00            
ATOM     37  C   LYS X   3      43.589   8.502   2.199  0.00  0.00            
ATOM     38  O   LYS X   3      43.059   7.448   2.544  0.00  0.00            
ATOM     39  CB  LYS X   3      42.257  10.302   3.315  0.00  0.00            
ATOM     40  CG  LYS X   3      41.483  11.619   3.174  0.00  0.00            
ATOM     41  CD  LYS X   3      42.391  12.805   2.822  0.00  0.00            
ATOM     42  CE  LYS X   3      41.525  14.062   2.874  0.00  0.00            
ATOM     43  NZ  LYS X   3      42.310  15.300   3.063  0.00  0.00            
ATOM     44  H   LYS X   3      40.822   8.855   1.570  0.00  0.00            
ATOM     45  HA  LYS X   3      43.350  10.474   1.459  0.00  0.00            
ATOM     46  HB2 LYS X   3      43.120  10.461   3.963  0.00  0.00            
ATOM     47  HB3 LYS X   3      41.610   9.569   3.802  0.00  0.00            
ATOM     48  HG2 LYS X   3      40.699  11.522   2.424  0.00  0.00            
ATOM     49  HG3 LYS X   3      40.992  11.822   4.126  0.00  0.00            
ATOM     50  HD2 LYS X   3      42.823  12.686   1.826  0.00  0.00            
ATOM     51  HD3 LYS X   3      43.189  12.875   3.561  0.00  0.00            
ATOM     52  HE2 LYS X   3      40.903  14.130   1.978  0.00  0.00            
ATOM     53  HE3 LYS X   3      40.839  13.966   3.722  0.00  0.00            
ATOM     54  HZ1 LYS X   3      41.640  16.019   3.368  0.00  0.00            
ATOM     55  HZ2 LYS X   3      42.784  15.592   2.225  0.00  0.00            
ATOM     56  HZ3 LYS X   3      42.961  15.205   3.827  0.00  0.00            
ATOM     57  N   LYS X   4      44.913   8.671   2.223  0.00  0.00            
ATOM     58  CA  LYS X   4      45.829   7.657   2.757  0.00  0.00            
ATOM     59  C   LYS X   4      45.847   7.735   4.279  0.00  0.00            
ATOM     60  O   LYS X   4      46.189   8.777   4.845  0.00  0.00            
ATOM     61  CB  LYS X   4      47.234   7.855   2.203  0.00  0.00            
ATOM     62  CG  LYS X   4      47.301   7.734   0.676  0.00  0.00            
ATOM     63  CD  LYS X   4      48.625   8.361   0.265  0.00  0.00            
ATOM     64  CE  LYS X   4      48.795   8.444  -1.240  0.00  0.00            
ATOM     65  NZ  LYS X   4      50.009   9.242  -1.512  0.00  0.00            
ATOM     66  H   LYS X   4      45.299   9.587   1.990  0.00  0.00            
ATOM     67  HA  LYS X   4      45.476   6.672   2.461  0.00  0.00            
ATOM     68  HB2 LYS X   4      47.907   7.118   2.646  0.00  0.00            
ATOM     69  HB3 LYS X   4      47.569   8.846   2.505  0.00  0.00            
ATOM     70  HG2 LYS X   4      46.491   8.290   0.202  0.00  0.00            
ATOM     71  HG3 LYS X   4      47.255   6.687   0.374  0.00  0.00            
ATOM     72  HD2 LYS X   4      48.638   9.382   0.652  0.00  0.00            
ATOM     73  HD3 LYS X   4      49.446   7.793   0.706  0.00  0.00            
ATOM     74  HE2 LYS X   4      48.870   7.434  -1.653  0.00  0.00            
ATOM     75  HE3 LYS X   4      47.910   8.936  -1.658  0.00  0.00            
ATOM     76  HZ1 LYS X   4      50.144   9.375  -2.503  0.00  0.00            
ATOM     77  HZ2 LYS X   4      50.812   8.787  -1.100  0.00  0.00            
ATOM     78  HZ3 LYS X   4      49.910  10.142  -1.052  0.00  0.00            
ATOM     79  N   ILE X   5      45.521   6.622   4.924  0.00  0.00            
ATOM     80  CA  ILE X   5      45.400   6.509   6.375  0.00  0.00            
ATOM     81  C   ILE X   5      46.561   5.681   6.925  0.00  0.00            
ATOM     82  O   ILE X   5      46.653   4.485   6.650  0.00  0.00            
ATOM     83  CB  ILE X   5      44.021   5.928   6.753  0.00  0.00            
ATOM     84  CG1 ILE X   5      42.892   6.848   6.234  0.00  0.00            
ATOM     85  CG2 ILE X   5      43.951   5.764   8.278  0.00  0.00            
ATOM     86  CD1 ILE X   5      41.486   6.353   6.575  0.00  0.00            
ATOM     87  H   ILE X   5      45.300   5.804   4.366  0.00  0.00            
ATOM     88  HA  ILE X   5      45.459   7.503   6.814  0.00  0.00            
ATOM     89  HB  ILE X   5      43.909   4.944   6.292  0.00  0.00            
ATOM     90 HG12 ILE X   5      43.020   7.855   6.636  0.00  0.00            
ATOM     91 HG13 ILE X   5      42.951   6.907   5.148  0.00  0.00            
ATOM     92 HD11 ILE X   5      41.397   5.298   6.323  0.00  0.00            
ATOM     93 HD12 ILE X   5      40.757   6.927   6.004  0.00  0.00            
ATOM     94 HD13 ILE X   5      41.282   6.484   7.635  0.00  0.00            
ATOM     95 HG21 ILE X   5      44.159   6.719   8.748  0.00  0.00            
ATOM     96 HG22 ILE X   5      44.687   5.037   8.617  0.00  0.00            
ATOM     97 HG23 ILE X   5      42.972   5.410   8.592  0.00  0.00            
ATOM     98  N   GLY X   6      47.396   6.306   7.758  0.00  0.00            
ATOM     99  CA  GLY X   6      48.466   5.648   8.503  0.00  0.00            
ATOM    100  C   GLY X   6      48.091   5.410   9.961  0.00  0.00            
ATOM    101  O   GLY X   6      48.210   6.326  10.773  0.00  0.00            
ATOM    102  H   GLY X   6      47.220   7.288   7.949  0.00  0.00            
ATOM    103  HA2 GLY X   6      48.714   4.698   8.037  0.00  0.00            
ATOM    104  HA3 GLY X   6      49.350   6.284   8.487  0.00  0.00            
ATOM    105  N   PHE X   7      47.713   4.187  10.332  0.00  0.00            
ATOM    106  CA  PHE X   7      47.577   3.825  11.747  0.00  0.00            
ATOM    107  C   PHE X   7      48.946   3.512  12.357  0.00  0.00            
ATOM    108  O   PHE X   7      49.610   2.553  11.969  0.00  0.00            
ATOM    109  CB  PHE X   7      46.623   2.645  11.947  0.00  0.00            
ATOM    110  CG  PHE X   7      45.176   2.914  11.589  0.00  0.00            
ATOM    111  CD1 PHE X   7      44.275   3.325  12.589  0.00  0.00            
ATOM    112  CD2 PHE X   7      44.722   2.747  10.267  0.00  0.00            
ATOM    113  CE1 PHE X   7      42.938   3.607  12.262  0.00  0.00            
ATOM    114  CE2 PHE X   7      43.378   2.999   9.947  0.00  0.00            
ATOM    115  CZ  PHE X   7      42.495   3.454  10.936  0.00  0.00            
ATOM    116  H   PHE X   7      47.715   3.448   9.633  0.00  0.00            
ATOM    117  HA  PHE X   7      47.154   4.669  12.286  0.00  0.00            
ATOM    118  HB2 PHE X   7      46.667   2.337  12.993  0.00  0.00            
ATOM    119  HB3 PHE X   7      46.989   1.816  11.358  0.00  0.00            
ATOM    120  HD1 PHE X   7      44.616   3.442  13.608  0.00  0.00            
ATOM    121  HD2 PHE X   7      45.409   2.443   9.490  0.00  0.00            
ATOM    122  HE1 PHE X   7      42.256   3.947  13.026  0.00  0.00            
ATOM    123  HE2 PHE X   7      43.031   2.883   8.931  0.00  0.00            
ATOM    124  HZ  PHE X   7      41.479   3.696  10.668  0.00  0.00            
ATOM    125  N   ILE X   8      49.292   4.212  13.433  0.00  0.00            
ATOM    126  CA  ILE X   8      50.343   3.794  14.355  0.00  0.00            
ATOM    127  C   ILE X   8      49.699   2.941  15.460  0.00  0.00            
ATOM    128  O   ILE X   8      48.929   3.475  16.256  0.00  0.00            
ATOM    129  CB  ILE X   8      51.102   5.018  14.927  0.00  0.00            
ATOM    130  CG1 ILE X   8      51.439   6.139  13.917  0.00  0.00            
ATOM    131  CG2 ILE X   8      52.379   4.512  15.596  0.00  0.00            
ATOM    132  CD1 ILE X   8      52.300   5.731  12.715  0.00  0.00            
ATOM    133  H   ILE X   8      48.652   4.932  13.747  0.00  0.00            
ATOM    134  HA  ILE X   8      51.060   3.176  13.816  0.00  0.00            
ATOM    135  HB  ILE X   8      50.487   5.478  15.700  0.00  0.00            
ATOM    136 HG12 ILE X   8      50.507   6.563  13.545  0.00  0.00            
ATOM    137 HG13 ILE X   8      51.959   6.938  14.448  0.00  0.00            
ATOM    138 HD11 ILE X   8      52.399   6.584  12.042  0.00  0.00            
ATOM    139 HD12 ILE X   8      53.296   5.431  13.042  0.00  0.00            
ATOM    140 HD13 ILE X   8      51.827   4.911  12.175  0.00  0.00            
ATOM    141 HG21 ILE X   8      53.000   5.336  15.931  0.00  0.00            
ATOM    142 HG22 ILE X   8      52.110   3.908  16.461  0.00  0.00            
ATOM    143 HG23 ILE X   8      52.957   3.928  14.881  0.00  0.00            
ATOM    144  N   GLY X   9      50.034   1.649  15.528  0.00  0.00            
ATOM    145  CA  GLY X   9      49.561   0.695  16.539  0.00  0.00            
ATOM    146  C   GLY X   9      48.432  -0.220  16.051  0.00  0.00            
ATOM    147  O   GLY X   9      47.259   0.154  16.100  0.00  0.00            
ATOM    148  H   GLY X   9      50.601   1.258  14.787  0.00  0.00            
ATOM    149  HA2 GLY X   9      49.198   1.225  17.419  0.00  0.00            
ATOM    150  HA3 GLY X   9      50.402   0.075  16.850  0.00  0.00            
ATOM    151  N   CYS X  10      48.754  -1.485  15.764  0.00  0.00            
ATOM    152  CA  CYS X  10      47.787  -2.577  15.595  0.00  0.00            
ATOM    153  C   CYS X  10      47.244  -3.063  16.943  0.00  0.00            
ATOM    154  O   CYS X  10      47.485  -4.195  17.368  0.00  0.00            
ATOM    155  CB  CYS X  10      48.385  -3.726  14.776  0.00  0.00            
ATOM    156  SG  CYS X  10      47.043  -4.903  14.391  0.00  0.00            
ATOM    157  H   CYS X  10      49.736  -1.710  15.685  0.00  0.00            
ATOM    158  HA  CYS X  10      46.930  -2.187  15.046  0.00  0.00            
ATOM    159  HB2 CYS X  10      49.146  -4.234  15.371  0.00  0.00            
ATOM    160  HB3 CYS X  10      48.829  -3.336  13.861  0.00  0.00            
ATOM    161  HG  CYS X  10      47.794  -5.936  13.980  0.00  0.00            
ATOM    162  N   GLY X  11      46.599  -2.161  17.674  0.00  0.00            
ATOM    163  CA  GLY X  11      45.867  -2.560  18.858  0.00  0.00            
ATOM    164  C   GLY X  11      44.563  -3.265  18.515  0.00  0.00            
ATOM    165  O   GLY X  11      44.108  -3.233  17.363  0.00  0.00            
ATOM    166  H   GLY X  11      46.488  -1.220  17.317  0.00  0.00            
ATOM    167  HA2 GLY X  11      46.491  -3.264  19.403  0.00  0.00            
ATOM    168  HA3 GLY X  11      45.650  -1.707  19.497  0.00  0.00            
ATOM    169  N   ASN X  12      43.851  -3.697  19.548  0.00  0.00            
ATOM    170  CA  ASN X  12      42.468  -4.157  19.417  0.00  0.00            
ATOM    171  C   ASN X  12      41.568  -3.068  18.802  0.00  0.00            
ATOM    172  O   ASN X  12      40.765  -3.352  17.907  0.00  0.00            
ATOM    173  CB  ASN X  12      41.952  -4.558  20.803  0.00  0.00            
ATOM    174  CG  ASN X  12      42.819  -5.573  21.524  0.00  0.00            
ATOM    175  OD1 ASN X  12      43.294  -6.539  20.945  0.00  0.00            
ATOM    176  ND2 ASN X  12      42.826  -5.517  22.829  0.00  0.00            
ATOM    177  H   ASN X  12      44.262  -3.594  20.476  0.00  0.00            
ATOM    178  HA  ASN X  12      42.445  -5.029  18.762  0.00  0.00            
ATOM    179  HB2 ASN X  12      41.894  -3.661  21.421  0.00  0.00            
ATOM    180  HB3 ASN X  12      40.954  -4.979  20.711  0.00  0.00            
ATOM    181 HD21 ASN X  12      43.334  -6.212  23.337  0.00  0.00            
ATOM    182 HD22 ASN X  12      42.307  -4.775  23.284  0.00  0.00            
ATOM    183  N   MET X  13      41.822  -1.802  19.152  0.00  0.00            
ATOM    184  CA  MET X  13      41.142  -0.639  18.588  0.00  0.00            
ATOM    185  C   MET X  13      41.580  -0.347  17.145  0.00  0.00            
ATOM    186  O   MET X  13      40.724  -0.168  16.284  0.00  0.00            
ATOM    187  CB  MET X  13      41.367   0.570  19.512  0.00  0.00            
ATOM    188  CG  MET X  13      40.351   1.706  19.325  0.00  0.00            
ATOM    189  SD  MET X  13      38.618   1.274  19.685  0.00  0.00            
ATOM    190  CE  MET X  13      37.965   1.060  18.011  0.00  0.00            
ATOM    191  H   MET X  13      42.520  -1.643  19.880  0.00  0.00            
ATOM    192  HA  MET X  13      40.077  -0.864  18.573  0.00  0.00            
ATOM    193  HB2 MET X  13      42.372   0.964  19.351  0.00  0.00            
ATOM    194  HB3 MET X  13      41.307   0.241  20.549  0.00  0.00            
ATOM    195  HG2 MET X  13      40.633   2.500  20.016  0.00  0.00            
ATOM    196  HG3 MET X  13      40.430   2.105  18.313  0.00  0.00            
ATOM    197  HE1 MET X  13      37.049   0.479  18.042  0.00  0.00            
ATOM    198  HE2 MET X  13      37.747   2.033  17.582  0.00  0.00            
ATOM    199  HE3 MET X  13      38.683   0.543  17.384  0.00  0.00            
ATOM    200  N   GLY X  14      42.873  -0.455  16.818  0.00  0.00            
ATOM    201  CA  GLY X  14      43.373  -0.278  15.444  0.00  0.00            
ATOM    202  C   GLY X  14      42.823  -1.317  14.455  0.00  0.00            
ATOM    203  O   GLY X  14      42.220  -0.938  13.448  0.00  0.00            
ATOM    204  H   GLY X  14      43.528  -0.711  17.543  0.00  0.00            
ATOM    205  HA2 GLY X  14      43.098   0.713  15.082  0.00  0.00            
ATOM    206  HA3 GLY X  14      44.461  -0.351  15.447  0.00  0.00            
ATOM    207  N   LYS X  15      42.784  -2.592  14.871  0.00  0.00            
ATOM    208  CA  LYS X  15      42.111  -3.701  14.167  0.00  0.00            
ATOM    209  C   LYS X  15      40.615  -3.421  13.958  0.00  0.00            
ATOM    210  O   LYS X  15      40.098  -3.641  12.863  0.00  0.00            
ATOM    211  CB  LYS X  15      42.354  -4.991  14.982  0.00  0.00            
ATOM    212  CG  LYS X  15      41.722  -6.274  14.404  0.00  0.00            
ATOM    213  CD  LYS X  15      41.831  -7.437  15.412  0.00  0.00            
ATOM    214  CE  LYS X  15      41.048  -8.679  14.944  0.00  0.00            
ATOM    215  NZ  LYS X  15      40.877  -9.695  16.027  0.00  0.00            
ATOM    216  H   LYS X  15      43.245  -2.804  15.755  0.00  0.00            
ATOM    217  HA  LYS X  15      42.556  -3.813  13.176  0.00  0.00            
ATOM    218  HB2 LYS X  15      43.432  -5.148  15.069  0.00  0.00            
ATOM    219  HB3 LYS X  15      41.963  -4.836  15.988  0.00  0.00            
ATOM    220  HG2 LYS X  15      42.226  -6.540  13.473  0.00  0.00            
ATOM    221  HG3 LYS X  15      40.667  -6.098  14.192  0.00  0.00            
ATOM    222  HD2 LYS X  15      42.884  -7.692  15.550  0.00  0.00            
ATOM    223  HD3 LYS X  15      41.426  -7.103  16.369  0.00  0.00            
ATOM    224  HE2 LYS X  15      41.573  -9.116  14.088  0.00  0.00            
ATOM    225  HE3 LYS X  15      40.064  -8.353  14.597  0.00  0.00            
ATOM    226  HZ1 LYS X  15      40.346 -10.499  15.709  0.00  0.00            
ATOM    227  HZ2 LYS X  15      40.356  -9.323  16.814  0.00  0.00            
ATOM    228  HZ3 LYS X  15      41.770 -10.022  16.371  0.00  0.00            
ATOM    229  N   ALA X  16      39.929  -2.893  14.974  0.00  0.00            
ATOM    230  CA  ALA X  16      38.499  -2.596  14.908  0.00  0.00            
ATOM    231  C   ALA X  16      38.147  -1.386  14.018  0.00  0.00            
ATOM    232  O   ALA X  16      37.195  -1.482  13.245  0.00  0.00            
ATOM    233  CB  ALA X  16      37.973  -2.429  16.336  0.00  0.00            
ATOM    234  H   ALA X  16      40.408  -2.755  15.856  0.00  0.00            
ATOM    235  HA  ALA X  16      37.995  -3.457  14.469  0.00  0.00            
ATOM    236  HB1 ALA X  16      36.916  -2.173  16.304  0.00  0.00            
ATOM    237  HB2 ALA X  16      38.098  -3.362  16.887  0.00  0.00            
ATOM    238  HB3 ALA X  16      38.521  -1.641  16.848  0.00  0.00            
ATOM    239  N   ILE X  17      38.927  -0.294  14.036  0.00  0.00            
ATOM    240  CA  ILE X  17      38.712   0.836  13.108  0.00  0.00            
ATOM    241  C   ILE X  17      38.917   0.367  11.664  0.00  0.00            
ATOM    242  O   ILE X  17      38.042   0.571  10.823  0.00  0.00            
ATOM    243  CB  ILE X  17      39.635   2.049  13.391  0.00  0.00            
ATOM    244  CG1 ILE X  17      39.567   2.615  14.828  0.00  0.00            
ATOM    245  CG2 ILE X  17      39.325   3.172  12.376  0.00  0.00            
ATOM    246  CD1 ILE X  17      38.325   3.436  15.163  0.00  0.00            
ATOM    247  H   ILE X  17      39.718  -0.271  14.675  0.00  0.00            
ATOM    248  HA  ILE X  17      37.677   1.166  13.196  0.00  0.00            
ATOM    249  HB  ILE X  17      40.667   1.727  13.231  0.00  0.00            
ATOM    250 HG12 ILE X  17      39.616   1.804  15.543  0.00  0.00            
ATOM    251 HG13 ILE X  17      40.442   3.248  14.992  0.00  0.00            
ATOM    252 HD11 ILE X  17      38.361   3.727  16.205  0.00  0.00            
ATOM    253 HD12 ILE X  17      38.312   4.350  14.578  0.00  0.00            
ATOM    254 HD13 ILE X  17      37.425   2.851  14.986  0.00  0.00            
ATOM    255 HG21 ILE X  17      39.543   2.849  11.361  0.00  0.00            
ATOM    256 HG22 ILE X  17      39.919   4.058  12.594  0.00  0.00            
ATOM    257 HG23 ILE X  17      38.269   3.432  12.410  0.00  0.00            
ATOM    258  N   LEU X  18      40.029  -0.330  11.397  0.00  0.00            
ATOM    259  CA  LEU X  18      40.347  -0.870  10.076  0.00  0.00            
ATOM    260  C   LEU X  18      39.218  -1.749   9.529  0.00  0.00            
ATOM    261  O   LEU X  18      38.774  -1.530   8.403  0.00  0.00            
ATOM    262  CB  LEU X  18      41.671  -1.650  10.167  0.00  0.00            
ATOM    263  CG  LEU X  18      41.967  -2.533   8.939  0.00  0.00            
ATOM    264  CD1 LEU X  18      42.140  -1.733   7.655  0.00  0.00            
ATOM    265  CD2 LEU X  18      43.253  -3.299   9.183  0.00  0.00            
ATOM    266  H   LEU X  18      40.698  -0.481  12.145  0.00  0.00            
ATOM    267  HA  LEU X  18      40.477  -0.039   9.381  0.00  0.00            
ATOM    268  HB2 LEU X  18      41.627  -2.305  11.039  0.00  0.00            
ATOM    269  HB3 LEU X  18      42.489  -0.945  10.319  0.00  0.00            
ATOM    270  HG  LEU X  18      41.169  -3.260   8.797  0.00  0.00            
ATOM    271 HD11 LEU X  18      41.293  -1.070   7.499  0.00  0.00            
ATOM    272 HD12 LEU X  18      42.182  -2.430   6.821  0.00  0.00            
ATOM    273 HD13 LEU X  18      43.060  -1.156   7.696  0.00  0.00            
ATOM    274 HD21 LEU X  18      43.118  -3.934  10.057  0.00  0.00            
ATOM    275 HD22 LEU X  18      43.484  -3.927   8.325  0.00  0.00            
ATOM    276 HD23 LEU X  18      44.069  -2.598   9.349  0.00  0.00            
ATOM    277  N   GLY X  19      38.714  -2.690  10.332  0.00  0.00            
ATOM    278  CA  GLY X  19      37.671  -3.610   9.886  0.00  0.00            
ATOM    279  C   GLY X  19      36.379  -2.914   9.451  0.00  0.00            
ATOM    280  O   GLY X  19      35.898  -3.208   8.358  0.00  0.00            
ATOM    281  H   GLY X  19      39.145  -2.843  11.238  0.00  0.00            
ATOM    282  HA2 GLY X  19      37.444  -4.302  10.691  0.00  0.00            
ATOM    283  HA3 GLY X  19      38.046  -4.172   9.033  0.00  0.00            
ATOM    284  N   GLY X  20      36.003  -1.813  10.112  0.00  0.00            
ATOM    285  CA  GLY X  20      34.897  -0.960   9.668  0.00  0.00            
ATOM    286  C   GLY X  20      35.176  -0.188   8.372  0.00  0.00            
ATOM    287  O   GLY X  20      34.345  -0.170   7.463  0.00  0.00            
ATOM    288  H   GLY X  20      36.496  -1.558  10.959  0.00  0.00            
ATOM    289  HA2 GLY X  20      34.680  -0.233  10.448  0.00  0.00            
ATOM    290  HA3 GLY X  20      34.009  -1.576   9.523  0.00  0.00            
ATOM    291  N   LEU X  21      36.395   0.328   8.179  0.00  0.00            
ATOM    292  CA  LEU X  21      36.775   1.028   6.939  0.00  0.00            
ATOM    293  C   LEU X  21      36.812   0.105   5.708  0.00  0.00            
ATOM    294  O   LEU X  21      36.301   0.489   4.654  0.00  0.00            
ATOM    295  CB  LEU X  21      38.119   1.751   7.131  0.00  0.00            
ATOM    296  CG  LEU X  21      38.120   2.838   8.222  0.00  0.00            
ATOM    297  CD1 LEU X  21      39.513   3.462   8.307  0.00  0.00            
ATOM    298  CD2 LEU X  21      37.101   3.949   7.967  0.00  0.00            
ATOM    299  H   LEU X  21      37.086   0.211   8.913  0.00  0.00            
ATOM    300  HA  LEU X  21      36.014   1.774   6.716  0.00  0.00            
ATOM    301  HB2 LEU X  21      38.392   2.214   6.182  0.00  0.00            
ATOM    302  HB3 LEU X  21      38.881   1.009   7.373  0.00  0.00            
ATOM    303  HG  LEU X  21      37.888   2.395   9.184  0.00  0.00            
ATOM    304 HD21 LEU X  21      36.095   3.537   7.932  0.00  0.00            
ATOM    305 HD22 LEU X  21      37.127   4.655   8.794  0.00  0.00            
ATOM    306 HD23 LEU X  21      37.320   4.458   7.029  0.00  0.00            
ATOM    307 HD11 LEU X  21      39.526   4.240   9.069  0.00  0.00            
ATOM    308 HD12 LEU X  21      39.785   3.891   7.344  0.00  0.00            
ATOM    309 HD13 LEU X  21      40.238   2.693   8.573  0.00  0.00            
ATOM    310  N   ILE X  22      37.243  -1.149   5.881  0.00  0.00            
ATOM    311  CA  ILE X  22      37.171  -2.182   4.836  0.00  0.00            
ATOM    312  C   ILE X  22      35.720  -2.643   4.604  0.00  0.00            
ATOM    313  O   ILE X  22      35.250  -2.626   3.469  0.00  0.00            
ATOM    314  CB  ILE X  22      38.116  -3.363   5.175  0.00  0.00            
ATOM    315  CG1 ILE X  22      39.594  -2.938   5.339  0.00  0.00            
ATOM    316  CG2 ILE X  22      38.028  -4.494   4.134  0.00  0.00            
ATOM    317  CD1 ILE X  22      40.248  -2.256   4.131  0.00  0.00            
ATOM    318  H   ILE X  22      37.632  -1.395   6.786  0.00  0.00            
ATOM    319  HA  ILE X  22      37.506  -1.742   3.896  0.00  0.00            
ATOM    320  HB  ILE X  22      37.797  -3.782   6.132  0.00  0.00            
ATOM    321 HG12 ILE X  22      39.678  -2.263   6.185  0.00  0.00            
ATOM    322 HG13 ILE X  22      40.181  -3.823   5.581  0.00  0.00            
ATOM    323 HD11 ILE X  22      41.294  -2.059   4.356  0.00  0.00            
ATOM    324 HD12 ILE X  22      39.754  -1.311   3.909  0.00  0.00            
ATOM    325 HD13 ILE X  22      40.204  -2.909   3.265  0.00  0.00            
ATOM    326 HG21 ILE X  22      37.036  -4.945   4.143  0.00  0.00            
ATOM    327 HG22 ILE X  22      38.231  -4.111   3.134  0.00  0.00            
ATOM    328 HG23 ILE X  22      38.754  -5.273   4.367  0.00  0.00            
ATOM    329  N   ALA X  23      34.957  -2.929   5.666  0.00  0.00            
ATOM    330  CA  ALA X  23      33.582  -3.437   5.574  0.00  0.00            
ATOM    331  C   ALA X  23      32.572  -2.410   5.025  0.00  0.00            
ATOM    332  O   ALA X  23      31.607  -2.783   4.363  0.00  0.00            
ATOM    333  CB  ALA X  23      33.162  -3.927   6.966  0.00  0.00            
ATOM    334  H   ALA X  23      35.384  -2.904   6.588  0.00  0.00            
ATOM    335  HA  ALA X  23      33.572  -4.290   4.894  0.00  0.00            
ATOM    336  HB1 ALA X  23      32.139  -4.302   6.935  0.00  0.00            
ATOM    337  HB2 ALA X  23      33.822  -4.734   7.288  0.00  0.00            
ATOM    338  HB3 ALA X  23      33.227  -3.114   7.689  0.00  0.00            
ATOM    339  N   SER X  24      32.776  -1.118   5.299  0.00  0.00            
ATOM    340  CA  SER X  24      32.013  -0.009   4.699  0.00  0.00            
ATOM    341  C   SER X  24      32.434   0.297   3.252  0.00  0.00            
ATOM    342  O   SER X  24      31.732   1.031   2.552  0.00  0.00            
ATOM    343  CB  SER X  24      32.155   1.253   5.566  0.00  0.00            
ATOM    344  OG  SER X  24      33.502   1.672   5.653  0.00  0.00            
ATOM    345  H   SER X  24      33.565  -0.882   5.891  0.00  0.00            
ATOM    346  HA  SER X  24      30.957  -0.279   4.676  0.00  0.00            
ATOM    347  HB2 SER X  24      31.562   2.058   5.133  0.00  0.00            
ATOM    348  HB3 SER X  24      31.780   1.048   6.570  0.00  0.00            
ATOM    349  HG  SER X  24      33.914   1.111   6.337  0.00  0.00            
ATOM    350  N   GLY X  25      33.594  -0.201   2.807  0.00  0.00            
ATOM    351  CA  GLY X  25      34.188   0.083   1.498  0.00  0.00            
ATOM    352  C   GLY X  25      34.631   1.539   1.293  0.00  0.00            
ATOM    353  O   GLY X  25      34.888   1.939   0.160  0.00  0.00            
ATOM    354  H   GLY X  25      34.116  -0.819   3.417  0.00  0.00            
ATOM    355  HA2 GLY X  25      33.471  -0.170   0.718  0.00  0.00            
ATOM    356  HA3 GLY X  25      35.067  -0.550   1.378  0.00  0.00            
ATOM    357  N   GLN X  26      34.626   2.364   2.347  0.00  0.00            
ATOM    358  CA  GLN X  26      34.843   3.814   2.257  0.00  0.00            
ATOM    359  C   GLN X  26      36.314   4.248   2.248  0.00  0.00            
ATOM    360  O   GLN X  26      36.589   5.426   2.025  0.00  0.00            
ATOM    361  CB  GLN X  26      34.074   4.520   3.384  0.00  0.00            
ATOM    362  CG  GLN X  26      32.558   4.499   3.146  0.00  0.00            
ATOM    363  CD  GLN X  26      32.161   5.243   1.873  0.00  0.00            
ATOM    364  OE1 GLN X  26      32.592   6.353   1.597  0.00  0.00            
ATOM    365  NE2 GLN X  26      31.394   4.627   1.002  0.00  0.00            
ATOM    366  H   GLN X  26      34.394   1.970   3.251  0.00  0.00            
ATOM    367  HA  GLN X  26      34.445   4.157   1.301  0.00  0.00            
ATOM    368  HB2 GLN X  26      34.304   4.039   4.336  0.00  0.00            
ATOM    369  HB3 GLN X  26      34.393   5.561   3.444  0.00  0.00            
ATOM    370  HG2 GLN X  26      32.218   3.467   3.089  0.00  0.00            
ATOM    371  HG3 GLN X  26      32.053   4.965   3.991  0.00  0.00            
ATOM    372 HE21 GLN X  26      31.136   3.666   1.158  0.00  0.00            
ATOM    373 HE22 GLN X  26      31.237   5.106   0.135  0.00  0.00            
ATOM    374  N   VAL X  27      37.262   3.329   2.436  0.00  0.00            
ATOM    375  CA  VAL X  27      38.699   3.562   2.228  0.00  0.00            
ATOM    376  C   VAL X  27      39.295   2.282   1.647  0.00  0.00            
ATOM    377  O   VAL X  27      39.036   1.192   2.158  0.00  0.00            
ATOM    378  CB  VAL X  27      39.425   3.965   3.529  0.00  0.00            
ATOM    379  CG1 VAL X  27      40.852   4.432   3.217  0.00  0.00            
ATOM    380  CG2 VAL X  27      38.731   5.077   4.328  0.00  0.00            
ATOM    381  H   VAL X  27      36.974   2.374   2.616  0.00  0.00            
ATOM    382  HA  VAL X  27      38.831   4.366   1.501  0.00  0.00            
ATOM    383  HB  VAL X  27      39.478   3.095   4.177  0.00  0.00            
ATOM    384 HG21 VAL X  27      37.728   4.764   4.614  0.00  0.00            
ATOM    385 HG22 VAL X  27      39.285   5.269   5.242  0.00  0.00            
ATOM    386 HG23 VAL X  27      38.677   5.988   3.733  0.00  0.00            
ATOM    387 HG11 VAL X  27      41.368   4.712   4.132  0.00  0.00            
ATOM    388 HG12 VAL X  27      41.412   3.627   2.749  0.00  0.00            
ATOM    389 HG13 VAL X  27      40.833   5.295   2.549  0.00  0.00            
ATOM    390  N   LEU X  28      39.968   2.375   0.500  0.00  0.00            
ATOM    391  CA  LEU X  28      40.465   1.196  -0.213  0.00  0.00            
ATOM    392  C   LEU X  28      41.593   0.512   0.583  0.00  0.00            
ATOM    393  O   LEU X  28      42.430   1.224   1.138  0.00  0.00            
ATOM    394  CB  LEU X  28      40.946   1.601  -1.620  0.00  0.00            
ATOM    395  CG  LEU X  28      39.860   2.222  -2.520  0.00  0.00            
ATOM    396  CD1 LEU X  28      40.502   2.727  -3.812  0.00  0.00            
ATOM    397  CD2 LEU X  28      38.782   1.204  -2.901  0.00  0.00            
ATOM    398  H   LEU X  28      40.179   3.297   0.127  0.00  0.00            
ATOM    399  HA  LEU X  28      39.638   0.496  -0.308  0.00  0.00            
ATOM    400  HB2 LEU X  28      41.355   0.722  -2.120  0.00  0.00            
ATOM    401  HB3 LEU X  28      41.756   2.320  -1.503  0.00  0.00            
ATOM    402  HG  LEU X  28      39.388   3.065  -2.017  0.00  0.00            
ATOM    403 HD21 LEU X  28      38.244   0.879  -2.011  0.00  0.00            
ATOM    404 HD22 LEU X  28      39.229   0.343  -3.396  0.00  0.00            
ATOM    405 HD23 LEU X  28      38.062   1.675  -3.570  0.00  0.00            
ATOM    406 HD11 LEU X  28      41.250   3.482  -3.572  0.00  0.00            
ATOM    407 HD12 LEU X  28      39.740   3.195  -4.435  0.00  0.00            
ATOM    408 HD13 LEU X  28      40.966   1.903  -4.353  0.00  0.00            
ATOM    409  N   PRO X  29      41.812  -0.809   0.425  0.00  0.00            
ATOM    410  CA  PRO X  29      42.908  -1.500   1.108  0.00  0.00            
ATOM    411  C   PRO X  29      44.306  -0.906   0.854  0.00  0.00            
ATOM    412  O   PRO X  29      45.029  -0.624   1.803  0.00  0.00            
ATOM    413  CB  PRO X  29      42.817  -2.962   0.659  0.00  0.00            
ATOM    414  CG  PRO X  29      41.337  -3.155   0.336  0.00  0.00            
ATOM    415  CD  PRO X  29      40.867  -1.773  -0.123  0.00  0.00            
ATOM    416  HA  PRO X  29      42.700  -1.445   2.175  0.00  0.00            
ATOM    417  HB2 PRO X  29      43.140  -3.642   1.447  0.00  0.00            
ATOM    418  HB3 PRO X  29      43.407  -3.120  -0.245  0.00  0.00            
ATOM    419  HG2 PRO X  29      41.192  -3.906  -0.441  0.00  0.00            
ATOM    420  HG3 PRO X  29      40.801  -3.450   1.236  0.00  0.00            
ATOM    421  HD2 PRO X  29      39.860  -1.593   0.258  0.00  0.00            
ATOM    422  HD3 PRO X  29      40.874  -1.719  -1.211  0.00  0.00            
ATOM    423  N   GLY X  30      44.591  -0.449  -0.373  0.00  0.00            
ATOM    424  CA  GLY X  30      45.853   0.236  -0.711  0.00  0.00            
ATOM    425  C   GLY X  30      45.987   1.682  -0.201  0.00  0.00            
ATOM    426  O   GLY X  30      47.074   2.260  -0.286  0.00  0.00            
ATOM    427  H   GLY X  30      43.919  -0.620  -1.102  0.00  0.00            
ATOM    428  HA2 GLY X  30      45.961   0.256  -1.794  0.00  0.00            
ATOM    429  HA3 GLY X  30      46.683  -0.337  -0.295  0.00  0.00            
ATOM    430  N   GLN X  31      44.889   2.287   0.262  0.00  0.00            
ATOM    431  CA  GLN X  31      44.866   3.578   0.957  0.00  0.00            
ATOM    432  C   GLN X  31      45.044   3.432   2.479  0.00  0.00            
ATOM    433  O   GLN X  31      45.375   4.429   3.116  0.00  0.00            
ATOM    434  CB  GLN X  31      43.554   4.328   0.643  0.00  0.00            
ATOM    435  CG  GLN X  31      43.419   4.771  -0.823  0.00  0.00            
ATOM    436  CD  GLN X  31      42.022   5.287  -1.181  0.00  0.00            
ATOM    437  OE1 GLN X  31      41.009   4.849  -0.657  0.00  0.00            
ATOM    438  NE2 GLN X  31      41.926   6.077  -2.228  0.00  0.00            
ATOM    439  H   GLN X  31      44.052   1.723   0.359  0.00  0.00            
ATOM    440  HA  GLN X  31      45.696   4.191   0.607  0.00  0.00            
ATOM    441  HB2 GLN X  31      43.494   5.218   1.268  0.00  0.00            
ATOM    442  HB3 GLN X  31      42.715   3.688   0.900  0.00  0.00            
ATOM    443  HG2 GLN X  31      44.151   5.554  -1.021  0.00  0.00            
ATOM    444  HG3 GLN X  31      43.634   3.931  -1.483  0.00  0.00            
ATOM    445 HE21 GLN X  31      42.731   6.461  -2.673  0.00  0.00            
ATOM    446 HE22 GLN X  31      40.992   6.353  -2.563  0.00  0.00            
ATOM    447  N   ILE X  32      44.930   2.233   3.068  0.00  0.00            
ATOM    448  CA  ILE X  32      45.198   2.019   4.500  0.00  0.00            
ATOM    449  C   ILE X  32      46.535   1.301   4.709  0.00  0.00            
ATOM    450  O   ILE X  32      46.896   0.366   3.995  0.00  0.00            
ATOM    451  CB  ILE X  32      44.045   1.315   5.250  0.00  0.00            
ATOM    452  CG1 ILE X  32      42.654   1.902   4.920  0.00  0.00            
ATOM    453  CG2 ILE X  32      44.327   1.405   6.765  0.00  0.00            
ATOM    454  CD1 ILE X  32      41.494   1.102   5.526  0.00  0.00            
ATOM    455  H   ILE X  32      44.748   1.411   2.501  0.00  0.00            
ATOM    456  HA  ILE X  32      45.296   2.997   4.970  0.00  0.00            
ATOM    457  HB  ILE X  32      44.043   0.269   4.952  0.00  0.00            
ATOM    458 HG12 ILE X  32      42.598   2.936   5.262  0.00  0.00            
ATOM    459 HG13 ILE X  32      42.510   1.884   3.841  0.00  0.00            
ATOM    460 HD11 ILE X  32      40.556   1.409   5.072  0.00  0.00            
ATOM    461 HD12 ILE X  32      41.426   1.269   6.600  0.00  0.00            
ATOM    462 HD13 ILE X  32      41.636   0.043   5.326  0.00  0.00            
ATOM    463 HG21 ILE X  32      43.488   1.037   7.347  0.00  0.00            
ATOM    464 HG22 ILE X  32      44.516   2.441   7.049  0.00  0.00            
ATOM    465 HG23 ILE X  32      45.193   0.799   7.027  0.00  0.00            
ATOM    466  N   TRP X  33      47.318   1.825   5.642  0.00  0.00            
ATOM    467  CA  TRP X  33      48.655   1.370   5.996  0.00  0.00            
ATOM    468  C   TRP X  33      48.775   1.380   7.534  0.00  0.00            
ATOM    469  O   TRP X  33      48.229   2.278   8.184  0.00  0.00            
ATOM    470  CB  TRP X  33      49.689   2.314   5.366  0.00  0.00            
ATOM    471  CG  TRP X  33      49.941   2.365   3.878  0.00  0.00            
ATOM    472  CD1 TRP X  33      49.021   2.425   2.887  0.00  0.00            
ATOM    473  CD2 TRP X  33      51.235   2.454   3.194  0.00  0.00            
ATOM    474  NE1 TRP X  33      49.638   2.443   1.655  0.00  0.00            
ATOM    475  CE2 TRP X  33      51.010   2.472   1.783  0.00  0.00            
ATOM    476  CE3 TRP X  33      52.580   2.508   3.623  0.00  0.00            
ATOM    477  CZ2 TRP X  33      52.059   2.524   0.851  0.00  0.00            
ATOM    478  CZ3 TRP X  33      53.640   2.582   2.698  0.00  0.00            
ATOM    479  CH2 TRP X  33      53.384   2.586   1.316  0.00  0.00            
ATOM    480  H   TRP X  33      46.981   2.642   6.144  0.00  0.00            
ATOM    481  HA  TRP X  33      48.825   0.355   5.639  0.00  0.00            
ATOM    482  HB2 TRP X  33      50.640   2.053   5.829  0.00  0.00            
ATOM    483  HB3 TRP X  33      49.411   3.325   5.663  0.00  0.00            
ATOM    484  HD1 TRP X  33      47.952   2.431   3.026  0.00  0.00            
ATOM    485  HE3 TRP X  33      52.803   2.465   4.679  0.00  0.00            
ATOM    486  HZ2 TRP X  33      51.846   2.536  -0.205  0.00  0.00            
ATOM    487  HZ3 TRP X  33      54.660   2.620   3.061  0.00  0.00            
ATOM    488  HH2 TRP X  33      54.210   2.636   0.621  0.00  0.00            
ATOM    489  HE1 TRP X  33      49.111   2.424   0.788  0.00  0.00            
ATOM    490  N   VAL X  34      49.414   0.375   8.144  0.00  0.00            
ATOM    491  CA  VAL X  34      49.361   0.171   9.609  0.00  0.00            
ATOM    492  C   VAL X  34      50.684  -0.354  10.188  0.00  0.00            
ATOM    493  O   VAL X  34      51.218  -1.345   9.691  0.00  0.00            
ATOM    494  CB  VAL X  34      48.218  -0.794   9.990  0.00  0.00            
ATOM    495  CG1 VAL X  34      48.093  -0.951  11.515  0.00  0.00            
ATOM    496  CG2 VAL X  34      46.830  -0.434   9.435  0.00  0.00            
ATOM    497  H   VAL X  34      49.816  -0.368   7.575  0.00  0.00            
ATOM    498  HA  VAL X  34      49.152   1.126  10.083  0.00  0.00            
ATOM    499  HB  VAL X  34      48.476  -1.755   9.560  0.00  0.00            
ATOM    500 HG21 VAL X  34      46.850  -0.402   8.350  0.00  0.00            
ATOM    501 HG22 VAL X  34      46.505   0.531   9.794  0.00  0.00            
ATOM    502 HG23 VAL X  34      46.105  -1.191   9.737  0.00  0.00            
ATOM    503 HG11 VAL X  34      48.098   0.020  12.006  0.00  0.00            
ATOM    504 HG12 VAL X  34      48.928  -1.538  11.897  0.00  0.00            
ATOM    505 HG13 VAL X  34      47.168  -1.467  11.770  0.00  0.00            
ATOM    506  N   TYR X  35      51.087   0.169  11.356  0.00  0.00            
ATOM    507  CA  TYR X  35      52.245  -0.301  12.136  0.00  0.00            
ATOM    508  C   TYR X  35      51.923  -1.095  13.397  0.00  0.00            
ATOM    509  O   TYR X  35      51.029  -0.736  14.162  0.00  0.00            
ATOM    510  CB  TYR X  35      53.162   0.874  12.525  0.00  0.00            
ATOM    511  CG  TYR X  35      54.049   1.278  11.379  0.00  0.00            
ATOM    512  CD1 TYR X  35      54.812   0.294  10.735  0.00  0.00            
ATOM    513  CD2 TYR X  35      54.067   2.593  10.906  0.00  0.00            
ATOM    514  CE1 TYR X  35      55.384   0.550   9.490  0.00  0.00            
ATOM    515  CE2 TYR X  35      54.736   2.878   9.717  0.00  0.00            
ATOM    516  CZ  TYR X  35      55.279   1.827   8.932  0.00  0.00            
ATOM    517  OH  TYR X  35      55.698   2.068   7.677  0.00  0.00            
ATOM    518  H   TYR X  35      50.571   0.966  11.709  0.00  0.00            
ATOM    519  HA  TYR X  35      52.798  -0.995  11.505  0.00  0.00            
ATOM    520  HB2 TYR X  35      52.557   1.717  12.850  0.00  0.00            
ATOM    521  HB3 TYR X  35      53.815   0.590  13.349  0.00  0.00            
ATOM    522  HD1 TYR X  35      54.878  -0.692  11.161  0.00  0.00            
ATOM    523  HD2 TYR X  35      53.568   3.386  11.451  0.00  0.00            
ATOM    524  HE1 TYR X  35      55.902  -0.228   8.957  0.00  0.00            
ATOM    525  HE2 TYR X  35      54.823   3.877   9.371  0.00  0.00            
ATOM    526  HH  TYR X  35      55.991   1.254   7.264  0.00  0.00            
ATOM    527  N   THR X  36      52.909  -1.907  13.782  0.00  0.00            
ATOM    528  CA  THR X  36      53.069  -2.525  15.103  0.00  0.00            
ATOM    529  C   THR X  36      54.560  -2.823  15.380  0.00  0.00            
ATOM    530  O   THR X  36      55.253  -3.261  14.462  0.00  0.00            
ATOM    531  CB  THR X  36      52.214  -3.794  15.198  0.00  0.00            
ATOM    532  OG1 THR X  36      52.431  -4.468  16.403  0.00  0.00            
ATOM    533  CG2 THR X  36      52.434  -4.788  14.066  0.00  0.00            
ATOM    534  H   THR X  36      53.651  -2.096  13.117  0.00  0.00            
ATOM    535  HA  THR X  36      52.681  -1.842  15.851  0.00  0.00            
ATOM    536  HB  THR X  36      51.171  -3.485  15.172  0.00  0.00            
ATOM    537  HG1 THR X  36      52.895  -5.303  16.216  0.00  0.00            
ATOM    538 HG21 THR X  36      52.146  -4.324  13.130  0.00  0.00            
ATOM    539 HG22 THR X  36      51.824  -5.673  14.225  0.00  0.00            
ATOM    540 HG23 THR X  36      53.482  -5.074  14.000  0.00  0.00            
ATOM    541  N   PRO X  37      55.086  -2.570  16.594  0.00  0.00            
ATOM    542  CA  PRO X  37      56.441  -2.934  17.015  0.00  0.00            
ATOM    543  C   PRO X  37      56.676  -4.446  17.068  0.00  0.00            
ATOM    544  O   PRO X  37      57.803  -4.885  16.846  0.00  0.00            
ATOM    545  CB  PRO X  37      56.614  -2.348  18.422  0.00  0.00            
ATOM    546  CG  PRO X  37      55.617  -1.206  18.459  0.00  0.00            
ATOM    547  CD  PRO X  37      54.475  -1.755  17.615  0.00  0.00            
ATOM    548  HA  PRO X  37      57.164  -2.476  16.337  0.00  0.00            
ATOM    549  HB2 PRO X  37      56.318  -3.080  19.176  0.00  0.00            
ATOM    550  HB3 PRO X  37      57.631  -1.999  18.603  0.00  0.00            
ATOM    551  HG2 PRO X  37      55.299  -1.005  19.481  0.00  0.00            
ATOM    552  HG3 PRO X  37      56.044  -0.318  17.988  0.00  0.00            
ATOM    553  HD2 PRO X  37      53.812  -2.371  18.217  0.00  0.00            
ATOM    554  HD3 PRO X  37      53.936  -0.939  17.156  0.00  0.00            
ATOM    555  N   SER X  38      55.641  -5.233  17.400  0.00  0.00            
ATOM    556  CA  SER X  38      55.685  -6.700  17.346  0.00  0.00            
ATOM    557  C   SER X  38      54.973  -7.206  16.079  0.00  0.00            
ATOM    558  O   SER X  38      53.819  -6.829  15.843  0.00  0.00            
ATOM    559  CB  SER X  38      55.109  -7.327  18.620  0.00  0.00            
ATOM    560  OG  SER X  38      55.592  -8.660  18.757  0.00  0.00            
ATOM    561  H   SER X  38      54.766  -4.793  17.664  0.00  0.00            
ATOM    562  HA  SER X  38      56.732  -6.993  17.317  0.00  0.00            
ATOM    563  HB2 SER X  38      54.020  -7.310  18.597  0.00  0.00            
ATOM    564  HB3 SER X  38      55.447  -6.750  19.479  0.00  0.00            
ATOM    565  HG  SER X  38      55.109  -9.281  18.180  0.00  0.00            
ATOM    566  N   PRO X  39      55.645  -7.991  15.212  0.00  0.00            
ATOM    567  CA  PRO X  39      55.210  -8.259  13.834  0.00  0.00            
ATOM    568  C   PRO X  39      53.968  -9.155  13.734  0.00  0.00            
ATOM    569  O   PRO X  39      53.227  -9.089  12.757  0.00  0.00            
ATOM    570  CB  PRO X  39      56.418  -8.940  13.176  0.00  0.00            
ATOM    571  CG  PRO X  39      57.093  -9.661  14.343  0.00  0.00            
ATOM    572  CD  PRO X  39      56.903  -8.669  15.485  0.00  0.00            
ATOM    573  HA  PRO X  39      54.998  -7.323  13.316  0.00  0.00            
ATOM    574  HB2 PRO X  39      56.129  -9.634  12.386  0.00  0.00            
ATOM    575  HB3 PRO X  39      57.095  -8.180  12.781  0.00  0.00            
ATOM    576  HG2 PRO X  39      56.563 -10.588  14.568  0.00  0.00            
ATOM    577  HG3 PRO X  39      58.148  -9.857  14.150  0.00  0.00            
ATOM    578  HD2 PRO X  39      56.865  -9.200  16.438  0.00  0.00            
ATOM    579  HD3 PRO X  39      57.717  -7.942  15.486  0.00  0.00            
ATOM    580  N   ASP X  40      53.694  -9.967  14.750  0.00  0.00            
ATOM    581  CA  ASP X  40      52.675 -11.022  14.753  0.00  0.00            
ATOM    582  C   ASP X  40      51.257 -10.474  14.519  0.00  0.00            
ATOM    583  O   ASP X  40      50.471 -11.031  13.750  0.00  0.00            
ATOM    584  CB  ASP X  40      52.736 -11.778  16.099  0.00  0.00            
ATOM    585  CG  ASP X  40      54.149 -11.872  16.698  0.00  0.00            
ATOM    586  OD1 ASP X  40      54.842 -12.836  16.340  0.00  0.00            
ATOM    587  OD2 ASP X  40      54.611 -10.808  17.209  0.00  0.00            
ATOM    588  H   ASP X  40      54.342  -9.974  15.536  0.00  0.00            
ATOM    589  HA  ASP X  40      52.905 -11.725  13.951  0.00  0.00            
ATOM    590  HB2 ASP X  40      52.328 -12.782  15.953  0.00  0.00            
ATOM    591  HB3 ASP X  40      52.096 -11.271  16.821  0.00  0.00            
ATOM    592  N   LYS X  41      50.986  -9.280  15.058  0.00  0.00            
ATOM    593  CA  LYS X  41      49.723  -8.549  14.885  0.00  0.00            
ATOM    594  C   LYS X  41      49.554  -7.977  13.470  0.00  0.00            
ATOM    595  O   LYS X  41      48.427  -7.702  13.063  0.00  0.00            
ATOM    596  CB  LYS X  41      49.640  -7.437  15.943  0.00  0.00            
ATOM    597  CG  LYS X  41      49.744  -7.957  17.389  0.00  0.00            
ATOM    598  CD  LYS X  41      49.654  -6.774  18.360  0.00  0.00            
ATOM    599  CE  LYS X  41      49.920  -7.188  19.809  0.00  0.00            
ATOM    600  NZ  LYS X  41      49.996  -5.991  20.669  0.00  0.00            
ATOM    601  H   LYS X  41      51.724  -8.850  15.604  0.00  0.00            
ATOM    602  HA  LYS X  41      48.894  -9.241  15.037  0.00  0.00            
ATOM    603  HB2 LYS X  41      48.689  -6.915  15.833  0.00  0.00            
ATOM    604  HB3 LYS X  41      50.444  -6.721  15.770  0.00  0.00            
ATOM    605  HG2 LYS X  41      48.935  -8.661  17.590  0.00  0.00            
ATOM    606  HG3 LYS X  41      50.701  -8.461  17.535  0.00  0.00            
ATOM    607  HD2 LYS X  41      48.663  -6.325  18.298  0.00  0.00            
ATOM    608  HD3 LYS X  41      50.400  -6.031  18.068  0.00  0.00            
ATOM    609  HE2 LYS X  41      49.166  -7.888  20.173  0.00  0.00            
ATOM    610  HE3 LYS X  41      50.903  -7.670  19.832  0.00  0.00            
ATOM    611  HZ1 LYS X  41      50.753  -6.036  21.345  0.00  0.00            
ATOM    612  HZ2 LYS X  41      49.144  -5.578  21.046  0.00  0.00            
ATOM    613  HZ3 LYS X  41      50.543  -5.290  20.181  0.00  0.00            
ATOM    614  N   VAL X  42      50.644  -7.827  12.710  0.00  0.00            
ATOM    615  CA  VAL X  42      50.646  -7.338  11.320  0.00  0.00            
ATOM    616  C   VAL X  42      50.261  -8.410  10.296  0.00  0.00            
ATOM    617  O   VAL X  42      49.649  -8.066   9.288  0.00  0.00            
ATOM    618  CB  VAL X  42      51.978  -6.612  10.992  0.00  0.00            
ATOM    619  CG1 VAL X  42      52.911  -7.311   9.994  0.00  0.00            
ATOM    620  CG2 VAL X  42      51.680  -5.202  10.465  0.00  0.00            
ATOM    621  H   VAL X  42      51.530  -8.145  13.090  0.00  0.00            
ATOM    622  HA  VAL X  42      49.853  -6.603  11.250  0.00  0.00            
ATOM    623  HB  VAL X  42      52.547  -6.494  11.913  0.00  0.00            
ATOM    624 HG21 VAL X  42      52.607  -4.714  10.164  0.00  0.00            
ATOM    625 HG22 VAL X  42      50.992  -5.244   9.627  0.00  0.00            
ATOM    626 HG23 VAL X  42      51.218  -4.597  11.239  0.00  0.00            
ATOM    627 HG11 VAL X  42      53.833  -6.735   9.900  0.00  0.00            
ATOM    628 HG12 VAL X  42      52.448  -7.393   9.013  0.00  0.00            
ATOM    629 HG13 VAL X  42      53.170  -8.305  10.351  0.00  0.00            
ATOM    630  N   ALA X  43      50.348  -9.697  10.651  0.00  0.00            
ATOM    631  CA  ALA X  43      49.861 -10.791   9.804  0.00  0.00            
ATOM    632  C   ALA X  43      48.337 -10.736   9.580  0.00  0.00            
ATOM    633  O   ALA X  43      47.880 -10.757   8.442  0.00  0.00            
ATOM    634  CB  ALA X  43      50.284 -12.121  10.437  0.00  0.00            
ATOM    635  H   ALA X  43      50.814  -9.933  11.518  0.00  0.00            
ATOM    636  HA  ALA X  43      50.334 -10.717   8.822  0.00  0.00            
ATOM    637  HB1 ALA X  43      49.988 -12.941   9.779  0.00  0.00            
ATOM    638  HB2 ALA X  43      51.367 -12.143  10.564  0.00  0.00            
ATOM    639  HB3 ALA X  43      49.805 -12.250  11.408  0.00  0.00            
ATOM    640  N   ALA X  44      47.553 -10.426  10.622  0.00  0.00            
ATOM    641  CA  ALA X  44      46.105 -10.233  10.484  0.00  0.00            
ATOM    642  C   ALA X  44      45.751  -9.071   9.535  0.00  0.00            
ATOM    643  O   ALA X  44      44.810  -9.170   8.748  0.00  0.00            
ATOM    644  CB  ALA X  44      45.507 -10.007  11.880  0.00  0.00            
ATOM    645  H   ALA X  44      47.979 -10.327  11.531  0.00  0.00            
ATOM    646  HA  ALA X  44      45.670 -11.140  10.060  0.00  0.00            
ATOM    647  HB1 ALA X  44      44.425  -9.893  11.797  0.00  0.00            
ATOM    648  HB2 ALA X  44      45.725 -10.863  12.519  0.00  0.00            
ATOM    649  HB3 ALA X  44      45.927  -9.105  12.328  0.00  0.00            
ATOM    650  N   LEU X  45      46.530  -7.989   9.578  0.00  0.00            
ATOM    651  CA  LEU X  45      46.366  -6.809   8.729  0.00  0.00            
ATOM    652  C   LEU X  45      46.663  -7.110   7.252  0.00  0.00            
ATOM    653  O   LEU X  45      45.825  -6.839   6.388  0.00  0.00            
ATOM    654  CB  LEU X  45      47.257  -5.686   9.282  0.00  0.00            
ATOM    655  CG  LEU X  45      47.010  -5.322  10.760  0.00  0.00            
ATOM    656  CD1 LEU X  45      48.046  -4.296  11.200  0.00  0.00            
ATOM    657  CD2 LEU X  45      45.633  -4.707  10.987  0.00  0.00            
ATOM    658  H   LEU X  45      47.342  -8.024  10.178  0.00  0.00            
ATOM    659  HA  LEU X  45      45.340  -6.465   8.772  0.00  0.00            
ATOM    660  HB2 LEU X  45      47.088  -4.805   8.674  0.00  0.00            
ATOM    661  HB3 LEU X  45      48.304  -5.963   9.164  0.00  0.00            
ATOM    662  HG  LEU X  45      47.101  -6.203  11.391  0.00  0.00            
ATOM    663 HD21 LEU X  45      45.469  -4.541  12.049  0.00  0.00            
ATOM    664 HD22 LEU X  45      44.854  -5.375  10.630  0.00  0.00            
ATOM    665 HD23 LEU X  45      45.584  -3.752  10.474  0.00  0.00            
ATOM    666 HD11 LEU X  45      48.940  -4.792  11.555  0.00  0.00            
ATOM    667 HD12 LEU X  45      47.654  -3.687  12.008  0.00  0.00            
ATOM    668 HD13 LEU X  45      48.308  -3.657  10.367  0.00  0.00            
ATOM    669  N   HIS X  46      47.762  -7.821   7.001  0.00  0.00            
ATOM    670  CA  HIS X  46      48.195  -8.247   5.670  0.00  0.00            
ATOM    671  C   HIS X  46      47.242  -9.281   5.044  0.00  0.00            
ATOM    672  O   HIS X  46      46.638  -9.029   4.002  0.00  0.00            
ATOM    673  CB  HIS X  46      49.623  -8.800   5.807  0.00  0.00            
ATOM    674  CG  HIS X  46      50.325  -8.971   4.490  0.00  0.00            
ATOM    675  ND1 HIS X  46      50.846  -7.936   3.709  0.00  0.00            
ATOM    676  CD2 HIS X  46      50.540 -10.157   3.857  0.00  0.00            
ATOM    677  CE1 HIS X  46      51.360  -8.526   2.623  0.00  0.00            
ATOM    678  NE2 HIS X  46      51.189  -9.858   2.683  0.00  0.00            
ATOM    679  H   HIS X  46      48.370  -8.045   7.782  0.00  0.00            
ATOM    680  HA  HIS X  46      48.227  -7.379   5.007  0.00  0.00            
ATOM    681  HB2 HIS X  46      49.599  -9.761   6.325  0.00  0.00            
ATOM    682  HB3 HIS X  46      50.220  -8.120   6.415  0.00  0.00            
ATOM    683  HD2 HIS X  46      50.238 -11.134   4.215  0.00  0.00            
ATOM    684  HE1 HIS X  46      51.835  -7.992   1.813  0.00  0.00            
ATOM    685  HE2 HIS X  46      51.460 -10.527   1.981  0.00  0.00            
ATOM    686  N   ASP X  47      46.973 -10.370   5.766  0.00  0.00            
ATOM    687  CA  ASP X  47      46.327 -11.582   5.246  0.00  0.00            
ATOM    688  C   ASP X  47      44.796 -11.636   5.400  0.00  0.00            
ATOM    689  O   ASP X  47      44.179 -12.538   4.834  0.00  0.00            
ATOM    690  CB  ASP X  47      46.975 -12.815   5.905  0.00  0.00            
ATOM    691  CG  ASP X  47      48.470 -12.942   5.593  0.00  0.00            
ATOM    692  OD1 ASP X  47      48.799 -13.056   4.396  0.00  0.00            
ATOM    693  OD2 ASP X  47      49.249 -13.138   6.560  0.00  0.00            
ATOM    694  H   ASP X  47      47.471 -10.473   6.646  0.00  0.00            
ATOM    695  HA  ASP X  47      46.524 -11.645   4.174  0.00  0.00            
ATOM    696  HB2 ASP X  47      46.481 -13.717   5.538  0.00  0.00            
ATOM    697  HB3 ASP X  47      46.815 -12.767   6.982  0.00  0.00            
ATOM    698  N   GLN X  48      44.155 -10.750   6.179  0.00  0.00            
ATOM    699  CA  GLN X  48      42.680 -10.707   6.325  0.00  0.00            
ATOM    700  C   GLN X  48      42.057  -9.406   5.801  0.00  0.00            
ATOM    701  O   GLN X  48      40.972  -9.444   5.222  0.00  0.00            
ATOM    702  CB  GLN X  48      42.251 -10.943   7.787  0.00  0.00            
ATOM    703  CG  GLN X  48      42.844 -12.200   8.446  0.00  0.00            
ATOM    704  CD  GLN X  48      42.291 -13.502   7.869  0.00  0.00            
ATOM    705  OE1 GLN X  48      41.353 -14.087   8.385  0.00  0.00            
ATOM    706  NE2 GLN X  48      42.846 -14.041   6.810  0.00  0.00            
ATOM    707  H   GLN X  48      44.716 -10.086   6.698  0.00  0.00            
ATOM    708  HA  GLN X  48      42.230 -11.503   5.731  0.00  0.00            
ATOM    709  HB2 GLN X  48      42.527 -10.075   8.383  0.00  0.00            
ATOM    710  HB3 GLN X  48      41.162 -11.015   7.825  0.00  0.00            
ATOM    711  HG2 GLN X  48      42.591 -12.175   9.506  0.00  0.00            
ATOM    712  HG3 GLN X  48      43.932 -12.189   8.371  0.00  0.00            
ATOM    713 HE21 GLN X  48      42.416 -14.868   6.449  0.00  0.00            
ATOM    714 HE22 GLN X  48      43.516 -13.514   6.257  0.00  0.00            
ATOM    715  N   PHE X  49      42.747  -8.270   5.946  0.00  0.00            
ATOM    716  CA  PHE X  49      42.266  -6.961   5.484  0.00  0.00            
ATOM    717  C   PHE X  49      42.926  -6.485   4.173  0.00  0.00            
ATOM    718  O   PHE X  49      42.368  -5.617   3.503  0.00  0.00            
ATOM    719  CB  PHE X  49      42.419  -5.946   6.626  0.00  0.00            
ATOM    720  CG  PHE X  49      41.683  -6.322   7.906  0.00  0.00            
ATOM    721  CD1 PHE X  49      40.298  -6.104   8.030  0.00  0.00            
ATOM    722  CD2 PHE X  49      42.378  -6.918   8.974  0.00  0.00            
ATOM    723  CE1 PHE X  49      39.625  -6.478   9.209  0.00  0.00            
ATOM    724  CE2 PHE X  49      41.715  -7.274  10.160  0.00  0.00            
ATOM    725  CZ  PHE X  49      40.334  -7.051  10.280  0.00  0.00            
ATOM    726  H   PHE X  49      43.613  -8.299   6.468  0.00  0.00            
ATOM    727  HA  PHE X  49      41.200  -7.031   5.266  0.00  0.00            
ATOM    728  HB2 PHE X  49      43.479  -5.823   6.846  0.00  0.00            
ATOM    729  HB3 PHE X  49      42.049  -4.978   6.288  0.00  0.00            
ATOM    730  HD1 PHE X  49      39.745  -5.666   7.212  0.00  0.00            
ATOM    731  HD2 PHE X  49      43.427  -7.123   8.876  0.00  0.00            
ATOM    732  HE1 PHE X  49      38.557  -6.339   9.290  0.00  0.00            
ATOM    733  HE2 PHE X  49      42.268  -7.735  10.966  0.00  0.00            
ATOM    734  HZ  PHE X  49      39.812  -7.333  11.183  0.00  0.00            
ATOM    735  N   GLY X  50      44.043  -7.093   3.746  0.00  0.00            
ATOM    736  CA  GLY X  50      44.710  -6.788   2.471  0.00  0.00            
ATOM    737  C   GLY X  50      45.425  -5.433   2.433  0.00  0.00            
ATOM    738  O   GLY X  50      45.550  -4.845   1.356  0.00  0.00            
ATOM    739  H   GLY X  50      44.489  -7.774   4.347  0.00  0.00            
ATOM    740  HA2 GLY X  50      43.975  -6.808   1.666  0.00  0.00            
ATOM    741  HA3 GLY X  50      45.455  -7.559   2.273  0.00  0.00            
ATOM    742  N   ILE X  51      45.726  -4.863   3.604  0.00  0.00            
ATOM    743  CA  ILE X  51      46.296  -3.515   3.754  0.00  0.00            
ATOM    744  C   ILE X  51      47.821  -3.544   3.895  0.00  0.00            
ATOM    745  O   ILE X  51      48.416  -4.594   4.131  0.00  0.00            
ATOM    746  CB  ILE X  51      45.584  -2.725   4.874  0.00  0.00            
ATOM    747  CG1 ILE X  51      45.816  -3.179   6.327  0.00  0.00            
ATOM    748  CG2 ILE X  51      44.079  -2.670   4.604  0.00  0.00            
ATOM    749  CD1 ILE X  51      47.175  -2.760   6.886  0.00  0.00            
ATOM    750  H   ILE X  51      45.651  -5.439   4.432  0.00  0.00            
ATOM    751  HA  ILE X  51      46.100  -2.964   2.833  0.00  0.00            
ATOM    752  HB  ILE X  51      45.931  -1.700   4.806  0.00  0.00            
ATOM    753 HG12 ILE X  51      45.062  -2.703   6.953  0.00  0.00            
ATOM    754 HG13 ILE X  51      45.694  -4.258   6.415  0.00  0.00            
ATOM    755 HG21 ILE X  51      43.633  -1.879   5.197  0.00  0.00            
ATOM    756 HG22 ILE X  51      43.914  -2.451   3.557  0.00  0.00            
ATOM    757 HG23 ILE X  51      43.605  -3.616   4.850  0.00  0.00            
ATOM    758 HD11 ILE X  51      47.943  -3.475   6.601  0.00  0.00            
ATOM    759 HD12 ILE X  51      47.440  -1.765   6.533  0.00  0.00            
ATOM    760 HD13 ILE X  51      47.115  -2.738   7.969  0.00  0.00            
ATOM    761  N   ASN X  52      48.473  -2.395   3.702  0.00  0.00            
ATOM    762  CA  ASN X  52      49.932  -2.310   3.781  0.00  0.00            
ATOM    763  C   ASN X  52      50.437  -2.487   5.227  0.00  0.00            
ATOM    764  O   ASN X  52      50.062  -1.732   6.128  0.00  0.00            
ATOM    765  CB  ASN X  52      50.387  -0.989   3.157  0.00  0.00            
ATOM    766  CG  ASN X  52      51.899  -0.886   3.079  0.00  0.00            
ATOM    767  OD1 ASN X  52      52.594  -0.745   4.064  0.00  0.00            
ATOM    768  ND2 ASN X  52      52.475  -1.072   1.916  0.00  0.00            
ATOM    769  H   ASN X  52      47.937  -1.540   3.594  0.00  0.00            
ATOM    770  HA  ASN X  52      50.347  -3.125   3.184  0.00  0.00            
ATOM    771  HB2 ASN X  52      49.958  -0.878   2.163  0.00  0.00            
ATOM    772  HB3 ASN X  52      50.027  -0.180   3.779  0.00  0.00            
ATOM    773 HD21 ASN X  52      53.477  -1.000   1.932  0.00  0.00            
ATOM    774 HD22 ASN X  52      51.930  -1.195   1.089  0.00  0.00            
ATOM    775  N   ALA X  53      51.312  -3.474   5.413  0.00  0.00            
ATOM    776  CA  ALA X  53      51.735  -4.001   6.702  0.00  0.00            
ATOM    777  C   ALA X  53      53.273  -4.013   6.821  0.00  0.00            
ATOM    778  O   ALA X  53      53.954  -4.556   5.951  0.00  0.00            
ATOM    779  CB  ALA X  53      51.129  -5.407   6.783  0.00  0.00            
ATOM    780  H   ALA X  53      51.552  -4.046   4.619  0.00  0.00            
ATOM    781  HA  ALA X  53      51.328  -3.391   7.511  0.00  0.00            
ATOM    782  HB1 ALA X  53      51.490  -5.926   7.662  0.00  0.00            
ATOM    783  HB2 ALA X  53      51.425  -5.990   5.909  0.00  0.00            
ATOM    784  HB3 ALA X  53      50.041  -5.344   6.816  0.00  0.00            
ATOM    785  N   ALA X  54      53.807  -3.425   7.898  0.00  0.00            
ATOM    786  CA  ALA X  54      55.243  -3.324   8.201  0.00  0.00            
ATOM    787  C   ALA X  54      55.468  -2.970   9.697  0.00  0.00            
ATOM    788  O   ALA X  54      54.512  -2.916  10.475  0.00  0.00            
ATOM    789  CB  ALA X  54      55.849  -2.290   7.231  0.00  0.00            
ATOM    790  H   ALA X  54      53.183  -3.003   8.573  0.00  0.00            
ATOM    791  HA  ALA X  54      55.727  -4.285   8.018  0.00  0.00            
ATOM    792  HB1 ALA X  54      55.846  -2.697   6.220  0.00  0.00            
ATOM    793  HB2 ALA X  54      56.883  -2.069   7.495  0.00  0.00            
ATOM    794  HB3 ALA X  54      55.256  -1.377   7.226  0.00  0.00            
ATOM    795  N   GLU X  55      56.713  -2.689  10.103  0.00  0.00            
ATOM    796  CA  GLU X  55      57.135  -2.474  11.504  0.00  0.00            
ATOM    797  C   GLU X  55      57.738  -1.077  11.809  0.00  0.00            
ATOM    798  O   GLU X  55      57.700  -0.618  12.952  0.00  0.00            
ATOM    799  CB  GLU X  55      58.094  -3.615  11.913  0.00  0.00            
ATOM    800  CG  GLU X  55      59.489  -3.648  11.254  0.00  0.00            
ATOM    801  CD  GLU X  55      59.501  -4.308   9.865  0.00  0.00            
ATOM    802  OE1 GLU X  55      60.141  -5.373   9.728  0.00  0.00            
ATOM    803  OE2 GLU X  55      58.958  -3.677   8.925  0.00  0.00            
ATOM    804  H   GLU X  55      57.462  -2.903   9.439  0.00  0.00            
ATOM    805  HA  GLU X  55      56.264  -2.565  12.152  0.00  0.00            
ATOM    806  HB2 GLU X  55      58.247  -3.535  12.990  0.00  0.00            
ATOM    807  HB3 GLU X  55      57.601  -4.573  11.737  0.00  0.00            
ATOM    808  HG2 GLU X  55      59.895  -2.637  11.186  0.00  0.00            
ATOM    809  HG3 GLU X  55      60.156  -4.210  11.913  0.00  0.00            
ATOM    810  N   SER X  56      58.254  -0.359  10.806  0.00  0.00            
ATOM    811  CA  SER X  56      59.047   0.873  10.984  0.00  0.00            
ATOM    812  C   SER X  56      58.223   2.181  11.003  0.00  0.00            
ATOM    813  O   SER X  56      57.898   2.749   9.959  0.00  0.00            
ATOM    814  CB  SER X  56      60.112   0.905   9.892  0.00  0.00            
ATOM    815  OG  SER X  56      60.950   2.019  10.097  0.00  0.00            
ATOM    816  H   SER X  56      58.257  -0.788   9.892  0.00  0.00            
ATOM    817  HA  SER X  56      59.584   0.803  11.932  0.00  0.00            
ATOM    818  HB2 SER X  56      59.631   0.971   8.914  0.00  0.00            
ATOM    819  HB3 SER X  56      60.709  -0.007   9.928  0.00  0.00            
ATOM    820  HG  SER X  56      61.222   2.311   9.188  0.00  0.00            
ATOM    821  N   ALA X  57      57.987   2.748  12.195  0.00  0.00            
ATOM    822  CA  ALA X  57      56.946   3.760  12.465  0.00  0.00            
ATOM    823  C   ALA X  57      56.894   5.004  11.545  0.00  0.00            
ATOM    824  O   ALA X  57      55.822   5.594  11.377  0.00  0.00            
ATOM    825  CB  ALA X  57      57.078   4.217  13.925  0.00  0.00            
ATOM    826  H   ALA X  57      58.316   2.226  12.993  0.00  0.00            
ATOM    827  HA  ALA X  57      55.987   3.260  12.373  0.00  0.00            
ATOM    828  HB1 ALA X  57      56.262   4.901  14.166  0.00  0.00            
ATOM    829  HB2 ALA X  57      57.032   3.362  14.599  0.00  0.00            
ATOM    830  HB3 ALA X  57      58.025   4.740  14.070  0.00  0.00            
ATOM    831  N   GLN X  58      58.029   5.477  11.027  0.00  0.00            
ATOM    832  CA  GLN X  58      58.104   6.689  10.197  0.00  0.00            
ATOM    833  C   GLN X  58      57.576   6.492   8.765  0.00  0.00            
ATOM    834  O   GLN X  58      57.081   7.443   8.159  0.00  0.00            
ATOM    835  CB  GLN X  58      59.558   7.190  10.152  0.00  0.00            
ATOM    836  CG  GLN X  58      60.049   7.678  11.525  0.00  0.00            
ATOM    837  CD  GLN X  58      61.472   8.237  11.508  0.00  0.00            
ATOM    838  OE1 GLN X  58      62.227   8.158  10.554  0.00  0.00            
ATOM    839  NE2 GLN X  58      61.884   8.905  12.559  0.00  0.00            
ATOM    840  H   GLN X  58      58.864   4.922  11.153  0.00  0.00            
ATOM    841  HA  GLN X  58      57.487   7.467  10.649  0.00  0.00            
ATOM    842  HB2 GLN X  58      60.208   6.389   9.795  0.00  0.00            
ATOM    843  HB3 GLN X  58      59.621   8.023   9.450  0.00  0.00            
ATOM    844  HG2 GLN X  58      60.016   6.858  12.242  0.00  0.00            
ATOM    845  HG3 GLN X  58      59.376   8.460  11.876  0.00  0.00            
ATOM    846 HE21 GLN X  58      62.800   9.295  12.507  0.00  0.00            
ATOM    847 HE22 GLN X  58      61.204   9.152  13.274  0.00  0.00            
ATOM    848  N   GLU X  59      57.669   5.282   8.211  0.00  0.00            
ATOM    849  CA  GLU X  59      57.541   5.060   6.760  0.00  0.00            
ATOM    850  C   GLU X  59      56.091   5.126   6.236  0.00  0.00            
ATOM    851  O   GLU X  59      55.866   5.597   5.125  0.00  0.00            
ATOM    852  CB  GLU X  59      58.278   3.759   6.387  0.00  0.00            
ATOM    853  CG  GLU X  59      59.801   3.978   6.459  0.00  0.00            
ATOM    854  CD  GLU X  59      60.583   2.694   6.746  0.00  0.00            
ATOM    855  OE1 GLU X  59      60.448   1.732   5.967  0.00  0.00            
ATOM    856  OE2 GLU X  59      61.434   2.746   7.672  0.00  0.00            
ATOM    857  H   GLU X  59      58.035   4.514   8.769  0.00  0.00            
ATOM    858  HA  GLU X  59      58.063   5.865   6.241  0.00  0.00            
ATOM    859  HB2 GLU X  59      57.992   2.972   7.084  0.00  0.00            
ATOM    860  HB3 GLU X  59      58.009   3.448   5.377  0.00  0.00            
ATOM    861  HG2 GLU X  59      60.030   4.701   7.244  0.00  0.00            
ATOM    862  HG3 GLU X  59      60.141   4.410   5.515  0.00  0.00            
ATOM    863  N   VAL X  60      55.092   4.980   7.112  0.00  0.00            
ATOM    864  CA  VAL X  60      53.680   5.281   6.797  0.00  0.00            
ATOM    865  C   VAL X  60      53.397   6.780   6.771  0.00  0.00            
ATOM    866  O   VAL X  60      52.797   7.302   5.825  0.00  0.00            
ATOM    867  CB  VAL X  60      52.710   4.550   7.751  0.00  0.00            
ATOM    868  CG1 VAL X  60      52.455   5.169   9.139  0.00  0.00            
ATOM    869  CG2 VAL X  60      51.346   4.475   7.098  0.00  0.00            
ATOM    870  H   VAL X  60      55.335   4.576   8.003  0.00  0.00            
ATOM    871  HA  VAL X  60      53.497   4.906   5.790  0.00  0.00            
ATOM    872  HB  VAL X  60      53.050   3.523   7.866  0.00  0.00            
ATOM    873 HG21 VAL X  60      50.898   5.458   6.993  0.00  0.00            
ATOM    874 HG22 VAL X  60      50.706   3.823   7.690  0.00  0.00            
ATOM    875 HG23 VAL X  60      51.478   4.060   6.107  0.00  0.00            
ATOM    876 HG11 VAL X  60      53.386   5.413   9.645  0.00  0.00            
ATOM    877 HG12 VAL X  60      51.859   6.077   9.059  0.00  0.00            
ATOM    878 HG13 VAL X  60      51.906   4.449   9.747  0.00  0.00            
ATOM    879  N   ALA X  61      53.941   7.507   7.745  0.00  0.00            
ATOM    880  CA  ALA X  61      53.808   8.954   7.862  0.00  0.00            
ATOM    881  C   ALA X  61      54.616   9.717   6.786  0.00  0.00            
ATOM    882  O   ALA X  61      54.430  10.920   6.625  0.00  0.00            
ATOM    883  CB  ALA X  61      54.166   9.351   9.301  0.00  0.00            
ATOM    884  H   ALA X  61      54.535   7.032   8.411  0.00  0.00            
ATOM    885  HA  ALA X  61      52.758   9.206   7.702  0.00  0.00            
ATOM    886  HB1 ALA X  61      53.961  10.412   9.447  0.00  0.00            
ATOM    887  HB2 ALA X  61      53.558   8.777  10.003  0.00  0.00            
ATOM    888  HB3 ALA X  61      55.221   9.154   9.497  0.00  0.00            
ATOM    889  N   GLN X  62      55.392   9.009   5.954  0.00  0.00            
ATOM    890  CA  GLN X  62      56.014   9.536   4.738  0.00  0.00            
ATOM    891  C   GLN X  62      54.994   9.919   3.650  0.00  0.00            
ATOM    892  O   GLN X  62      55.251  10.844   2.877  0.00  0.00            
ATOM    893  CB  GLN X  62      56.977   8.469   4.193  0.00  0.00            
ATOM    894  CG  GLN X  62      57.796   8.937   2.981  0.00  0.00            
ATOM    895  CD  GLN X  62      58.666   7.839   2.379  0.00  0.00            
ATOM    896  OE1 GLN X  62      58.826   6.746   2.878  0.00  0.00            
ATOM    897  NE2 GLN X  62      59.256   8.079   1.230  0.00  0.00            
ATOM    898  H   GLN X  62      55.534   8.028   6.164  0.00  0.00            
ATOM    899  HA  GLN X  62      56.581  10.429   4.999  0.00  0.00            
ATOM    900  HB2 GLN X  62      57.658   8.154   4.987  0.00  0.00            
ATOM    901  HB3 GLN X  62      56.386   7.612   3.874  0.00  0.00            
ATOM    902  HG2 GLN X  62      58.429   9.773   3.275  0.00  0.00            
ATOM    903  HG3 GLN X  62      57.124   9.272   2.193  0.00  0.00            
ATOM    904 HE21 GLN X  62      59.142   8.959   0.771  0.00  0.00            
ATOM    905 HE22 GLN X  62      59.792   7.306   0.876  0.00  0.00            
ATOM    906  N   ILE X  63      53.908   9.146   3.498  0.00  0.00            
ATOM    907  CA  ILE X  63      52.924   9.335   2.413  0.00  0.00            
ATOM    908  C   ILE X  63      51.482   9.550   2.886  0.00  0.00            
ATOM    909  O   ILE X  63      50.646   9.857   2.035  0.00  0.00            
ATOM    910  CB  ILE X  63      52.990   8.210   1.349  0.00  0.00            
ATOM    911  CG1 ILE X  63      52.368   6.873   1.817  0.00  0.00            
ATOM    912  CG2 ILE X  63      54.402   8.019   0.768  0.00  0.00            
ATOM    913  CD1 ILE X  63      52.026   5.941   0.649  0.00  0.00            
ATOM    914  H   ILE X  63      53.786   8.370   4.141  0.00  0.00            
ATOM    915  HA  ILE X  63      53.176  10.259   1.894  0.00  0.00            
ATOM    916  HB  ILE X  63      52.376   8.563   0.520  0.00  0.00            
ATOM    917 HG12 ILE X  63      53.044   6.364   2.506  0.00  0.00            
ATOM    918 HG13 ILE X  63      51.434   7.060   2.345  0.00  0.00            
ATOM    919 HG21 ILE X  63      54.373   7.338  -0.082  0.00  0.00            
ATOM    920 HG22 ILE X  63      55.067   7.598   1.524  0.00  0.00            
ATOM    921 HG23 ILE X  63      54.799   8.978   0.438  0.00  0.00            
ATOM    922 HD11 ILE X  63      51.539   6.492  -0.155  0.00  0.00            
ATOM    923 HD12 ILE X  63      52.927   5.462   0.269  0.00  0.00            
ATOM    924 HD13 ILE X  63      51.337   5.175   1.001  0.00  0.00            
ATOM    925  N   ALA X  64      51.158   9.270   4.151  0.00  0.00            
ATOM    926  CA  ALA X  64      49.804   9.390   4.690  0.00  0.00            
ATOM    927  C   ALA X  64      49.325  10.854   4.763  0.00  0.00            
ATOM    928  O   ALA X  64      49.971  11.696   5.385  0.00  0.00            
ATOM    929  CB  ALA X  64      49.751   8.697   6.057  0.00  0.00            
ATOM    930  H   ALA X  64      51.879   8.940   4.780  0.00  0.00            
ATOM    931  HA  ALA X  64      49.126   8.854   4.032  0.00  0.00            
ATOM    932  HB1 ALA X  64      48.759   8.815   6.494  0.00  0.00            
ATOM    933  HB2 ALA X  64      49.960   7.633   5.939  0.00  0.00            
ATOM    934  HB3 ALA X  64      50.489   9.136   6.728  0.00  0.00            
ATOM    935  N   ASP X  65      48.118  11.118   4.255  0.00  0.00            
ATOM    936  CA  ASP X  65      47.382  12.365   4.491  0.00  0.00            
ATOM    937  C   ASP X  65      46.931  12.483   5.958  0.00  0.00            
ATOM    938  O   ASP X  65      46.896  13.581   6.519  0.00  0.00            
ATOM    939  CB  ASP X  65      46.137  12.422   3.586  0.00  0.00            
ATOM    940  CG  ASP X  65      46.397  12.202   2.092  0.00  0.00            
ATOM    941  OD1 ASP X  65      46.109  13.151   1.341  0.00  0.00            
ATOM    942  OD2 ASP X  65      46.433  11.004   1.702  0.00  0.00            
ATOM    943  H   ASP X  65      47.618  10.379   3.779  0.00  0.00            
ATOM    944  HA  ASP X  65      48.027  13.216   4.266  0.00  0.00            
ATOM    945  HB2 ASP X  65      45.442  11.647   3.911  0.00  0.00            
ATOM    946  HB3 ASP X  65      45.645  13.386   3.732  0.00  0.00            
ATOM    947  N   ILE X  66      46.544  11.351   6.566  0.00  0.00            
ATOM    948  CA  ILE X  66      45.954  11.291   7.909  0.00  0.00            
ATOM    949  C   ILE X  66      46.617  10.188   8.737  0.00  0.00            
ATOM    950  O   ILE X  66      46.581   9.015   8.363  0.00  0.00            
ATOM    951  CB  ILE X  66      44.415  11.121   7.856  0.00  0.00            
ATOM    952  CG1 ILE X  66      43.782  12.074   6.810  0.00  0.00            
ATOM    953  CG2 ILE X  66      43.847  11.347   9.274  0.00  0.00            
ATOM    954  CD1 ILE X  66      42.261  12.077   6.717  0.00  0.00            
ATOM    955  H   ILE X  66      46.577  10.492   6.025  0.00  0.00            
ATOM    956  HA  ILE X  66      46.153  12.240   8.402  0.00  0.00            
ATOM    957  HB  ILE X  66      44.186  10.096   7.555  0.00  0.00            
ATOM    958 HG12 ILE X  66      44.134  11.786   5.821  0.00  0.00            
ATOM    959 HG13 ILE X  66      44.115  13.090   6.994  0.00  0.00            
ATOM    960 HD11 ILE X  66      41.945  12.819   5.991  0.00  0.00            
ATOM    961 HD12 ILE X  66      41.792  12.315   7.666  0.00  0.00            
ATOM    962 HD13 ILE X  66      41.941  11.106   6.370  0.00  0.00            
ATOM    963 HG21 ILE X  66      44.012  12.372   9.595  0.00  0.00            
ATOM    964 HG22 ILE X  66      44.332  10.687   9.992  0.00  0.00            
ATOM    965 HG23 ILE X  66      42.778  11.140   9.299  0.00  0.00            
ATOM    966  N   ILE X  67      47.170  10.548   9.895  0.00  0.00            
ATOM    967  CA  ILE X  67      47.867   9.630  10.802  0.00  0.00            
ATOM    968  C   ILE X  67      47.031   9.413  12.072  0.00  0.00            
ATOM    969  O   ILE X  67      46.679  10.365  12.770  0.00  0.00            
ATOM    970  CB  ILE X  67      49.310  10.112  11.085  0.00  0.00            
ATOM    971  CG1 ILE X  67      50.190  10.137   9.808  0.00  0.00            
ATOM    972  CG2 ILE X  67      50.006   9.193  12.109  0.00  0.00            
ATOM    973  CD1 ILE X  67      49.968  11.348   8.889  0.00  0.00            
ATOM    974  H   ILE X  67      47.143  11.534  10.144  0.00  0.00            
ATOM    975  HA  ILE X  67      47.958   8.666  10.307  0.00  0.00            
ATOM    976  HB  ILE X  67      49.273  11.115  11.516  0.00  0.00            
ATOM    977 HG12 ILE X  67      51.238  10.160  10.104  0.00  0.00            
ATOM    978 HG13 ILE X  67      50.044   9.218   9.238  0.00  0.00            
ATOM    979 HD11 ILE X  67      49.150  11.157   8.198  0.00  0.00            
ATOM    980 HD12 ILE X  67      50.868  11.527   8.300  0.00  0.00            
ATOM    981 HD13 ILE X  67      49.745  12.239   9.473  0.00  0.00            
ATOM    982 HG21 ILE X  67      49.475   9.200  13.061  0.00  0.00            
ATOM    983 HG22 ILE X  67      50.047   8.172  11.725  0.00  0.00            
ATOM    984 HG23 ILE X  67      51.022   9.541  12.293  0.00  0.00            
ATOM    985  N   PHE X  68      46.731   8.152  12.382  0.00  0.00            
ATOM    986  CA  PHE X  68      45.924   7.716  13.524  0.00  0.00            
ATOM    987  C   PHE X  68      46.826   7.061  14.575  0.00  0.00            
ATOM    988  O   PHE X  68      47.303   5.946  14.382  0.00  0.00            
ATOM    989  CB  PHE X  68      44.851   6.716  13.054  0.00  0.00            
ATOM    990  CG  PHE X  68      43.666   7.296  12.304  0.00  0.00            
ATOM    991  CD1 PHE X  68      43.842   7.921  11.055  0.00  0.00            
ATOM    992  CD2 PHE X  68      42.363   7.123  12.809  0.00  0.00            
ATOM    993  CE1 PHE X  68      42.733   8.407  10.343  0.00  0.00            
ATOM    994  CE2 PHE X  68      41.257   7.604  12.089  0.00  0.00            
ATOM    995  CZ  PHE X  68      41.444   8.287  10.879  0.00  0.00            
ATOM    996  H   PHE X  68      47.117   7.426  11.785  0.00  0.00            
ATOM    997  HA  PHE X  68      45.423   8.569  13.981  0.00  0.00            
ATOM    998  HB2 PHE X  68      44.473   6.191  13.933  0.00  0.00            
ATOM    999  HB3 PHE X  68      45.320   5.969  12.414  0.00  0.00            
ATOM   1000  HD1 PHE X  68      44.826   7.998  10.616  0.00  0.00            
ATOM   1001  HD2 PHE X  68      42.206   6.594  13.736  0.00  0.00            
ATOM   1002  HE1 PHE X  68      42.869   8.845   9.366  0.00  0.00            
ATOM   1003  HE2 PHE X  68      40.255   7.428  12.446  0.00  0.00            
ATOM   1004  HZ  PHE X  68      40.597   8.688  10.346  0.00  0.00            
ATOM   1005  N   ALA X  69      47.012   7.699  15.727  0.00  0.00            
ATOM   1006  CA  ALA X  69      47.722   7.109  16.857  0.00  0.00            
ATOM   1007  C   ALA X  69      46.778   6.229  17.704  0.00  0.00            
ATOM   1008  O   ALA X  69      46.052   6.720  18.574  0.00  0.00            
ATOM   1009  CB  ALA X  69      48.389   8.242  17.634  0.00  0.00            
ATOM   1010  H   ALA X  69      46.558   8.597  15.861  0.00  0.00            
ATOM   1011  HA  ALA X  69      48.519   6.466  16.481  0.00  0.00            
ATOM   1012  HB1 ALA X  69      48.979   7.821  18.446  0.00  0.00            
ATOM   1013  HB2 ALA X  69      47.625   8.909  18.029  0.00  0.00            
ATOM   1014  HB3 ALA X  69      49.052   8.802  16.973  0.00  0.00            
ATOM   1015  N   ALA X  70      46.808   4.925  17.425  0.00  0.00            
ATOM   1016  CA  ALA X  70      46.070   3.838  18.076  0.00  0.00            
ATOM   1017  C   ALA X  70      46.964   3.010  19.034  0.00  0.00            
ATOM   1018  O   ALA X  70      46.779   1.811  19.217  0.00  0.00            
ATOM   1019  CB  ALA X  70      45.401   3.009  16.969  0.00  0.00            
ATOM   1020  H   ALA X  70      47.446   4.622  16.694  0.00  0.00            
ATOM   1021  HA  ALA X  70      45.280   4.267  18.691  0.00  0.00            
ATOM   1022  HB1 ALA X  70      44.768   2.237  17.408  0.00  0.00            
ATOM   1023  HB2 ALA X  70      44.791   3.657  16.341  0.00  0.00            
ATOM   1024  HB3 ALA X  70      46.164   2.534  16.350  0.00  0.00            
ATOM   1025  N   VAL X  71      47.943   3.664  19.663  0.00  0.00            
ATOM   1026  CA  VAL X  71      48.861   3.098  20.669  0.00  0.00            
ATOM   1027  C   VAL X  71      48.416   3.436  22.096  0.00  0.00            
ATOM   1028  O   VAL X  71      47.697   4.414  22.304  0.00  0.00            
ATOM   1029  CB  VAL X  71      50.299   3.602  20.446  0.00  0.00            
ATOM   1030  CG1 VAL X  71      50.819   3.238  19.062  0.00  0.00            
ATOM   1031  CG2 VAL X  71      50.446   5.120  20.619  0.00  0.00            
ATOM   1032  H   VAL X  71      47.996   4.654  19.495  0.00  0.00            
ATOM   1033  HA  VAL X  71      48.872   2.011  20.565  0.00  0.00            
ATOM   1034  HB  VAL X  71      50.939   3.102  21.171  0.00  0.00            
ATOM   1035 HG21 VAL X  71      51.492   5.404  20.539  0.00  0.00            
ATOM   1036 HG22 VAL X  71      49.876   5.639  19.849  0.00  0.00            
ATOM   1037 HG23 VAL X  71      50.086   5.430  21.599  0.00  0.00            
ATOM   1038 HG11 VAL X  71      51.889   3.414  19.013  0.00  0.00            
ATOM   1039 HG12 VAL X  71      50.624   2.187  18.872  0.00  0.00            
ATOM   1040 HG13 VAL X  71      50.323   3.830  18.300  0.00  0.00            
ATOM   1041  N   LYS X  72      48.997   2.774  23.105  0.00  0.00            
ATOM   1042  CA  LYS X  72      48.787   3.063  24.543  0.00  0.00            
ATOM   1043  C   LYS X  72      48.986   4.559  24.892  0.00  0.00            
ATOM   1044  O   LYS X  72      50.026   5.106  24.517  0.00  0.00            
ATOM   1045  CB  LYS X  72      49.760   2.227  25.397  0.00  0.00            
ATOM   1046  CG  LYS X  72      49.699   0.706  25.204  0.00  0.00            
ATOM   1047  CD  LYS X  72      48.362   0.091  25.632  0.00  0.00            
ATOM   1048  CE  LYS X  72      48.536  -1.427  25.677  0.00  0.00            
ATOM   1049  NZ  LYS X  72      47.284  -2.099  26.070  0.00  0.00            
ATOM   1050  H   LYS X  72      49.592   1.995  22.857  0.00  0.00            
ATOM   1051  HA  LYS X  72      47.763   2.780  24.778  0.00  0.00            
ATOM   1052  HB2 LYS X  72      49.577   2.444  26.451  0.00  0.00            
ATOM   1053  HB3 LYS X  72      50.780   2.544  25.177  0.00  0.00            
ATOM   1054  HG2 LYS X  72      49.896   0.450  24.162  0.00  0.00            
ATOM   1055  HG3 LYS X  72      50.493   0.268  25.810  0.00  0.00            
ATOM   1056  HD2 LYS X  72      48.089   0.457  26.624  0.00  0.00            
ATOM   1057  HD3 LYS X  72      47.582   0.354  24.913  0.00  0.00            
ATOM   1058  HE2 LYS X  72      49.342  -1.681  26.369  0.00  0.00            
ATOM   1059  HE3 LYS X  72      48.824  -1.780  24.678  0.00  0.00            
ATOM   1060  HZ1 LYS X  72      46.654  -2.090  25.254  0.00  0.00            
ATOM   1061  HZ2 LYS X  72      47.443  -3.094  26.166  0.00  0.00            
ATOM   1062  HZ3 LYS X  72      46.838  -1.697  26.870  0.00  0.00            
ATOM   1063  N   PRO X  73      48.262   5.108  25.895  0.00  0.00            
ATOM   1064  CA  PRO X  73      48.413   6.505  26.326  0.00  0.00            
ATOM   1065  C   PRO X  73      49.843   6.928  26.691  0.00  0.00            
ATOM   1066  O   PRO X  73      50.344   7.921  26.171  0.00  0.00            
ATOM   1067  CB  PRO X  73      47.478   6.649  27.532  0.00  0.00            
ATOM   1068  CG  PRO X  73      46.339   5.701  27.176  0.00  0.00            
ATOM   1069  CD  PRO X  73      47.099   4.527  26.561  0.00  0.00            
ATOM   1070  HA  PRO X  73      48.057   7.153  25.524  0.00  0.00            
ATOM   1071  HB2 PRO X  73      47.967   6.296  28.441  0.00  0.00            
ATOM   1072  HB3 PRO X  73      47.136   7.673  27.667  0.00  0.00            
ATOM   1073  HG2 PRO X  73      45.765   5.403  28.054  0.00  0.00            
ATOM   1074  HG3 PRO X  73      45.691   6.160  26.427  0.00  0.00            
ATOM   1075  HD2 PRO X  73      46.448   3.993  25.874  0.00  0.00            
ATOM   1076  HD3 PRO X  73      47.433   3.854  27.350  0.00  0.00            
ATOM   1077  N   GLY X  74      50.570   6.092  27.439  0.00  0.00            
ATOM   1078  CA  GLY X  74      51.931   6.409  27.883  0.00  0.00            
ATOM   1079  C   GLY X  74      53.015   6.321  26.801  0.00  0.00            
ATOM   1080  O   GLY X  74      54.078   6.912  26.982  0.00  0.00            
ATOM   1081  H   GLY X  74      50.122   5.268  27.803  0.00  0.00            
ATOM   1082  HA2 GLY X  74      51.944   7.424  28.285  0.00  0.00            
ATOM   1083  HA3 GLY X  74      52.207   5.729  28.688  0.00  0.00            
ATOM   1084  N   ILE X  75      52.766   5.648  25.668  0.00  0.00            
ATOM   1085  CA  ILE X  75      53.740   5.554  24.560  0.00  0.00            
ATOM   1086  C   ILE X  75      53.491   6.579  23.439  0.00  0.00            
ATOM   1087  O   ILE X  75      54.434   6.899  22.708  0.00  0.00            
ATOM   1088  CB  ILE X  75      53.894   4.090  24.074  0.00  0.00            
ATOM   1089  CG1 ILE X  75      55.293   3.838  23.461  0.00  0.00            
ATOM   1090  CG2 ILE X  75      52.825   3.680  23.051  0.00  0.00            
ATOM   1091  CD1 ILE X  75      55.759   2.383  23.555  0.00  0.00            
ATOM   1092  H   ILE X  75      51.836   5.274  25.516  0.00  0.00            
ATOM   1093  HA  ILE X  75      54.710   5.825  24.974  0.00  0.00            
ATOM   1094  HB  ILE X  75      53.797   3.441  24.947  0.00  0.00            
ATOM   1095 HG12 ILE X  75      56.044   4.436  23.975  0.00  0.00            
ATOM   1096 HG13 ILE X  75      55.301   4.143  22.414  0.00  0.00            
ATOM   1097 HG21 ILE X  75      52.890   2.611  22.851  0.00  0.00            
ATOM   1098 HG22 ILE X  75      52.967   4.215  22.111  0.00  0.00            
ATOM   1099 HG23 ILE X  75      51.831   3.883  23.431  0.00  0.00            
ATOM   1100 HD11 ILE X  75      56.344   2.231  24.458  0.00  0.00            
ATOM   1101 HD12 ILE X  75      56.408   2.174  22.707  0.00  0.00            
ATOM   1102 HD13 ILE X  75      54.913   1.701  23.581  0.00  0.00            
ATOM   1103  N   MET X  76      52.359   7.297  23.489  0.00  0.00            
ATOM   1104  CA  MET X  76      52.026   8.433  22.612  0.00  0.00            
ATOM   1105  C   MET X  76      53.162   9.452  22.492  0.00  0.00            
ATOM   1106  O   MET X  76      53.517   9.847  21.387  0.00  0.00            
ATOM   1107  CB  MET X  76      50.789   9.175  23.152  0.00  0.00            
ATOM   1108  CG  MET X  76      49.480   8.406  22.951  0.00  0.00            
ATOM   1109  SD  MET X  76      48.942   8.233  21.228  0.00  0.00            
ATOM   1110  CE  MET X  76      48.701   9.964  20.751  0.00  0.00            
ATOM   1111  H   MET X  76      51.645   6.991  24.139  0.00  0.00            
ATOM   1112  HA  MET X  76      51.806   8.064  21.609  0.00  0.00            
ATOM   1113  HB2 MET X  76      50.702  10.142  22.658  0.00  0.00            
ATOM   1114  HB3 MET X  76      50.926   9.381  24.212  0.00  0.00            
ATOM   1115  HG2 MET X  76      49.582   7.412  23.382  0.00  0.00            
ATOM   1116  HG3 MET X  76      48.691   8.923  23.495  0.00  0.00            
ATOM   1117  HE1 MET X  76      48.220  10.017  19.778  0.00  0.00            
ATOM   1118  HE2 MET X  76      49.662  10.471  20.687  0.00  0.00            
ATOM   1119  HE3 MET X  76      48.065  10.456  21.484  0.00  0.00            
ATOM   1120  N   ILE X  77      53.801   9.820  23.607  0.00  0.00            
ATOM   1121  CA  ILE X  77      54.856  10.846  23.616  0.00  0.00            
ATOM   1122  C   ILE X  77      56.068  10.418  22.774  0.00  0.00            
ATOM   1123  O   ILE X  77      56.578  11.236  22.006  0.00  0.00            
ATOM   1124  CB  ILE X  77      55.258  11.205  25.067  0.00  0.00            
ATOM   1125  CG1 ILE X  77      54.050  11.792  25.838  0.00  0.00            
ATOM   1126  CG2 ILE X  77      56.429  12.210  25.084  0.00  0.00            
ATOM   1127  CD1 ILE X  77      54.260  11.870  27.355  0.00  0.00            
ATOM   1128  H   ILE X  77      53.492   9.421  24.483  0.00  0.00            
ATOM   1129  HA  ILE X  77      54.457  11.746  23.146  0.00  0.00            
ATOM   1130  HB  ILE X  77      55.583  10.290  25.566  0.00  0.00            
ATOM   1131 HG12 ILE X  77      53.820  12.788  25.455  0.00  0.00            
ATOM   1132 HG13 ILE X  77      53.171  11.168  25.680  0.00  0.00            
ATOM   1133 HD11 ILE X  77      53.338  12.213  27.827  0.00  0.00            
ATOM   1134 HD12 ILE X  77      55.056  12.569  27.604  0.00  0.00            
ATOM   1135 HD13 ILE X  77      54.506  10.882  27.746  0.00  0.00            
ATOM   1136 HG21 ILE X  77      56.710  12.454  26.107  0.00  0.00            
ATOM   1137 HG22 ILE X  77      56.151  13.116  24.544  0.00  0.00            
ATOM   1138 HG23 ILE X  77      57.310  11.778  24.607  0.00  0.00            
ATOM   1139  N   LYS X  78      56.473   9.138  22.836  0.00  0.00            
ATOM   1140  CA  LYS X  78      57.542   8.613  21.974  0.00  0.00            
ATOM   1141  C   LYS X  78      57.093   8.599  20.516  0.00  0.00            
ATOM   1142  O   LYS X  78      57.733   9.272  19.716  0.00  0.00            
ATOM   1143  CB  LYS X  78      58.027   7.224  22.431  0.00  0.00            
ATOM   1144  CG  LYS X  78      59.188   6.752  21.535  0.00  0.00            
ATOM   1145  CD  LYS X  78      59.706   5.348  21.879  0.00  0.00            
ATOM   1146  CE  LYS X  78      60.681   4.972  20.759  0.00  0.00            
ATOM   1147  NZ  LYS X  78      61.101   3.556  20.744  0.00  0.00            
ATOM   1148  H   LYS X  78      55.898   8.481  23.347  0.00  0.00            
ATOM   1149  HA  LYS X  78      58.389   9.299  22.030  0.00  0.00            
ATOM   1150  HB2 LYS X  78      58.374   7.283  23.463  0.00  0.00            
ATOM   1151  HB3 LYS X  78      57.206   6.508  22.370  0.00  0.00            
ATOM   1152  HG2 LYS X  78      60.011   7.466  21.608  0.00  0.00            
ATOM   1153  HG3 LYS X  78      58.850   6.734  20.497  0.00  0.00            
ATOM   1154  HD2 LYS X  78      60.208   5.356  22.847  0.00  0.00            
ATOM   1155  HD3 LYS X  78      58.868   4.648  21.886  0.00  0.00            
ATOM   1156  HE2 LYS X  78      60.137   5.142  19.837  0.00  0.00            
ATOM   1157  HE3 LYS X  78      61.541   5.648  20.762  0.00  0.00            
ATOM   1158  HZ1 LYS X  78      61.675   3.408  19.919  0.00  0.00            
ATOM   1159  HZ2 LYS X  78      61.617   3.312  21.574  0.00  0.00            
ATOM   1160  HZ3 LYS X  78      60.291   2.960  20.635  0.00  0.00            
ATOM   1161  N   VAL X  79      55.923   8.026  20.229  0.00  0.00            
ATOM   1162  CA  VAL X  79      55.354   7.930  18.870  0.00  0.00            
ATOM   1163  C   VAL X  79      55.305   9.288  18.165  0.00  0.00            
ATOM   1164  O   VAL X  79      55.879   9.428  17.093  0.00  0.00            
ATOM   1165  CB  VAL X  79      53.965   7.254  18.927  0.00  0.00            
ATOM   1166  CG1 VAL X  79      53.087   7.503  17.695  0.00  0.00            
ATOM   1167  CG2 VAL X  79      54.151   5.742  19.076  0.00  0.00            
ATOM   1168  H   VAL X  79      55.422   7.579  20.987  0.00  0.00            
ATOM   1169  HA  VAL X  79      56.010   7.304  18.262  0.00  0.00            
ATOM   1170  HB  VAL X  79      53.418   7.617  19.797  0.00  0.00            
ATOM   1171 HG21 VAL X  79      53.186   5.242  19.065  0.00  0.00            
ATOM   1172 HG22 VAL X  79      54.741   5.360  18.243  0.00  0.00            
ATOM   1173 HG23 VAL X  79      54.653   5.508  20.014  0.00  0.00            
ATOM   1174 HG11 VAL X  79      52.194   6.878  17.741  0.00  0.00            
ATOM   1175 HG12 VAL X  79      53.646   7.273  16.789  0.00  0.00            
ATOM   1176 HG13 VAL X  79      52.765   8.542  17.661  0.00  0.00            
ATOM   1177  N   LEU X  80      54.847  10.334  18.856  0.00  0.00            
ATOM   1178  CA  LEU X  80      54.799  11.703  18.334  0.00  0.00            
ATOM   1179  C   LEU X  80      56.192  12.294  18.087  0.00  0.00            
ATOM   1180  O   LEU X  80      56.424  12.847  17.015  0.00  0.00            
ATOM   1181  CB  LEU X  80      54.013  12.582  19.316  0.00  0.00            
ATOM   1182  CG  LEU X  80      52.544  12.156  19.492  0.00  0.00            
ATOM   1183  CD1 LEU X  80      52.014  12.707  20.810  0.00  0.00            
ATOM   1184  CD2 LEU X  80      51.635  12.648  18.369  0.00  0.00            
ATOM   1185  H   LEU X  80      54.445  10.156  19.770  0.00  0.00            
ATOM   1186  HA  LEU X  80      54.286  11.700  17.371  0.00  0.00            
ATOM   1187  HB2 LEU X  80      54.049  13.621  18.988  0.00  0.00            
ATOM   1188  HB3 LEU X  80      54.522  12.517  20.278  0.00  0.00            
ATOM   1189  HG  LEU X  80      52.463  11.073  19.525  0.00  0.00            
ATOM   1190 HD21 LEU X  80      51.987  12.262  17.412  0.00  0.00            
ATOM   1191 HD22 LEU X  80      50.620  12.286  18.537  0.00  0.00            
ATOM   1192 HD23 LEU X  80      51.627  13.736  18.343  0.00  0.00            
ATOM   1193 HD11 LEU X  80      52.714  12.514  21.619  0.00  0.00            
ATOM   1194 HD12 LEU X  80      51.841  13.777  20.728  0.00  0.00            
ATOM   1195 HD13 LEU X  80      51.088  12.195  21.042  0.00  0.00            
ATOM   1196  N   SER X  81      57.142  12.118  19.014  0.00  0.00            
ATOM   1197  CA  SER X  81      58.531  12.578  18.828  0.00  0.00            
ATOM   1198  C   SER X  81      59.261  11.844  17.694  0.00  0.00            
ATOM   1199  O   SER X  81      60.009  12.464  16.943  0.00  0.00            
ATOM   1200  CB  SER X  81      59.311  12.458  20.142  0.00  0.00            
ATOM   1201  OG  SER X  81      59.554  11.117  20.524  0.00  0.00            
ATOM   1202  H   SER X  81      56.909  11.603  19.854  0.00  0.00            
ATOM   1203  HA  SER X  81      58.516  13.635  18.570  0.00  0.00            
ATOM   1204  HB2 SER X  81      60.274  12.954  20.030  0.00  0.00            
ATOM   1205  HB3 SER X  81      58.756  12.955  20.936  0.00  0.00            
ATOM   1206  HG  SER X  81      58.828  10.557  20.198  0.00  0.00            
ATOM   1207  N   GLU X  82      58.921  10.573  17.471  0.00  0.00            
ATOM   1208  CA  GLU X  82      59.487   9.707  16.435  0.00  0.00            
ATOM   1209  C   GLU X  82      59.036  10.101  15.018  0.00  0.00            
ATOM   1210  O   GLU X  82      59.820   9.972  14.083  0.00  0.00            
ATOM   1211  CB  GLU X  82      59.125   8.257  16.808  0.00  0.00            
ATOM   1212  CG  GLU X  82      59.835   7.165  15.987  0.00  0.00            
ATOM   1213  CD  GLU X  82      59.912   5.828  16.751  0.00  0.00            
ATOM   1214  OE1 GLU X  82      60.129   5.855  17.976  0.00  0.00            
ATOM   1215  OE2 GLU X  82      59.953   4.763  16.088  0.00  0.00            
ATOM   1216  H   GLU X  82      58.249  10.142  18.096  0.00  0.00            
ATOM   1217  HA  GLU X  82      60.573   9.799  16.463  0.00  0.00            
ATOM   1218  HB2 GLU X  82      59.393   8.143  17.858  0.00  0.00            
ATOM   1219  HB3 GLU X  82      58.049   8.106  16.728  0.00  0.00            
ATOM   1220  HG2 GLU X  82      60.854   7.494  15.774  0.00  0.00            
ATOM   1221  HG3 GLU X  82      59.308   7.039  15.040  0.00  0.00            
ATOM   1222  N   ILE X  83      57.894  10.790  14.895  0.00  0.00            
ATOM   1223  CA  ILE X  83      57.297  11.243  13.621  0.00  0.00            
ATOM   1224  C   ILE X  83      57.131  12.775  13.507  0.00  0.00            
ATOM   1225  O   ILE X  83      56.506  13.261  12.563  0.00  0.00            
ATOM   1226  CB  ILE X  83      55.969  10.490  13.360  0.00  0.00            
ATOM   1227  CG1 ILE X  83      54.879  10.938  14.361  0.00  0.00            
ATOM   1228  CG2 ILE X  83      56.209   8.968  13.345  0.00  0.00            
ATOM   1229  CD1 ILE X  83      53.617  10.067  14.382  0.00  0.00            
ATOM   1230  H   ILE X  83      57.311  10.835  15.722  0.00  0.00            
ATOM   1231  HA  ILE X  83      57.974  10.961  12.813  0.00  0.00            
ATOM   1232  HB  ILE X  83      55.621  10.758  12.361  0.00  0.00            
ATOM   1233 HG12 ILE X  83      54.591  11.959  14.127  0.00  0.00            
ATOM   1234 HG13 ILE X  83      55.288  10.967  15.363  0.00  0.00            
ATOM   1235 HD11 ILE X  83      52.887  10.502  15.063  0.00  0.00            
ATOM   1236 HD12 ILE X  83      53.191  10.009  13.382  0.00  0.00            
ATOM   1237 HD13 ILE X  83      53.852   9.065  14.738  0.00  0.00            
ATOM   1238 HG21 ILE X  83      55.335   8.448  12.953  0.00  0.00            
ATOM   1239 HG22 ILE X  83      56.420   8.597  14.348  0.00  0.00            
ATOM   1240 HG23 ILE X  83      57.051   8.733  12.695  0.00  0.00            
ATOM   1241  N   THR X  84      57.677  13.571  14.434  0.00  0.00            
ATOM   1242  CA  THR X  84      57.437  15.034  14.470  0.00  0.00            
ATOM   1243  C   THR X  84      57.815  15.748  13.167  0.00  0.00            
ATOM   1244  O   THR X  84      57.015  16.507  12.628  0.00  0.00            
ATOM   1245  CB  THR X  84      58.187  15.676  15.645  0.00  0.00            
ATOM   1246  OG1 THR X  84      57.630  15.243  16.857  0.00  0.00            
ATOM   1247  CG2 THR X  84      58.084  17.197  15.708  0.00  0.00            
ATOM   1248  H   THR X  84      58.111  13.124  15.234  0.00  0.00            
ATOM   1249  HA  THR X  84      56.374  15.211  14.618  0.00  0.00            
ATOM   1250  HB  THR X  84      59.238  15.388  15.604  0.00  0.00            
ATOM   1251  HG1 THR X  84      57.232  14.368  16.727  0.00  0.00            
ATOM   1252 HG21 THR X  84      58.486  17.552  16.658  0.00  0.00            
ATOM   1253 HG22 THR X  84      57.041  17.501  15.627  0.00  0.00            
ATOM   1254 HG23 THR X  84      58.651  17.651  14.898  0.00  0.00            
ATOM   1255  N   SER X  85      58.971  15.428  12.581  0.00  0.00            
ATOM   1256  CA  SER X  85      59.446  16.074  11.346  0.00  0.00            
ATOM   1257  C   SER X  85      58.675  15.670  10.078  0.00  0.00            
ATOM   1258  O   SER X  85      58.790  16.358   9.064  0.00  0.00            
ATOM   1259  CB  SER X  85      60.934  15.782  11.146  0.00  0.00            
ATOM   1260  OG  SER X  85      61.670  16.196  12.285  0.00  0.00            
ATOM   1261  H   SER X  85      59.605  14.815  13.070  0.00  0.00            
ATOM   1262  HA  SER X  85      59.327  17.152  11.454  0.00  0.00            
ATOM   1263  HB2 SER X  85      61.295  16.321  10.269  0.00  0.00            
ATOM   1264  HB3 SER X  85      61.076  14.712  10.990  0.00  0.00            
ATOM   1265  HG  SER X  85      62.586  15.929  12.175  0.00  0.00            
ATOM   1266  N   SER X  86      57.949  14.545  10.100  0.00  0.00            
ATOM   1267  CA  SER X  86      57.098  14.069   8.996  0.00  0.00            
ATOM   1268  C   SER X  86      55.651  14.573   9.090  0.00  0.00            
ATOM   1269  O   SER X  86      55.062  14.883   8.054  0.00  0.00            
ATOM   1270  CB  SER X  86      57.139  12.533   8.917  0.00  0.00            
ATOM   1271  OG  SER X  86      57.018  11.899  10.177  0.00  0.00            
ATOM   1272  H   SER X  86      57.904  14.015  10.959  0.00  0.00            
ATOM   1273  HA  SER X  86      57.496  14.445   8.049  0.00  0.00            
ATOM   1274  HB2 SER X  86      56.339  12.175   8.274  0.00  0.00            
ATOM   1275  HB3 SER X  86      58.093  12.227   8.507  0.00  0.00            
ATOM   1276  HG  SER X  86      56.178  12.116  10.577  0.00  0.00            
ATOM   1277  N   LEU X  87      55.125  14.811  10.302  0.00  0.00            
ATOM   1278  CA  LEU X  87      53.801  15.418  10.522  0.00  0.00            
ATOM   1279  C   LEU X  87      53.819  16.933  10.261  0.00  0.00            
ATOM   1280  O   LEU X  87      53.807  17.770  11.165  0.00  0.00            
ATOM   1281  CB  LEU X  87      53.248  15.057  11.912  0.00  0.00            
ATOM   1282  CG  LEU X  87      53.050  13.551  12.161  0.00  0.00            
ATOM   1283  CD1 LEU X  87      52.321  13.353  13.488  0.00  0.00            
ATOM   1284  CD2 LEU X  87      52.227  12.838  11.093  0.00  0.00            
ATOM   1285  H   LEU X  87      55.694  14.622  11.119  0.00  0.00            
ATOM   1286  HA  LEU X  87      53.110  15.008   9.784  0.00  0.00            
ATOM   1287  HB2 LEU X  87      52.281  15.553  12.018  0.00  0.00            
ATOM   1288  HB3 LEU X  87      53.917  15.457  12.676  0.00  0.00            
ATOM   1289  HG  LEU X  87      54.019  13.062  12.214  0.00  0.00            
ATOM   1290 HD21 LEU X  87      52.761  12.829  10.143  0.00  0.00            
ATOM   1291 HD22 LEU X  87      51.265  13.335  10.967  0.00  0.00            
ATOM   1292 HD23 LEU X  87      52.070  11.806  11.396  0.00  0.00            
ATOM   1293 HD11 LEU X  87      52.949  13.706  14.299  0.00  0.00            
ATOM   1294 HD12 LEU X  87      51.392  13.909  13.488  0.00  0.00            
ATOM   1295 HD13 LEU X  87      52.094  12.302  13.643  0.00  0.00            
ATOM   1296  N   ASN X  88      53.935  17.278   8.981  0.00  0.00            
ATOM   1297  CA  ASN X  88      54.026  18.646   8.494  0.00  0.00            
ATOM   1298  C   ASN X  88      52.734  19.454   8.757  0.00  0.00            
ATOM   1299  O   ASN X  88      51.721  18.958   9.261  0.00  0.00            
ATOM   1300  CB  ASN X  88      54.456  18.612   7.009  0.00  0.00            
ATOM   1301  CG  ASN X  88      53.372  18.142   6.050  0.00  0.00            
ATOM   1302  OD1 ASN X  88      52.206  18.443   6.216  0.00  0.00            
ATOM   1303  ND2 ASN X  88      53.729  17.672   4.886  0.00  0.00            
ATOM   1304  H   ASN X  88      54.016  16.513   8.320  0.00  0.00            
ATOM   1305  HA  ASN X  88      54.821  19.135   9.063  0.00  0.00            
ATOM   1306  HB2 ASN X  88      54.764  19.607   6.693  0.00  0.00            
ATOM   1307  HB3 ASN X  88      55.319  17.952   6.911  0.00  0.00            
ATOM   1308 HD21 ASN X  88      52.969  17.415   4.277  0.00  0.00            
ATOM   1309 HD22 ASN X  88      54.676  17.395   4.714  0.00  0.00            
ATOM   1310  N   LYS X  89      52.734  20.725   8.343  0.00  0.00            
ATOM   1311  CA  LYS X  89      51.614  21.641   8.594  0.00  0.00            
ATOM   1312  C   LYS X  89      50.263  21.226   7.978  0.00  0.00            
ATOM   1313  O   LYS X  89      49.266  21.744   8.470  0.00  0.00            
ATOM   1314  CB  LYS X  89      51.990  23.080   8.201  0.00  0.00            
ATOM   1315  CG  LYS X  89      52.113  23.251   6.680  0.00  0.00            
ATOM   1316  CD  LYS X  89      52.245  24.719   6.260  0.00  0.00            
ATOM   1317  CE  LYS X  89      52.463  24.892   4.747  0.00  0.00            
ATOM   1318  NZ  LYS X  89      51.448  24.190   3.925  0.00  0.00            
ATOM   1319  H   LYS X  89      53.549  21.062   7.856  0.00  0.00            
ATOM   1320  HA  LYS X  89      51.454  21.617   9.661  0.00  0.00            
ATOM   1321  HB2 LYS X  89      51.208  23.747   8.568  0.00  0.00            
ATOM   1322  HB3 LYS X  89      52.930  23.356   8.679  0.00  0.00            
ATOM   1323  HG2 LYS X  89      52.963  22.677   6.310  0.00  0.00            
ATOM   1324  HG3 LYS X  89      51.206  22.872   6.229  0.00  0.00            
ATOM   1325  HD2 LYS X  89      53.091  25.162   6.787  0.00  0.00            
ATOM   1326  HD3 LYS X  89      51.338  25.250   6.554  0.00  0.00            
ATOM   1327  HE2 LYS X  89      52.443  25.961   4.522  0.00  0.00            
ATOM   1328  HE3 LYS X  89      53.452  24.504   4.491  0.00  0.00            
ATOM   1329  HZ1 LYS X  89      50.520  24.115   4.350  0.00  0.00            
ATOM   1330  HZ2 LYS X  89      51.638  23.182   3.878  0.00  0.00            
ATOM   1331  HZ3 LYS X  89      51.361  24.510   2.977  0.00  0.00            
ATOM   1332  N   ASP X  90      50.274  20.405   6.926  0.00  0.00            
ATOM   1333  CA  ASP X  90      49.134  19.993   6.088  0.00  0.00            
ATOM   1334  C   ASP X  90      48.642  18.561   6.372  0.00  0.00            
ATOM   1335  O   ASP X  90      47.586  18.167   5.884  0.00  0.00            
ATOM   1336  CB  ASP X  90      49.547  20.088   4.606  0.00  0.00            
ATOM   1337  CG  ASP X  90      50.152  21.437   4.217  0.00  0.00            
ATOM   1338  OD1 ASP X  90      49.515  22.496   4.430  0.00  0.00            
ATOM   1339  OD2 ASP X  90      51.370  21.506   3.915  0.00  0.00            
ATOM   1340  H   ASP X  90      51.159  19.988   6.666  0.00  0.00            
ATOM   1341  HA  ASP X  90      48.293  20.667   6.257  0.00  0.00            
ATOM   1342  HB2 ASP X  90      48.672  19.907   3.980  0.00  0.00            
ATOM   1343  HB3 ASP X  90      50.273  19.301   4.391  0.00  0.00            
ATOM   1344  N   SER X  91      49.419  17.762   7.110  0.00  0.00            
ATOM   1345  CA  SER X  91      48.981  16.451   7.607  0.00  0.00            
ATOM   1346  C   SER X  91      47.833  16.606   8.611  0.00  0.00            
ATOM   1347  O   SER X  91      47.772  17.610   9.323  0.00  0.00            
ATOM   1348  CB  SER X  91      50.163  15.699   8.233  0.00  0.00            
ATOM   1349  OG  SER X  91      50.640  16.324   9.415  0.00  0.00            
ATOM   1350  H   SER X  91      50.299  18.129   7.433  0.00  0.00            
ATOM   1351  HA  SER X  91      48.611  15.862   6.767  0.00  0.00            
ATOM   1352  HB2 SER X  91      49.850  14.688   8.487  0.00  0.00            
ATOM   1353  HB3 SER X  91      50.972  15.637   7.502  0.00  0.00            
ATOM   1354  HG  SER X  91      50.801  17.261   9.241  0.00  0.00            
ATOM   1355  N   LEU X  92      46.978  15.589   8.735  0.00  0.00            
ATOM   1356  CA  LEU X  92      45.954  15.502   9.781  0.00  0.00            
ATOM   1357  C   LEU X  92      46.339  14.438  10.818  0.00  0.00            
ATOM   1358  O   LEU X  92      46.799  13.353  10.461  0.00  0.00            
ATOM   1359  CB  LEU X  92      44.576  15.243   9.150  0.00  0.00            
ATOM   1360  CG  LEU X  92      44.123  16.273   8.094  0.00  0.00            
ATOM   1361  CD1 LEU X  92      42.728  15.916   7.577  0.00  0.00            
ATOM   1362  CD2 LEU X  92      44.046  17.682   8.673  0.00  0.00            
ATOM   1363  H   LEU X  92      47.062  14.807   8.091  0.00  0.00            
ATOM   1364  HA  LEU X  92      45.895  16.448  10.312  0.00  0.00            
ATOM   1365  HB2 LEU X  92      44.621  14.273   8.672  0.00  0.00            
ATOM   1366  HB3 LEU X  92      43.829  15.196   9.944  0.00  0.00            
ATOM   1367  HG  LEU X  92      44.813  16.267   7.250  0.00  0.00            
ATOM   1368 HD21 LEU X  92      45.041  18.038   8.934  0.00  0.00            
ATOM   1369 HD22 LEU X  92      43.639  18.365   7.926  0.00  0.00            
ATOM   1370 HD23 LEU X  92      43.408  17.679   9.553  0.00  0.00            
ATOM   1371 HD11 LEU X  92      42.739  14.927   7.129  0.00  0.00            
ATOM   1372 HD12 LEU X  92      42.421  16.636   6.817  0.00  0.00            
ATOM   1373 HD13 LEU X  92      42.004  15.936   8.393  0.00  0.00            
ATOM   1374  N   VAL X  93      46.136  14.727  12.106  0.00  0.00            
ATOM   1375  CA  VAL X  93      46.577  13.863  13.212  0.00  0.00            
ATOM   1376  C   VAL X  93      45.402  13.530  14.117  0.00  0.00            
ATOM   1377  O   VAL X  93      44.873  14.406  14.803  0.00  0.00            
ATOM   1378  CB  VAL X  93      47.712  14.514  14.022  0.00  0.00            
ATOM   1379  CG1 VAL X  93      48.238  13.575  15.119  0.00  0.00            
ATOM   1380  CG2 VAL X  93      48.890  14.911  13.127  0.00  0.00            
ATOM   1381  H   VAL X  93      45.756  15.637  12.352  0.00  0.00            
ATOM   1382  HA  VAL X  93      46.963  12.926  12.810  0.00  0.00            
ATOM   1383  HB  VAL X  93      47.335  15.416  14.501  0.00  0.00            
ATOM   1384 HG21 VAL X  93      49.680  15.350  13.733  0.00  0.00            
ATOM   1385 HG22 VAL X  93      49.261  14.032  12.598  0.00  0.00            
ATOM   1386 HG23 VAL X  93      48.578  15.652  12.394  0.00  0.00            
ATOM   1387 HG11 VAL X  93      47.450  13.351  15.838  0.00  0.00            
ATOM   1388 HG12 VAL X  93      49.059  14.052  15.652  0.00  0.00            
ATOM   1389 HG13 VAL X  93      48.591  12.644  14.674  0.00  0.00            
ATOM   1390  N   VAL X  94      45.103  12.240  14.252  0.00  0.00            
ATOM   1391  CA  VAL X  94      44.085  11.747  15.181  0.00  0.00            
ATOM   1392  C   VAL X  94      44.731  11.011  16.350  0.00  0.00            
ATOM   1393  O   VAL X  94      45.419  10.010  16.159  0.00  0.00            
ATOM   1394  CB  VAL X  94      43.014  10.893  14.489  0.00  0.00            
ATOM   1395  CG1 VAL X  94      41.872  10.650  15.483  0.00  0.00            
ATOM   1396  CG2 VAL X  94      42.435  11.589  13.250  0.00  0.00            
ATOM   1397  H   VAL X  94      45.620  11.560  13.700  0.00  0.00            
ATOM   1398  HA  VAL X  94      43.560  12.607  15.577  0.00  0.00            
ATOM   1399  HB  VAL X  94      43.438   9.935  14.186  0.00  0.00            
ATOM   1400 HG21 VAL X  94      41.653  10.975  12.810  0.00  0.00            
ATOM   1401 HG22 VAL X  94      42.029  12.561  13.526  0.00  0.00            
ATOM   1402 HG23 VAL X  94      43.211  11.723  12.496  0.00  0.00            
ATOM   1403 HG11 VAL X  94      41.098  10.071  15.002  0.00  0.00            
ATOM   1404 HG12 VAL X  94      41.448  11.599  15.814  0.00  0.00            
ATOM   1405 HG13 VAL X  94      42.222  10.086  16.345  0.00  0.00            
ATOM   1406  N   SER X  95      44.432  11.441  17.575  0.00  0.00            
ATOM   1407  CA  SER X  95      44.733  10.679  18.792  0.00  0.00            
ATOM   1408  C   SER X  95      43.506   9.897  19.255  0.00  0.00            
ATOM   1409  O   SER X  95      42.478  10.499  19.573  0.00  0.00            
ATOM   1410  CB  SER X  95      45.215  11.620  19.894  0.00  0.00            
ATOM   1411  OG  SER X  95      45.472  10.901  21.086  0.00  0.00            
ATOM   1412  H   SER X  95      43.794  12.229  17.643  0.00  0.00            
ATOM   1413  HA  SER X  95      45.538   9.971  18.595  0.00  0.00            
ATOM   1414  HB2 SER X  95      44.451  12.375  20.079  0.00  0.00            
ATOM   1415  HB3 SER X  95      46.131  12.113  19.567  0.00  0.00            
ATOM   1416  HG  SER X  95      45.581  11.526  21.810  0.00  0.00            
ATOM   1417  N   ILE X  96      43.656   8.577  19.386  0.00  0.00            
ATOM   1418  CA  ILE X  96      42.666   7.681  20.009  0.00  0.00            
ATOM   1419  C   ILE X  96      42.837   7.641  21.546  0.00  0.00            
ATOM   1420  O   ILE X  96      41.931   7.249  22.276  0.00  0.00            
ATOM   1421  CB  ILE X  96      42.764   6.286  19.335  0.00  0.00            
ATOM   1422  CG1 ILE X  96      42.739   6.351  17.786  0.00  0.00            
ATOM   1423  CG2 ILE X  96      41.699   5.266  19.765  0.00  0.00            
ATOM   1424  CD1 ILE X  96      41.537   7.074  17.160  0.00  0.00            
ATOM   1425  H   ILE X  96      44.517   8.150  19.060  0.00  0.00            
ATOM   1426  HA  ILE X  96      41.671   8.066  19.815  0.00  0.00            
ATOM   1427  HB  ILE X  96      43.725   5.862  19.629  0.00  0.00            
ATOM   1428 HG12 ILE X  96      42.769   5.335  17.389  0.00  0.00            
ATOM   1429 HG13 ILE X  96      43.641   6.849  17.436  0.00  0.00            
ATOM   1430 HD11 ILE X  96      41.683   7.097  16.083  0.00  0.00            
ATOM   1431 HD12 ILE X  96      40.606   6.553  17.374  0.00  0.00            
ATOM   1432 HD13 ILE X  96      41.467   8.098  17.526  0.00  0.00            
ATOM   1433 HG21 ILE X  96      40.749   5.432  19.274  0.00  0.00            
ATOM   1434 HG22 ILE X  96      42.046   4.267  19.508  0.00  0.00            
ATOM   1435 HG23 ILE X  96      41.525   5.295  20.832  0.00  0.00            
ATOM   1436  N   ALA X  97      43.969   8.124  22.076  0.00  0.00            
ATOM   1437  CA  ALA X  97      44.351   7.927  23.473  0.00  0.00            
ATOM   1438  C   ALA X  97      43.401   8.560  24.504  0.00  0.00            
ATOM   1439  O   ALA X  97      43.224   9.783  24.563  0.00  0.00            
ATOM   1440  CB  ALA X  97      45.803   8.375  23.680  0.00  0.00            
ATOM   1441  H   ALA X  97      44.664   8.490  21.443  0.00  0.00            
ATOM   1442  HA  ALA X  97      44.311   6.860  23.652  0.00  0.00            
ATOM   1443  HB1 ALA X  97      46.087   8.219  24.722  0.00  0.00            
ATOM   1444  HB2 ALA X  97      45.907   9.433  23.439  0.00  0.00            
ATOM   1445  HB3 ALA X  97      46.465   7.788  23.042  0.00  0.00            
ATOM   1446  N   ALA X  98      43.000   7.746  25.486  0.00  0.00            
ATOM   1447  CA  ALA X  98      42.485   8.205  26.776  0.00  0.00            
ATOM   1448  C   ALA X  98      43.579   8.927  27.593  0.00  0.00            
ATOM   1449  O   ALA X  98      44.771   8.734  27.358  0.00  0.00            
ATOM   1450  CB  ALA X  98      41.903   7.001  27.525  0.00  0.00            
ATOM   1451  H   ALA X  98      43.228   6.765  25.395  0.00  0.00            
ATOM   1452  HA  ALA X  98      41.676   8.912  26.590  0.00  0.00            
ATOM   1453  HB1 ALA X  98      41.486   7.319  28.482  0.00  0.00            
ATOM   1454  HB2 ALA X  98      41.111   6.543  26.928  0.00  0.00            
ATOM   1455  HB3 ALA X  98      42.684   6.261  27.707  0.00  0.00            
ATOM   1456  N   GLY X  99      43.184   9.798  28.527  0.00  0.00            
ATOM   1457  CA  GLY X  99      44.098  10.601  29.356  0.00  0.00            
ATOM   1458  C   GLY X  99      44.837  11.736  28.622  0.00  0.00            
ATOM   1459  O   GLY X  99      44.678  12.892  29.002  0.00  0.00            
ATOM   1460  H   GLY X  99      42.208   9.816  28.778  0.00  0.00            
ATOM   1461  HA2 GLY X  99      43.532  11.041  30.178  0.00  0.00            
ATOM   1462  HA3 GLY X  99      44.849   9.940  29.792  0.00  0.00            
ATOM   1463  N   VAL X 100      45.515  11.451  27.505  0.00  0.00            
ATOM   1464  CA  VAL X 100      46.384  12.396  26.769  0.00  0.00            
ATOM   1465  C   VAL X 100      45.580  13.538  26.123  0.00  0.00            
ATOM   1466  O   VAL X 100      44.768  13.284  25.236  0.00  0.00            
ATOM   1467  CB  VAL X 100      47.220  11.657  25.697  0.00  0.00            
ATOM   1468  CG1 VAL X 100      48.261  12.578  25.047  0.00  0.00            
ATOM   1469  CG2 VAL X 100      47.982  10.457  26.273  0.00  0.00            
ATOM   1470  H   VAL X 100      45.536  10.478  27.219  0.00  0.00            
ATOM   1471  HA  VAL X 100      47.081  12.838  27.481  0.00  0.00            
ATOM   1472  HB  VAL X 100      46.555  11.287  24.916  0.00  0.00            
ATOM   1473 HG21 VAL X 100      48.609  10.007  25.505  0.00  0.00            
ATOM   1474 HG22 VAL X 100      47.284   9.698  26.616  0.00  0.00            
ATOM   1475 HG23 VAL X 100      48.614  10.772  27.104  0.00  0.00            
ATOM   1476 HG11 VAL X 100      47.768  13.408  24.542  0.00  0.00            
ATOM   1477 HG12 VAL X 100      48.939  12.967  25.808  0.00  0.00            
ATOM   1478 HG13 VAL X 100      48.837  12.018  24.310  0.00  0.00            
ATOM   1479  N   THR X 101      45.838  14.783  26.529  0.00  0.00            
ATOM   1480  CA  THR X 101      45.170  16.007  26.039  0.00  0.00            
ATOM   1481  C   THR X 101      45.889  16.659  24.851  0.00  0.00            
ATOM   1482  O   THR X 101      47.080  16.434  24.610  0.00  0.00            
ATOM   1483  CB  THR X 101      45.003  17.037  27.179  0.00  0.00            
ATOM   1484  OG1 THR X 101      46.248  17.418  27.719  0.00  0.00            
ATOM   1485  CG2 THR X 101      44.160  16.518  28.346  0.00  0.00            
ATOM   1486  H   THR X 101      46.523  14.910  27.261  0.00  0.00            
ATOM   1487  HA  THR X 101      44.167  15.758  25.702  0.00  0.00            
ATOM   1488  HB  THR X 101      44.519  17.931  26.786  0.00  0.00            
ATOM   1489  HG1 THR X 101      46.217  18.416  27.662  0.00  0.00            
ATOM   1490 HG21 THR X 101      44.051  17.318  29.079  0.00  0.00            
ATOM   1491 HG22 THR X 101      44.647  15.666  28.813  0.00  0.00            
ATOM   1492 HG23 THR X 101      43.176  16.238  27.980  0.00  0.00            
ATOM   1493  N   LEU X 102      45.171  17.500  24.105  0.00  0.00            
ATOM   1494  CA  LEU X 102      45.622  18.253  22.932  0.00  0.00            
ATOM   1495  C   LEU X 102      46.800  19.188  23.248  0.00  0.00            
ATOM   1496  O   LEU X 102      47.741  19.200  22.451  0.00  0.00            
ATOM   1497  CB  LEU X 102      44.423  19.031  22.334  0.00  0.00            
ATOM   1498  CG  LEU X 102      43.359  18.114  21.692  0.00  0.00            
ATOM   1499  CD1 LEU X 102      41.998  18.765  21.471  0.00  0.00            
ATOM   1500  CD2 LEU X 102      43.818  17.651  20.314  0.00  0.00            
ATOM   1501  H   LEU X 102      44.238  17.729  24.445  0.00  0.00            
ATOM   1502  HA  LEU X 102      45.984  17.552  22.185  0.00  0.00            
ATOM   1503  HB2 LEU X 102      43.960  19.622  23.126  0.00  0.00            
ATOM   1504  HB3 LEU X 102      44.785  19.736  21.583  0.00  0.00            
ATOM   1505  HG  LEU X 102      43.202  17.244  22.328  0.00  0.00            
ATOM   1506 HD11 LEU X 102      41.269  18.009  21.192  0.00  0.00            
ATOM   1507 HD12 LEU X 102      42.066  19.493  20.666  0.00  0.00            
ATOM   1508 HD13 LEU X 102      41.678  19.266  22.382  0.00  0.00            
ATOM   1509 HD21 LEU X 102      44.696  17.030  20.421  0.00  0.00            
ATOM   1510 HD22 LEU X 102      44.055  18.523  19.703  0.00  0.00            
ATOM   1511 HD23 LEU X 102      43.031  17.094  19.810  0.00  0.00            
ATOM   1512  N   ASP X 103      46.943  19.688  24.483  0.00  0.00            
ATOM   1513  CA  ASP X 103      48.095  20.460  24.959  0.00  0.00            
ATOM   1514  C   ASP X 103      49.414  19.576  24.882  0.00  0.00            
ATOM   1515  O   ASP X 103      50.509  20.033  24.532  0.00  0.00            
ATOM   1516  CB  ASP X 103      47.943  21.045  26.393  0.00  0.00            
ATOM   1517  CG  ASP X 103      46.559  21.049  26.905  0.00  0.00            
ATOM   1518  OD1 ASP X 103      46.125  22.191  27.211  0.00  0.00            
ATOM   1519  OD2 ASP X 103      46.131  19.972  27.296  0.00  0.00            
ATOM   1520  H   ASP X 103      46.179  19.580  25.128  0.00  0.00            
ATOM   1521  HA  ASP X 103      48.287  21.261  24.226  0.00  0.00            
ATOM   1522  HB2 ASP X 103      48.569  20.435  27.021  0.00  0.00            
ATOM   1523  HB3 ASP X 103      48.416  22.001  26.345  0.00  0.00            
ATOM   1524  N   GLN X 104      49.291  18.292  25.266  0.00  0.00            
ATOM   1525  CA  GLN X 104      50.423  17.342  25.306  0.00  0.00            
ATOM   1526  C   GLN X 104      50.826  16.917  23.895  0.00  0.00            
ATOM   1527  O   GLN X 104      52.018  16.813  23.614  0.00  0.00            
ATOM   1528  CB  GLN X 104      50.056  16.123  26.152  0.00  0.00            
ATOM   1529  CG  GLN X 104      49.636  16.470  27.587  0.00  0.00            
ATOM   1530  CD  GLN X 104      49.087  15.250  28.313  0.00  0.00            
ATOM   1531  OE1 GLN X 104      49.736  14.221  28.407  0.00  0.00            
ATOM   1532  NE2 GLN X 104      47.883  15.306  28.833  0.00  0.00            
ATOM   1533  H   GLN X 104      48.356  17.940  25.453  0.00  0.00            
ATOM   1534  HA  GLN X 104      51.267  17.856  25.757  0.00  0.00            
ATOM   1535  HB2 GLN X 104      50.918  15.462  26.187  0.00  0.00            
ATOM   1536  HB3 GLN X 104      49.242  15.584  25.669  0.00  0.00            
ATOM   1537  HG2 GLN X 104      50.497  16.847  28.138  0.00  0.00            
ATOM   1538  HG3 GLN X 104      48.874  17.247  27.584  0.00  0.00            
ATOM   1539 HE21 GLN X 104      47.326  16.156  28.728  0.00  0.00            
ATOM   1540 HE22 GLN X 104      47.618  14.563  29.456  0.00  0.00            
ATOM   1541  N   LEU X 105      49.844  16.746  23.005  0.00  0.00            
ATOM   1542  CA  LEU X 105      50.040  16.421  21.590  0.00  0.00            
ATOM   1543  C   LEU X 105      50.641  17.613  20.817  0.00  0.00            
ATOM   1544  O   LEU X 105      51.668  17.465  20.155  0.00  0.00            
ATOM   1545  CB  LEU X 105      48.683  15.983  21.000  0.00  0.00            
ATOM   1546  CG  LEU X 105      47.988  14.797  21.706  0.00  0.00            
ATOM   1547  CD1 LEU X 105      46.575  14.566  21.175  0.00  0.00            
ATOM   1548  CD2 LEU X 105      48.752  13.492  21.537  0.00  0.00            
ATOM   1549  H   LEU X 105      48.895  16.895  23.332  0.00  0.00            
ATOM   1550  HA  LEU X 105      50.745  15.595  21.510  0.00  0.00            
ATOM   1551  HB2 LEU X 105      48.010  16.839  21.049  0.00  0.00            
ATOM   1552  HB3 LEU X 105      48.829  15.728  19.949  0.00  0.00            
ATOM   1553  HG  LEU X 105      47.909  14.996  22.769  0.00  0.00            
ATOM   1554 HD21 LEU X 105      49.685  13.564  22.090  0.00  0.00            
ATOM   1555 HD22 LEU X 105      48.176  12.670  21.955  0.00  0.00            
ATOM   1556 HD23 LEU X 105      48.945  13.300  20.481  0.00  0.00            
ATOM   1557 HD11 LEU X 105      45.975  15.453  21.355  0.00  0.00            
ATOM   1558 HD12 LEU X 105      46.113  13.741  21.713  0.00  0.00            
ATOM   1559 HD13 LEU X 105      46.604  14.351  20.108  0.00  0.00            
ATOM   1560  N   ALA X 106      50.158  18.824  21.105  0.00  0.00            
ATOM   1561  CA  ALA X 106      50.671  20.096  20.603  0.00  0.00            
ATOM   1562  C   ALA X 106      52.112  20.369  21.050  0.00  0.00            
ATOM   1563  O   ALA X 106      52.958  20.697  20.221  0.00  0.00            
ATOM   1564  CB  ALA X 106      49.744  21.204  21.108  0.00  0.00            
ATOM   1565  H   ALA X 106      49.325  18.872  21.685  0.00  0.00            
ATOM   1566  HA  ALA X 106      50.647  20.086  19.512  0.00  0.00            
ATOM   1567  HB1 ALA X 106      49.760  21.249  22.197  0.00  0.00            
ATOM   1568  HB2 ALA X 106      50.064  22.167  20.710  0.00  0.00            
ATOM   1569  HB3 ALA X 106      48.722  20.997  20.788  0.00  0.00            
ATOM   1570  N   ARG X 107      52.439  20.099  22.322  0.00  0.00            
ATOM   1571  CA  ARG X 107      53.817  20.154  22.837  0.00  0.00            
ATOM   1572  C   ARG X 107      54.725  19.126  22.159  0.00  0.00            
ATOM   1573  O   ARG X 107      55.907  19.408  21.986  0.00  0.00            
ATOM   1574  CB  ARG X 107      53.787  19.939  24.358  0.00  0.00            
ATOM   1575  CG  ARG X 107      55.182  20.034  25.006  0.00  0.00            
ATOM   1576  CD  ARG X 107      55.177  19.569  26.467  0.00  0.00            
ATOM   1577  NE  ARG X 107      54.797  18.144  26.606  0.00  0.00            
ATOM   1578  CZ  ARG X 107      55.524  17.075  26.319  0.00  0.00            
ATOM   1579  NH1 ARG X 107      56.747  17.157  25.872  0.00  0.00            
ATOM   1580  NH2 ARG X 107      55.029  15.881  26.486  0.00  0.00            
ATOM   1581  H   ARG X 107      51.682  19.885  22.969  0.00  0.00            
ATOM   1582  HA  ARG X 107      54.237  21.135  22.614  0.00  0.00            
ATOM   1583  HB2 ARG X 107      53.141  20.692  24.812  0.00  0.00            
ATOM   1584  HB3 ARG X 107      53.355  18.958  24.554  0.00  0.00            
ATOM   1585  HG2 ARG X 107      55.525  21.068  24.956  0.00  0.00            
ATOM   1586  HG3 ARG X 107      55.900  19.416  24.471  0.00  0.00            
ATOM   1587  HD2 ARG X 107      56.168  19.733  26.894  0.00  0.00            
ATOM   1588  HD3 ARG X 107      54.467  20.187  27.022  0.00  0.00            
ATOM   1589  HE  ARG X 107      53.856  17.970  26.917  0.00  0.00            
ATOM   1590 HH11 ARG X 107      57.252  16.330  25.614  0.00  0.00            
ATOM   1591 HH12 ARG X 107      57.122  18.063  25.661  0.00  0.00            
ATOM   1592 HH21 ARG X 107      54.078  15.766  26.794  0.00  0.00            
ATOM   1593 HH22 ARG X 107      55.578  15.069  26.277  0.00  0.00            
ATOM   1594  N   ALA X 108      54.235  17.910  21.927  0.00  0.00            
ATOM   1595  CA  ALA X 108      55.037  16.833  21.352  0.00  0.00            
ATOM   1596  C   ALA X 108      55.405  17.100  19.882  0.00  0.00            
ATOM   1597  O   ALA X 108      56.571  16.956  19.533  0.00  0.00            
ATOM   1598  CB  ALA X 108      54.287  15.510  21.536  0.00  0.00            
ATOM   1599  H   ALA X 108      53.266  17.722  22.151  0.00  0.00            
ATOM   1600  HA  ALA X 108      55.976  16.765  21.902  0.00  0.00            
ATOM   1601  HB1 ALA X 108      54.902  14.693  21.158  0.00  0.00            
ATOM   1602  HB2 ALA X 108      54.084  15.337  22.593  0.00  0.00            
ATOM   1603  HB3 ALA X 108      53.346  15.536  20.988  0.00  0.00            
ATOM   1604  N   LEU X 109      54.464  17.611  19.077  0.00  0.00            
ATOM   1605  CA  LEU X 109      54.678  17.908  17.651  0.00  0.00            
ATOM   1606  C   LEU X 109      55.104  19.360  17.346  0.00  0.00            
ATOM   1607  O   LEU X 109      55.432  19.676  16.208  0.00  0.00            
ATOM   1608  CB  LEU X 109      53.402  17.539  16.871  0.00  0.00            
ATOM   1609  CG  LEU X 109      52.983  16.061  16.981  0.00  0.00            
ATOM   1610  CD1 LEU X 109      51.691  15.849  16.198  0.00  0.00            
ATOM   1611  CD2 LEU X 109      54.036  15.108  16.425  0.00  0.00            
ATOM   1612  H   LEU X 109      53.516  17.669  19.436  0.00  0.00            
ATOM   1613  HA  LEU X 109      55.494  17.283  17.286  0.00  0.00            
ATOM   1614  HB2 LEU X 109      53.562  17.772  15.816  0.00  0.00            
ATOM   1615  HB3 LEU X 109      52.583  18.164  17.231  0.00  0.00            
ATOM   1616  HG  LEU X 109      52.796  15.807  18.024  0.00  0.00            
ATOM   1617 HD21 LEU X 109      54.939  15.157  17.030  0.00  0.00            
ATOM   1618 HD22 LEU X 109      53.667  14.084  16.454  0.00  0.00            
ATOM   1619 HD23 LEU X 109      54.272  15.380  15.397  0.00  0.00            
ATOM   1620 HD11 LEU X 109      51.389  14.803  16.243  0.00  0.00            
ATOM   1621 HD12 LEU X 109      50.913  16.460  16.643  0.00  0.00            
ATOM   1622 HD13 LEU X 109      51.831  16.134  15.155  0.00  0.00            
ATOM   1623  N   GLY X 110      54.977  20.287  18.299  0.00  0.00            
ATOM   1624  CA  GLY X 110      55.236  21.722  18.107  0.00  0.00            
ATOM   1625  C   GLY X 110      54.145  22.507  17.356  0.00  0.00            
ATOM   1626  O   GLY X 110      54.269  23.726  17.217  0.00  0.00            
ATOM   1627  H   GLY X 110      54.598  19.999  19.192  0.00  0.00            
ATOM   1628  HA2 GLY X 110      56.171  21.841  17.559  0.00  0.00            
ATOM   1629  HA3 GLY X 110      55.356  22.182  19.087  0.00  0.00            
ATOM   1630  N   HIS X 111      53.040  21.868  16.947  0.00  0.00            
ATOM   1631  CA  HIS X 111      51.997  22.479  16.105  0.00  0.00            
ATOM   1632  C   HIS X 111      50.564  22.009  16.436  0.00  0.00            
ATOM   1633  O   HIS X 111      50.014  21.184  15.702  0.00  0.00            
ATOM   1634  CB  HIS X 111      52.302  22.173  14.623  0.00  0.00            
ATOM   1635  CG  HIS X 111      53.490  22.865  14.017  0.00  0.00            
ATOM   1636  ND1 HIS X 111      54.628  22.229  13.534  0.00  0.00            
ATOM   1637  CD2 HIS X 111      53.561  24.188  13.695  0.00  0.00            
ATOM   1638  CE1 HIS X 111      55.397  23.182  13.000  0.00  0.00            
ATOM   1639  NE2 HIS X 111      54.772  24.371  13.064  0.00  0.00            
ATOM   1640  H   HIS X 111      53.026  20.868  17.080  0.00  0.00            
ATOM   1641  HA  HIS X 111      52.021  23.560  16.240  0.00  0.00            
ATOM   1642  HB2 HIS X 111      51.442  22.476  14.032  0.00  0.00            
ATOM   1643  HB3 HIS X 111      52.431  21.095  14.501  0.00  0.00            
ATOM   1644  HD2 HIS X 111      52.808  24.932  13.907  0.00  0.00            
ATOM   1645  HE1 HIS X 111      56.378  23.006  12.577  0.00  0.00            
ATOM   1646  HE2 HIS X 111      55.160  25.246  12.748  0.00  0.00            
ATOM   1647  N   ASP X 112      49.833  22.756  17.276  0.00  0.00            
ATOM   1648  CA  ASP X 112      48.360  22.674  17.266  0.00  0.00            
ATOM   1649  C   ASP X 112      47.754  23.483  16.109  0.00  0.00            
ATOM   1650  O   ASP X 112      47.640  24.704  16.206  0.00  0.00            
ATOM   1651  CB  ASP X 112      47.689  23.103  18.582  0.00  0.00            
ATOM   1652  CG  ASP X 112      46.180  22.785  18.547  0.00  0.00            
ATOM   1653  OD1 ASP X 112      45.443  23.404  19.341  0.00  0.00            
ATOM   1654  OD2 ASP X 112      45.766  22.042  17.622  0.00  0.00            
ATOM   1655  H   ASP X 112      50.264  23.507  17.792  0.00  0.00            
ATOM   1656  HA  ASP X 112      48.088  21.627  17.126  0.00  0.00            
ATOM   1657  HB2 ASP X 112      47.843  24.169  18.755  0.00  0.00            
ATOM   1658  HB3 ASP X 112      48.139  22.566  19.407  0.00  0.00            
ATOM   1659  N   ARG X 113      47.445  22.798  14.998  0.00  0.00            
ATOM   1660  CA  ARG X 113      46.467  23.214  13.961  0.00  0.00            
ATOM   1661  C   ARG X 113      45.820  22.036  13.201  0.00  0.00            
ATOM   1662  O   ARG X 113      45.292  22.240  12.120  0.00  0.00            
ATOM   1663  CB  ARG X 113      47.062  24.236  12.959  0.00  0.00            
ATOM   1664  CG  ARG X 113      47.328  25.632  13.542  0.00  0.00            
ATOM   1665  CD  ARG X 113      47.281  26.744  12.499  0.00  0.00            
ATOM   1666  NE  ARG X 113      45.920  26.884  11.951  0.00  0.00            
ATOM   1667  CZ  ARG X 113      45.581  27.515  10.849  0.00  0.00            
ATOM   1668  NH1 ARG X 113      46.431  28.278  10.217  0.00  0.00            
ATOM   1669  NH2 ARG X 113      44.385  27.383  10.362  0.00  0.00            
ATOM   1670  H   ARG X 113      47.685  21.820  15.060  0.00  0.00            
ATOM   1671  HA  ARG X 113      45.630  23.693  14.476  0.00  0.00            
ATOM   1672  HB2 ARG X 113      47.976  23.839  12.518  0.00  0.00            
ATOM   1673  HB3 ARG X 113      46.345  24.366  12.149  0.00  0.00            
ATOM   1674  HG2 ARG X 113      48.310  25.642  14.014  0.00  0.00            
ATOM   1675  HG3 ARG X 113      46.568  25.863  14.284  0.00  0.00            
ATOM   1676  HD2 ARG X 113      47.576  27.679  12.980  0.00  0.00            
ATOM   1677  HD3 ARG X 113      47.990  26.506  11.704  0.00  0.00            
ATOM   1678  HE  ARG X 113      45.186  26.344  12.411  0.00  0.00            
ATOM   1679 HH11 ARG X 113      47.341  28.391  10.618  0.00  0.00            
ATOM   1680 HH12 ARG X 113      46.157  28.755   9.381  0.00  0.00            
ATOM   1681 HH21 ARG X 113      44.151  27.744   9.458  0.00  0.00            
ATOM   1682 HH22 ARG X 113      43.762  26.723  10.809  0.00  0.00            
ATOM   1683  N   LYS X 114      46.030  20.793  13.648  0.00  0.00            
ATOM   1684  CA  LYS X 114      45.599  19.557  12.952  0.00  0.00            
ATOM   1685  C   LYS X 114      45.352  18.372  13.886  0.00  0.00            
ATOM   1686  O   LYS X 114      45.401  17.227  13.443  0.00  0.00            
ATOM   1687  CB  LYS X 114      46.588  19.153  11.838  0.00  0.00            
ATOM   1688  CG  LYS X 114      47.979  18.673  12.325  0.00  0.00            
ATOM   1689  CD  LYS X 114      48.963  19.774  12.705  0.00  0.00            
ATOM   1690  CE  LYS X 114      49.144  20.687  11.496  0.00  0.00            
ATOM   1691  NZ  LYS X 114      50.137  21.731  11.783  0.00  0.00            
ATOM   1692  H   LYS X 114      46.426  20.699  14.568  0.00  0.00            
ATOM   1693  HA  LYS X 114      44.639  19.752  12.467  0.00  0.00            
ATOM   1694  HB2 LYS X 114      46.669  19.957  11.108  0.00  0.00            
ATOM   1695  HB3 LYS X 114      46.135  18.331  11.289  0.00  0.00            
ATOM   1696  HG2 LYS X 114      47.872  17.996  13.167  0.00  0.00            
ATOM   1697  HG3 LYS X 114      48.456  18.092  11.543  0.00  0.00            
ATOM   1698  HD2 LYS X 114      48.597  20.331  13.565  0.00  0.00            
ATOM   1699  HD3 LYS X 114      49.917  19.312  12.969  0.00  0.00            
ATOM   1700  HE2 LYS X 114      49.452  20.079  10.637  0.00  0.00            
ATOM   1701  HE3 LYS X 114      48.185  21.149  11.242  0.00  0.00            
ATOM   1702  HZ1 LYS X 114      50.172  22.354  10.988  0.00  0.00            
ATOM   1703  HZ2 LYS X 114      49.866  22.230  12.618  0.00  0.00            
ATOM   1704  HZ3 LYS X 114      51.038  21.291  11.932  0.00  0.00            
ATOM   1705  N   ILE X 115      45.346  18.628  15.194  0.00  0.00            
ATOM   1706  CA  ILE X 115      45.249  17.573  16.197  0.00  0.00            
ATOM   1707  C   ILE X 115      43.778  17.406  16.570  0.00  0.00            
ATOM   1708  O   ILE X 115      43.156  18.331  17.089  0.00  0.00            
ATOM   1709  CB  ILE X 115      46.125  17.861  17.434  0.00  0.00            
ATOM   1710  CG1 ILE X 115      47.508  18.493  17.157  0.00  0.00            
ATOM   1711  CG2 ILE X 115      46.287  16.545  18.209  0.00  0.00            
ATOM   1712  CD1 ILE X 115      48.430  17.686  16.240  0.00  0.00            
ATOM   1713  H   ILE X 115      45.183  19.572  15.508  0.00  0.00            
ATOM   1714  HA  ILE X 115      45.600  16.637  15.762  0.00  0.00            
ATOM   1715  HB  ILE X 115      45.595  18.572  18.068  0.00  0.00            
ATOM   1716 HG12 ILE X 115      47.362  19.480  16.720  0.00  0.00            
ATOM   1717 HG13 ILE X 115      48.020  18.640  18.110  0.00  0.00            
ATOM   1718 HD11 ILE X 115      49.328  18.267  16.029  0.00  0.00            
ATOM   1719 HD12 ILE X 115      48.710  16.751  16.721  0.00  0.00            
ATOM   1720 HD13 ILE X 115      47.926  17.465  15.304  0.00  0.00            
ATOM   1721 HG21 ILE X 115      46.829  15.805  17.623  0.00  0.00            
ATOM   1722 HG22 ILE X 115      46.824  16.747  19.128  0.00  0.00            
ATOM   1723 HG23 ILE X 115      45.315  16.125  18.455  0.00  0.00            
ATOM   1724  N   ILE X 116      43.211  16.244  16.267  0.00  0.00            
ATOM   1725  CA  ILE X 116      41.848  15.885  16.642  0.00  0.00            
ATOM   1726  C   ILE X 116      41.936  14.714  17.626  0.00  0.00            
ATOM   1727  O   ILE X 116      42.572  13.700  17.338  0.00  0.00            
ATOM   1728  CB  ILE X 116      40.980  15.570  15.396  0.00  0.00            
ATOM   1729  CG1 ILE X 116      40.885  16.691  14.325  0.00  0.00            
ATOM   1730  CG2 ILE X 116      39.542  15.302  15.876  0.00  0.00            
ATOM   1731  CD1 ILE X 116      42.091  16.891  13.403  0.00  0.00            
ATOM   1732  H   ILE X 116      43.767  15.548  15.775  0.00  0.00            
ATOM   1733  HA  ILE X 116      41.381  16.722  17.164  0.00  0.00            
ATOM   1734  HB  ILE X 116      41.357  14.666  14.915  0.00  0.00            
ATOM   1735 HG12 ILE X 116      40.686  17.637  14.814  0.00  0.00            
ATOM   1736 HG13 ILE X 116      40.042  16.477  13.666  0.00  0.00            
ATOM   1737 HD11 ILE X 116      41.799  17.514  12.558  0.00  0.00            
ATOM   1738 HD12 ILE X 116      42.876  17.408  13.938  0.00  0.00            
ATOM   1739 HD13 ILE X 116      42.469  15.941  13.031  0.00  0.00            
ATOM   1740 HG21 ILE X 116      39.502  14.394  16.474  0.00  0.00            
ATOM   1741 HG22 ILE X 116      38.877  15.170  15.024  0.00  0.00            
ATOM   1742 HG23 ILE X 116      39.178  16.145  16.464  0.00  0.00            
ATOM   1743  N   ARG X 117      41.312  14.814  18.802  0.00  0.00            
ATOM   1744  CA  ARG X 117      41.044  13.622  19.620  0.00  0.00            
ATOM   1745  C   ARG X 117      39.762  12.970  19.134  0.00  0.00            
ATOM   1746  O   ARG X 117      38.733  13.639  19.052  0.00  0.00            
ATOM   1747  CB  ARG X 117      40.974  13.957  21.113  0.00  0.00            
ATOM   1748  CG  ARG X 117      42.363  14.337  21.644  0.00  0.00            
ATOM   1749  CD  ARG X 117      42.336  14.531  23.158  0.00  0.00            
ATOM   1750  NE  ARG X 117      42.239  13.245  23.872  0.00  0.00            
ATOM   1751  CZ  ARG X 117      41.643  13.032  25.026  0.00  0.00            
ATOM   1752  NH1 ARG X 117      41.006  13.953  25.684  0.00  0.00            
ATOM   1753  NH2 ARG X 117      41.636  11.837  25.533  0.00  0.00            
ATOM   1754  H   ARG X 117      40.772  15.656  18.985  0.00  0.00            
ATOM   1755  HA  ARG X 117      41.844  12.894  19.480  0.00  0.00            
ATOM   1756  HB2 ARG X 117      40.615  13.077  21.650  0.00  0.00            
ATOM   1757  HB3 ARG X 117      40.273  14.778  21.277  0.00  0.00            
ATOM   1758  HG2 ARG X 117      43.090  13.567  21.391  0.00  0.00            
ATOM   1759  HG3 ARG X 117      42.671  15.268  21.178  0.00  0.00            
ATOM   1760  HD2 ARG X 117      43.249  15.043  23.470  0.00  0.00            
ATOM   1761  HD3 ARG X 117      41.482  15.167  23.390  0.00  0.00            
ATOM   1762  HE  ARG X 117      42.817  12.492  23.535  0.00  0.00            
ATOM   1763 HH11 ARG X 117      40.646  13.806  26.604  0.00  0.00            
ATOM   1764 HH12 ARG X 117      41.207  14.923  25.415  0.00  0.00            
ATOM   1765 HH21 ARG X 117      42.185  11.111  25.069  0.00  0.00            
ATOM   1766 HH22 ARG X 117      41.016  11.630  26.281  0.00  0.00            
ATOM   1767  N   ALA X 118      39.807  11.665  18.909  0.00  0.00            
ATOM   1768  CA  ALA X 118      38.630  10.848  18.663  0.00  0.00            
ATOM   1769  C   ALA X 118      38.579   9.739  19.717  0.00  0.00            
ATOM   1770  O   ALA X 118      39.582   9.079  19.965  0.00  0.00            
ATOM   1771  CB  ALA X 118      38.680  10.319  17.227  0.00  0.00            
ATOM   1772  H   ALA X 118      40.684  11.174  19.064  0.00  0.00            
ATOM   1773  HA  ALA X 118      37.731  11.455  18.759  0.00  0.00            
ATOM   1774  HB1 ALA X 118      37.767   9.770  17.005  0.00  0.00            
ATOM   1775  HB2 ALA X 118      39.533   9.653  17.106  0.00  0.00            
ATOM   1776  HB3 ALA X 118      38.768  11.149  16.525  0.00  0.00            
ATOM   1777  N   MET X 119      37.439   9.560  20.377  0.00  0.00            
ATOM   1778  CA  MET X 119      37.213   8.493  21.351  0.00  0.00            
ATOM   1779  C   MET X 119      36.165   7.510  20.818  0.00  0.00            
ATOM   1780  O   MET X 119      34.973   7.798  20.958  0.00  0.00            
ATOM   1781  CB  MET X 119      36.842   9.099  22.709  0.00  0.00            
ATOM   1782  CG  MET X 119      36.722   8.026  23.797  0.00  0.00            
ATOM   1783  SD  MET X 119      38.185   6.973  24.031  0.00  0.00            
ATOM   1784  CE  MET X 119      39.552   8.170  24.015  0.00  0.00            
ATOM   1785  H   MET X 119      36.666  10.182  20.165  0.00  0.00            
ATOM   1786  HA  MET X 119      38.142   7.948  21.501  0.00  0.00            
ATOM   1787  HB2 MET X 119      35.900   9.641  22.635  0.00  0.00            
ATOM   1788  HB3 MET X 119      37.618   9.805  22.994  0.00  0.00            
ATOM   1789  HG2 MET X 119      36.489   8.517  24.742  0.00  0.00            
ATOM   1790  HG3 MET X 119      35.884   7.371  23.553  0.00  0.00            
ATOM   1791  HE1 MET X 119      40.460   7.674  24.356  0.00  0.00            
ATOM   1792  HE2 MET X 119      39.331   9.014  24.667  0.00  0.00            
ATOM   1793  HE3 MET X 119      39.719   8.530  22.998  0.00  0.00            
ATOM   1794  N   PRO X 120      36.592   6.514  20.016  0.00  0.00            
ATOM   1795  CA  PRO X 120      35.725   5.522  19.389  0.00  0.00            
ATOM   1796  C   PRO X 120      35.408   4.375  20.367  0.00  0.00            
ATOM   1797  O   PRO X 120      35.689   4.461  21.564  0.00  0.00            
ATOM   1798  CB  PRO X 120      36.556   5.063  18.186  0.00  0.00            
ATOM   1799  CG  PRO X 120      37.961   4.991  18.772  0.00  0.00            
ATOM   1800  CD  PRO X 120      37.985   6.199  19.703  0.00  0.00            
ATOM   1801  HA  PRO X 120      34.793   5.967  19.042  0.00  0.00            
ATOM   1802  HB2 PRO X 120      36.235   4.110  17.764  0.00  0.00            
ATOM   1803  HB3 PRO X 120      36.527   5.841  17.423  0.00  0.00            
ATOM   1804  HG2 PRO X 120      38.729   5.066  18.003  0.00  0.00            
ATOM   1805  HG3 PRO X 120      38.081   4.077  19.352  0.00  0.00            
ATOM   1806  HD2 PRO X 120      38.549   5.957  20.606  0.00  0.00            
ATOM   1807  HD3 PRO X 120      38.447   7.031  19.177  0.00  0.00            
ATOM   1808  N   ASN X 121      34.935   3.247  19.836  0.00  0.00            
ATOM   1809  CA  ASN X 121      34.838   1.970  20.538  0.00  0.00            
ATOM   1810  C   ASN X 121      34.860   0.782  19.557  0.00  0.00            
ATOM   1811  O   ASN X 121      34.613   0.937  18.360  0.00  0.00            
ATOM   1812  CB  ASN X 121      33.590   1.991  21.437  0.00  0.00            
ATOM   1813  CG  ASN X 121      32.262   2.246  20.739  0.00  0.00            
ATOM   1814  OD1 ASN X 121      32.123   2.293  19.530  0.00  0.00            
ATOM   1815  ND2 ASN X 121      31.196   2.314  21.497  0.00  0.00            
ATOM   1816  H   ASN X 121      34.721   3.226  18.849  0.00  0.00            
ATOM   1817  HA  ASN X 121      35.714   1.863  21.184  0.00  0.00            
ATOM   1818  HB2 ASN X 121      33.727   2.784  22.166  0.00  0.00            
ATOM   1819  HB3 ASN X 121      33.527   1.059  21.991  0.00  0.00            
ATOM   1820 HD21 ASN X 121      30.312   2.433  21.041  0.00  0.00            
ATOM   1821 HD22 ASN X 121      31.331   2.308  22.502  0.00  0.00            
ATOM   1822  N   THR X 122      35.164  -0.418  20.060  0.00  0.00            
ATOM   1823  CA  THR X 122      35.361  -1.651  19.267  0.00  0.00            
ATOM   1824  C   THR X 122      34.209  -2.068  18.330  0.00  0.00            
ATOM   1825  O   THR X 122      34.533  -2.623  17.280  0.00  0.00            
ATOM   1826  CB  THR X 122      35.747  -2.826  20.179  0.00  0.00            
ATOM   1827  OG1 THR X 122      34.875  -2.857  21.289  0.00  0.00            
ATOM   1828  CG2 THR X 122      37.169  -2.693  20.707  0.00  0.00            
ATOM   1829  H   THR X 122      35.373  -0.490  21.047  0.00  0.00            
ATOM   1830  HA  THR X 122      36.214  -1.485  18.612  0.00  0.00            
ATOM   1831  HB  THR X 122      35.675  -3.764  19.628  0.00  0.00            
ATOM   1832 HG21 THR X 122      37.408  -3.536  21.359  0.00  0.00            
ATOM   1833 HG22 THR X 122      37.878  -2.675  19.880  0.00  0.00            
ATOM   1834 HG23 THR X 122      37.269  -1.770  21.271  0.00  0.00            
ATOM   1835  HG1 THR X 122      34.283  -3.600  21.180  0.00  0.00            
ATOM   1836  N   PRO X 123      32.929  -1.663  18.517  0.00  0.00            
ATOM   1837  CA  PRO X 123      31.881  -1.819  17.494  0.00  0.00            
ATOM   1838  C   PRO X 123      32.108  -1.090  16.163  0.00  0.00            
ATOM   1839  O   PRO X 123      31.360  -1.329  15.214  0.00  0.00            
ATOM   1840  CB  PRO X 123      30.585  -1.370  18.156  0.00  0.00            
ATOM   1841  CG  PRO X 123      30.812  -1.690  19.628  0.00  0.00            
ATOM   1842  CD  PRO X 123      32.290  -1.345  19.791  0.00  0.00            
ATOM   1843  HA  PRO X 123      31.788  -2.879  17.255  0.00  0.00            
ATOM   1844  HB2 PRO X 123      30.455  -0.296  18.045  0.00  0.00            
ATOM   1845  HB3 PRO X 123      29.740  -1.903  17.730  0.00  0.00            
ATOM   1846  HG2 PRO X 123      30.180  -1.083  20.278  0.00  0.00            
ATOM   1847  HG3 PRO X 123      30.651  -2.754  19.812  0.00  0.00            
ATOM   1848  HD2 PRO X 123      32.705  -1.920  20.614  0.00  0.00            
ATOM   1849  HD3 PRO X 123      32.388  -0.282  19.986  0.00  0.00            
ATOM   1850  N   ALA X 124      33.211  -0.348  16.030  0.00  0.00            
ATOM   1851  CA  ALA X 124      33.788   0.023  14.742  0.00  0.00            
ATOM   1852  C   ALA X 124      33.966  -1.169  13.778  0.00  0.00            
ATOM   1853  O   ALA X 124      33.556  -1.066  12.624  0.00  0.00            
ATOM   1854  CB  ALA X 124      35.134   0.706  15.021  0.00  0.00            
ATOM   1855  H   ALA X 124      33.765  -0.157  16.856  0.00  0.00            
ATOM   1856  HA  ALA X 124      33.117   0.729  14.258  0.00  0.00            
ATOM   1857  HB1 ALA X 124      35.831   0.000  15.473  0.00  0.00            
ATOM   1858  HB2 ALA X 124      35.554   1.070  14.083  0.00  0.00            
ATOM   1859  HB3 ALA X 124      34.996   1.547  15.699  0.00  0.00            
ATOM   1860  N   LEU X 125      34.329  -2.352  14.295  0.00  0.00            
ATOM   1861  CA  LEU X 125      34.593  -3.561  13.500  0.00  0.00            
ATOM   1862  C   LEU X 125      33.409  -3.999  12.616  0.00  0.00            
ATOM   1863  O   LEU X 125      33.614  -4.493  11.511  0.00  0.00            
ATOM   1864  CB  LEU X 125      35.004  -4.679  14.482  0.00  0.00            
ATOM   1865  CG  LEU X 125      35.287  -6.054  13.842  0.00  0.00            
ATOM   1866  CD1 LEU X 125      36.436  -5.996  12.834  0.00  0.00            
ATOM   1867  CD2 LEU X 125      35.665  -7.062  14.925  0.00  0.00            
ATOM   1868  H   LEU X 125      34.563  -2.383  15.281  0.00  0.00            
ATOM   1869  HA  LEU X 125      35.429  -3.350  12.832  0.00  0.00            
ATOM   1870  HB2 LEU X 125      35.893  -4.358  15.025  0.00  0.00            
ATOM   1871  HB3 LEU X 125      34.202  -4.809  15.211  0.00  0.00            
ATOM   1872  HG  LEU X 125      34.392  -6.418  13.339  0.00  0.00            
ATOM   1873 HD21 LEU X 125      35.851  -8.036  14.473  0.00  0.00            
ATOM   1874 HD22 LEU X 125      34.836  -7.172  15.626  0.00  0.00            
ATOM   1875 HD23 LEU X 125      36.551  -6.730  15.464  0.00  0.00            
ATOM   1876 HD11 LEU X 125      36.130  -5.388  11.987  0.00  0.00            
ATOM   1877 HD12 LEU X 125      37.329  -5.574  13.292  0.00  0.00            
ATOM   1878 HD13 LEU X 125      36.650  -6.997  12.462  0.00  0.00            
ATOM   1879  N   VAL X 126      32.180  -3.785  13.093  0.00  0.00            
ATOM   1880  CA  VAL X 126      30.919  -4.184  12.438  0.00  0.00            
ATOM   1881  C   VAL X 126      30.128  -2.990  11.880  0.00  0.00            
ATOM   1882  O   VAL X 126      28.931  -3.104  11.621  0.00  0.00            
ATOM   1883  CB  VAL X 126      30.061  -5.051  13.384  0.00  0.00            
ATOM   1884  CG1 VAL X 126      30.743  -6.383  13.704  0.00  0.00            
ATOM   1885  CG2 VAL X 126      29.720  -4.326  14.696  0.00  0.00            
ATOM   1886  H   VAL X 126      32.113  -3.303  13.977  0.00  0.00            
ATOM   1887  HA  VAL X 126      31.160  -4.803  11.572  0.00  0.00            
ATOM   1888  HB  VAL X 126      29.129  -5.298  12.881  0.00  0.00            
ATOM   1889 HG11 VAL X 126      30.041  -7.023  14.233  0.00  0.00            
ATOM   1890 HG12 VAL X 126      31.018  -6.888  12.778  0.00  0.00            
ATOM   1891 HG13 VAL X 126      31.637  -6.233  14.306  0.00  0.00            
ATOM   1892 HG21 VAL X 126      29.048  -4.942  15.290  0.00  0.00            
ATOM   1893 HG22 VAL X 126      30.623  -4.135  15.274  0.00  0.00            
ATOM   1894 HG23 VAL X 126      29.229  -3.379  14.479  0.00  0.00            
ATOM   1895  N   ASN X 127      30.746  -1.813  11.765  0.00  0.00            
ATOM   1896  CA  ASN X 127      30.089  -0.552  11.400  0.00  0.00            
ATOM   1897  C   ASN X 127      28.920  -0.145  12.330  0.00  0.00            
ATOM   1898  O   ASN X 127      27.862   0.287  11.868  0.00  0.00            
ATOM   1899  CB  ASN X 127      29.743  -0.510   9.898  0.00  0.00            
ATOM   1900  CG  ASN X 127      30.965  -0.676   9.021  0.00  0.00            
ATOM   1901  OD1 ASN X 127      31.972  -0.020   9.203  0.00  0.00            
ATOM   1902  ND2 ASN X 127      30.923  -1.529   8.028  0.00  0.00            
ATOM   1903  H   ASN X 127      31.739  -1.776  11.977  0.00  0.00            
ATOM   1904  HA  ASN X 127      30.851   0.207  11.547  0.00  0.00            
ATOM   1905  HB2 ASN X 127      29.310   0.461   9.658  0.00  0.00            
ATOM   1906  HB3 ASN X 127      29.006  -1.277   9.667  0.00  0.00            
ATOM   1907 HD21 ASN X 127      30.121  -2.109   7.879  0.00  0.00            
ATOM   1908 HD22 ASN X 127      31.763  -1.596   7.482  0.00  0.00            
ATOM   1909  N   ALA X 128      29.101  -0.265  13.650  0.00  0.00            
ATOM   1910  CA  ALA X 128      28.149   0.224  14.656  0.00  0.00            
ATOM   1911  C   ALA X 128      28.819   0.933  15.851  0.00  0.00            
ATOM   1912  O   ALA X 128      28.279   0.953  16.958  0.00  0.00            
ATOM   1913  CB  ALA X 128      27.210  -0.917  15.059  0.00  0.00            
ATOM   1914  H   ALA X 128      29.982  -0.651  13.976  0.00  0.00            
ATOM   1915  HA  ALA X 128      27.532   0.990  14.187  0.00  0.00            
ATOM   1916  HB1 ALA X 128      26.674  -1.257  14.175  0.00  0.00            
ATOM   1917  HB2 ALA X 128      26.482  -0.561  15.790  0.00  0.00            
ATOM   1918  HB3 ALA X 128      27.790  -1.737  15.483  0.00  0.00            
ATOM   1919  N   GLY X 129      29.966   1.577  15.626  0.00  0.00            
ATOM   1920  CA  GLY X 129      30.670   2.362  16.643  0.00  0.00            
ATOM   1921  C   GLY X 129      29.900   3.588  17.156  0.00  0.00            
ATOM   1922  O   GLY X 129      28.923   4.039  16.554  0.00  0.00            
ATOM   1923  H   GLY X 129      30.337   1.572  14.680  0.00  0.00            
ATOM   1924  HA2 GLY X 129      30.886   1.722  17.493  0.00  0.00            
ATOM   1925  HA3 GLY X 129      31.622   2.702  16.240  0.00  0.00            
ATOM   1926  N   MET X 130      30.446   4.204  18.205  0.00  0.00            
ATOM   1927  CA  MET X 130      30.146   5.569  18.647  0.00  0.00            
ATOM   1928  C   MET X 130      31.461   6.306  18.898  0.00  0.00            
ATOM   1929  O   MET X 130      32.236   5.886  19.760  0.00  0.00            
ATOM   1930  CB  MET X 130      29.273   5.552  19.916  0.00  0.00            
ATOM   1931  CG  MET X 130      29.118   6.940  20.564  0.00  0.00            
ATOM   1932  SD  MET X 130      28.362   8.220  19.520  0.00  0.00            
ATOM   1933  CE  MET X 130      26.627   7.706  19.547  0.00  0.00            
ATOM   1934  H   MET X 130      31.244   3.747  18.639  0.00  0.00            
ATOM   1935  HA  MET X 130      29.604   6.096  17.861  0.00  0.00            
ATOM   1936  HB2 MET X 130      29.732   4.887  20.647  0.00  0.00            
ATOM   1937  HB3 MET X 130      28.291   5.155  19.676  0.00  0.00            
ATOM   1938  HG2 MET X 130      28.528   6.837  21.474  0.00  0.00            
ATOM   1939  HG3 MET X 130      30.101   7.298  20.869  0.00  0.00            
ATOM   1940  HE1 MET X 130      26.057   8.337  18.870  0.00  0.00            
ATOM   1941  HE2 MET X 130      26.538   6.675  19.215  0.00  0.00            
ATOM   1942  HE3 MET X 130      26.225   7.804  20.552  0.00  0.00            
ATOM   1943  N   THR X 131      31.639   7.460  18.256  0.00  0.00            
ATOM   1944  CA  THR X 131      32.831   8.302  18.404  0.00  0.00            
ATOM   1945  C   THR X 131      32.477   9.694  18.918  0.00  0.00            
ATOM   1946  O   THR X 131      31.833  10.473  18.216  0.00  0.00            
ATOM   1947  CB  THR X 131      33.614   8.415  17.091  0.00  0.00            
ATOM   1948  OG1 THR X 131      33.892   7.134  16.575  0.00  0.00            
ATOM   1949  CG2 THR X 131      34.957   9.112  17.306  0.00  0.00            
ATOM   1950  H   THR X 131      30.958   7.728  17.550  0.00  0.00            
ATOM   1951  HA  THR X 131      33.494   7.836  19.124  0.00  0.00            
ATOM   1952  HB  THR X 131      33.029   8.974  16.360  0.00  0.00            
ATOM   1953 HG21 THR X 131      35.402   9.335  16.343  0.00  0.00            
ATOM   1954 HG22 THR X 131      34.827  10.061  17.817  0.00  0.00            
ATOM   1955 HG23 THR X 131      35.626   8.476  17.886  0.00  0.00            
ATOM   1956  HG1 THR X 131      33.117   6.858  16.073  0.00  0.00            
ATOM   1957  N   SER X 132      33.110  10.095  20.021  0.00  0.00            
ATOM   1958  CA  SER X 132      33.234  11.510  20.395  0.00  0.00            
ATOM   1959  C   SER X 132      34.479  12.131  19.776  0.00  0.00            
ATOM   1960  O   SER X 132      35.566  11.564  19.872  0.00  0.00            
ATOM   1961  CB  SER X 132      33.276  11.639  21.907  0.00  0.00            
ATOM   1962  OG  SER X 132      33.489  12.966  22.324  0.00  0.00            
ATOM   1963  H   SER X 132      33.731   9.425  20.465  0.00  0.00            
ATOM   1964  HA  SER X 132      32.361  12.060  20.041  0.00  0.00            
ATOM   1965  HB2 SER X 132      32.317  11.303  22.289  0.00  0.00            
ATOM   1966  HB3 SER X 132      34.076  11.011  22.300  0.00  0.00            
ATOM   1967  HG  SER X 132      32.920  13.146  23.077  0.00  0.00            
ATOM   1968  N   VAL X 133      34.334  13.307  19.175  0.00  0.00            
ATOM   1969  CA  VAL X 133      35.382  14.017  18.439  0.00  0.00            
ATOM   1970  C   VAL X 133      35.611  15.392  19.072  0.00  0.00            
ATOM   1971  O   VAL X 133      34.662  16.115  19.371  0.00  0.00            
ATOM   1972  CB  VAL X 133      35.009  14.088  16.941  0.00  0.00            
ATOM   1973  CG1 VAL X 133      36.072  14.808  16.108  0.00  0.00            
ATOM   1974  CG2 VAL X 133      34.857  12.678  16.347  0.00  0.00            
ATOM   1975  H   VAL X 133      33.389  13.670  19.089  0.00  0.00            
ATOM   1976  HA  VAL X 133      36.313  13.459  18.514  0.00  0.00            
ATOM   1977  HB  VAL X 133      34.065  14.621  16.827  0.00  0.00            
ATOM   1978 HG21 VAL X 133      34.702  12.734  15.272  0.00  0.00            
ATOM   1979 HG22 VAL X 133      33.992  12.178  16.784  0.00  0.00            
ATOM   1980 HG23 VAL X 133      35.754  12.091  16.540  0.00  0.00            
ATOM   1981 HG11 VAL X 133      36.190  15.837  16.441  0.00  0.00            
ATOM   1982 HG12 VAL X 133      37.016  14.274  16.198  0.00  0.00            
ATOM   1983 HG13 VAL X 133      35.771  14.822  15.059  0.00  0.00            
ATOM   1984  N   THR X 134      36.867  15.758  19.328  0.00  0.00            
ATOM   1985  CA  THR X 134      37.255  17.086  19.835  0.00  0.00            
ATOM   1986  C   THR X 134      38.497  17.619  19.116  0.00  0.00            
ATOM   1987  O   THR X 134      39.585  17.068  19.302  0.00  0.00            
ATOM   1988  CB  THR X 134      37.517  17.075  21.347  0.00  0.00            
ATOM   1989  OG1 THR X 134      36.338  16.744  22.039  0.00  0.00            
ATOM   1990  CG2 THR X 134      37.952  18.447  21.860  0.00  0.00            
ATOM   1991  H   THR X 134      37.605  15.083  19.143  0.00  0.00            
ATOM   1992  HA  THR X 134      36.433  17.787  19.680  0.00  0.00            
ATOM   1993  HB  THR X 134      38.289  16.341  21.583  0.00  0.00            
ATOM   1994 HG21 THR X 134      37.993  18.425  22.939  0.00  0.00            
ATOM   1995 HG22 THR X 134      38.946  18.700  21.497  0.00  0.00            
ATOM   1996 HG23 THR X 134      37.245  19.210  21.536  0.00  0.00            
ATOM   1997  HG1 THR X 134      35.939  16.004  21.571  0.00  0.00            
ATOM   1998  N   PRO X 135      38.374  18.795  18.480  0.00  0.00            
ATOM   1999  CA  PRO X 135      39.489  19.655  18.096  0.00  0.00            
ATOM   2000  C   PRO X 135      39.448  21.018  18.819  0.00  0.00            
ATOM   2001  O   PRO X 135      38.377  21.570  19.078  0.00  0.00            
ATOM   2002  CB  PRO X 135      39.288  19.816  16.595  0.00  0.00            
ATOM   2003  CG  PRO X 135      37.768  19.868  16.427  0.00  0.00            
ATOM   2004  CD  PRO X 135      37.223  19.103  17.638  0.00  0.00            
ATOM   2005  HA  PRO X 135      40.451  19.177  18.288  0.00  0.00            
ATOM   2006  HB2 PRO X 135      39.669  18.931  16.098  0.00  0.00            
ATOM   2007  HB3 PRO X 135      39.770  20.710  16.211  0.00  0.00            
ATOM   2008  HG2 PRO X 135      37.466  19.396  15.493  0.00  0.00            
ATOM   2009  HG3 PRO X 135      37.426  20.903  16.459  0.00  0.00            
ATOM   2010  HD2 PRO X 135      36.737  18.186  17.302  0.00  0.00            
ATOM   2011  HD3 PRO X 135      36.510  19.724  18.184  0.00  0.00            
ATOM   2012  N   ASN X 136      40.604  21.663  18.999  0.00  0.00            
ATOM   2013  CA  ASN X 136      40.655  23.094  19.321  0.00  0.00            
ATOM   2014  C   ASN X 136      40.320  23.942  18.081  0.00  0.00            
ATOM   2015  O   ASN X 136      40.714  23.602  16.970  0.00  0.00            
ATOM   2016  CB  ASN X 136      42.035  23.460  19.901  0.00  0.00            
ATOM   2017  CG  ASN X 136      42.265  22.878  21.284  0.00  0.00            
ATOM   2018  OD1 ASN X 136      42.617  21.733  21.456  0.00  0.00            
ATOM   2019  ND2 ASN X 136      41.872  23.563  22.333  0.00  0.00            
ATOM   2020  H   ASN X 136      41.466  21.205  18.736  0.00  0.00            
ATOM   2021  HA  ASN X 136      39.897  23.302  20.078  0.00  0.00            
ATOM   2022  HB2 ASN X 136      42.140  24.541  19.964  0.00  0.00            
ATOM   2023  HB3 ASN X 136      42.820  23.089  19.241  0.00  0.00            
ATOM   2024 HD21 ASN X 136      41.619  24.524  22.259  0.00  0.00            
ATOM   2025 HD22 ASN X 136      42.054  23.098  23.208  0.00  0.00            
ATOM   2026  N   ALA X 137      39.842  25.175  18.290  0.00  0.00            
ATOM   2027  CA  ALA X 137      39.501  26.144  17.232  0.00  0.00            
ATOM   2028  C   ALA X 137      40.678  26.625  16.333  0.00  0.00            
ATOM   2029  O   ALA X 137      40.508  27.541  15.528  0.00  0.00            
ATOM   2030  CB  ALA X 137      38.807  27.330  17.919  0.00  0.00            
ATOM   2031  H   ALA X 137      39.564  25.409  19.228  0.00  0.00            
ATOM   2032  HA  ALA X 137      38.780  25.667  16.564  0.00  0.00            
ATOM   2033  HB1 ALA X 137      38.464  28.042  17.167  0.00  0.00            
ATOM   2034  HB2 ALA X 137      39.507  27.833  18.587  0.00  0.00            
ATOM   2035  HB3 ALA X 137      37.943  26.983  18.487  0.00  0.00            
ATOM   2036  N   LEU X 138      41.896  26.123  16.558  0.00  0.00            
ATOM   2037  CA  LEU X 138      43.071  26.319  15.698  0.00  0.00            
ATOM   2038  C   LEU X 138      43.098  25.354  14.492  0.00  0.00            
ATOM   2039  O   LEU X 138      43.731  25.655  13.470  0.00  0.00            
ATOM   2040  CB  LEU X 138      44.326  26.127  16.573  0.00  0.00            
ATOM   2041  CG  LEU X 138      44.500  27.163  17.700  0.00  0.00            
ATOM   2042  CD1 LEU X 138      45.705  26.803  18.565  0.00  0.00            
ATOM   2043  CD2 LEU X 138      44.743  28.573  17.155  0.00  0.00            
ATOM   2044  H   LEU X 138      41.939  25.350  17.206  0.00  0.00            
ATOM   2045  HA  LEU X 138      43.054  27.330  15.292  0.00  0.00            
ATOM   2046  HB2 LEU X 138      45.205  26.170  15.937  0.00  0.00            
ATOM   2047  HB3 LEU X 138      44.293  25.128  17.015  0.00  0.00            
ATOM   2048  HG  LEU X 138      43.614  27.176  18.336  0.00  0.00            
ATOM   2049 HD21 LEU X 138      43.870  28.914  16.600  0.00  0.00            
ATOM   2050 HD22 LEU X 138      44.912  29.258  17.985  0.00  0.00            
ATOM   2051 HD23 LEU X 138      45.617  28.570  16.505  0.00  0.00            
ATOM   2052 HD11 LEU X 138      45.846  27.541  19.351  0.00  0.00            
ATOM   2053 HD12 LEU X 138      45.528  25.837  19.035  0.00  0.00            
ATOM   2054 HD13 LEU X 138      46.603  26.727  17.952  0.00  0.00            
ATOM   2055  N   VAL X 139      42.418  24.213  14.637  0.00  0.00            
ATOM   2056  CA  VAL X 139      42.063  23.231  13.603  0.00  0.00            
ATOM   2057  C   VAL X 139      40.910  23.789  12.760  0.00  0.00            
ATOM   2058  O   VAL X 139      40.034  24.482  13.282  0.00  0.00            
ATOM   2059  CB  VAL X 139      41.631  21.910  14.282  0.00  0.00            
ATOM   2060  CG1 VAL X 139      41.369  20.776  13.292  0.00  0.00            
ATOM   2061  CG2 VAL X 139      42.661  21.385  15.297  0.00  0.00            
ATOM   2062  H   VAL X 139      41.900  24.105  15.502  0.00  0.00            
ATOM   2063  HA  VAL X 139      42.919  23.040  12.955  0.00  0.00            
ATOM   2064  HB  VAL X 139      40.702  22.101  14.814  0.00  0.00            
ATOM   2065 HG21 VAL X 139      42.799  22.092  16.115  0.00  0.00            
ATOM   2066 HG22 VAL X 139      43.613  21.212  14.809  0.00  0.00            
ATOM   2067 HG23 VAL X 139      42.308  20.451  15.733  0.00  0.00            
ATOM   2068 HG11 VAL X 139      40.508  21.021  12.675  0.00  0.00            
ATOM   2069 HG12 VAL X 139      42.245  20.614  12.664  0.00  0.00            
ATOM   2070 HG13 VAL X 139      41.135  19.857  13.828  0.00  0.00            
ATOM   2071  N   THR X 140      40.959  23.619  11.440  0.00  0.00            
ATOM   2072  CA  THR X 140      39.961  24.186  10.519  0.00  0.00            
ATOM   2073  C   THR X 140      38.727  23.278  10.341  0.00  0.00            
ATOM   2074  O   THR X 140      38.757  22.090  10.690  0.00  0.00            
ATOM   2075  CB  THR X 140      40.578  24.529   9.153  0.00  0.00            
ATOM   2076  OG1 THR X 140      40.746  23.375   8.391  0.00  0.00            
ATOM   2077  CG2 THR X 140      41.896  25.308   9.226  0.00  0.00            
ATOM   2078  H   THR X 140      41.684  23.023  11.038  0.00  0.00            
ATOM   2079  HA  THR X 140      39.619  25.125  10.946  0.00  0.00            
ATOM   2080  HB  THR X 140      39.874  25.150   8.606  0.00  0.00            
ATOM   2081  HG1 THR X 140      41.517  22.887   8.758  0.00  0.00            
ATOM   2082 HG21 THR X 140      42.206  25.576   8.216  0.00  0.00            
ATOM   2083 HG22 THR X 140      41.742  26.212   9.813  0.00  0.00            
ATOM   2084 HG23 THR X 140      42.680  24.700   9.679  0.00  0.00            
ATOM   2085  N   PRO X 141      37.627  23.801   9.759  0.00  0.00            
ATOM   2086  CA  PRO X 141      36.464  22.995   9.391  0.00  0.00            
ATOM   2087  C   PRO X 141      36.764  21.848   8.418  0.00  0.00            
ATOM   2088  O   PRO X 141      36.139  20.803   8.550  0.00  0.00            
ATOM   2089  CB  PRO X 141      35.460  23.981   8.782  0.00  0.00            
ATOM   2090  CG  PRO X 141      35.790  25.286   9.499  0.00  0.00            
ATOM   2091  CD  PRO X 141      37.311  25.216   9.611  0.00  0.00            
ATOM   2092  HA  PRO X 141      36.036  22.570  10.300  0.00  0.00            
ATOM   2093  HB2 PRO X 141      35.647  24.100   7.712  0.00  0.00            
ATOM   2094  HB3 PRO X 141      34.430  23.670   8.957  0.00  0.00            
ATOM   2095  HG2 PRO X 141      35.467  26.158   8.930  0.00  0.00            
ATOM   2096  HG3 PRO X 141      35.344  25.283  10.495  0.00  0.00            
ATOM   2097  HD2 PRO X 141      37.762  25.601   8.697  0.00  0.00            
ATOM   2098  HD3 PRO X 141      37.639  25.793  10.476  0.00  0.00            
ATOM   2099  N   GLU X 142      37.714  22.004   7.490  0.00  0.00            
ATOM   2100  CA  GLU X 142      38.078  20.958   6.518  0.00  0.00            
ATOM   2101  C   GLU X 142      38.910  19.834   7.160  0.00  0.00            
ATOM   2102  O   GLU X 142      38.464  18.687   7.133  0.00  0.00            
ATOM   2103  CB  GLU X 142      38.776  21.579   5.290  0.00  0.00            
ATOM   2104  CG  GLU X 142      37.823  22.529   4.531  0.00  0.00            
ATOM   2105  CD  GLU X 142      38.400  23.152   3.246  0.00  0.00            
ATOM   2106  OE1 GLU X 142      39.519  22.791   2.830  0.00  0.00            
ATOM   2107  OE2 GLU X 142      37.718  24.068   2.720  0.00  0.00            
ATOM   2108  H   GLU X 142      38.257  22.853   7.472  0.00  0.00            
ATOM   2109  HA  GLU X 142      37.166  20.482   6.159  0.00  0.00            
ATOM   2110  HB2 GLU X 142      39.077  20.771   4.621  0.00  0.00            
ATOM   2111  HB3 GLU X 142      39.664  22.125   5.611  0.00  0.00            
ATOM   2112  HG2 GLU X 142      36.918  21.973   4.274  0.00  0.00            
ATOM   2113  HG3 GLU X 142      37.532  23.340   5.202  0.00  0.00            
ATOM   2114  N   ASP X 143      39.859  20.190   8.034  0.00  0.00            
ATOM   2115  CA  ASP X 143      40.599  19.249   8.892  0.00  0.00            
ATOM   2116  C   ASP X 143      39.655  18.417   9.779  0.00  0.00            
ATOM   2117  O   ASP X 143      39.769  17.194   9.887  0.00  0.00            
ATOM   2118  CB  ASP X 143      41.555  20.024   9.825  0.00  0.00            
ATOM   2119  CG  ASP X 143      42.488  21.045   9.174  0.00  0.00            
ATOM   2120  OD1 ASP X 143      42.627  21.035   7.950  0.00  0.00            
ATOM   2121  OD2 ASP X 143      42.649  22.108   9.843  0.00  0.00            
ATOM   2122  H   ASP X 143      40.242  21.125   7.952  0.00  0.00            
ATOM   2123  HA  ASP X 143      41.180  18.574   8.263  0.00  0.00            
ATOM   2124  HB2 ASP X 143      40.939  20.566  10.535  0.00  0.00            
ATOM   2125  HB3 ASP X 143      42.154  19.319  10.398  0.00  0.00            
ATOM   2126  N   THR X 144      38.668  19.091  10.379  0.00  0.00            
ATOM   2127  CA  THR X 144      37.647  18.462  11.226  0.00  0.00            
ATOM   2128  C   THR X 144      36.712  17.569  10.408  0.00  0.00            
ATOM   2129  O   THR X 144      36.378  16.469  10.847  0.00  0.00            
ATOM   2130  CB  THR X 144      36.827  19.529  11.969  0.00  0.00            
ATOM   2131  OG1 THR X 144      37.681  20.380  12.699  0.00  0.00            
ATOM   2132  CG2 THR X 144      35.841  18.930  12.972  0.00  0.00            
ATOM   2133  H   THR X 144      38.636  20.091  10.217  0.00  0.00            
ATOM   2134  HA  THR X 144      38.143  17.833  11.964  0.00  0.00            
ATOM   2135  HB  THR X 144      36.273  20.128  11.246  0.00  0.00            
ATOM   2136  HG1 THR X 144      38.200  20.884  12.054  0.00  0.00            
ATOM   2137 HG21 THR X 144      35.358  19.729  13.534  0.00  0.00            
ATOM   2138 HG22 THR X 144      35.075  18.364  12.448  0.00  0.00            
ATOM   2139 HG23 THR X 144      36.365  18.267  13.661  0.00  0.00            
ATOM   2140  N   ALA X 145      36.295  18.016   9.221  0.00  0.00            
ATOM   2141  CA  ALA X 145      35.393  17.285   8.337  0.00  0.00            
ATOM   2142  C   ALA X 145      36.031  16.016   7.756  0.00  0.00            
ATOM   2143  O   ALA X 145      35.383  14.974   7.756  0.00  0.00            
ATOM   2144  CB  ALA X 145      34.927  18.225   7.221  0.00  0.00            
ATOM   2145  H   ALA X 145      36.637  18.913   8.891  0.00  0.00            
ATOM   2146  HA  ALA X 145      34.516  16.980   8.908  0.00  0.00            
ATOM   2147  HB1 ALA X 145      34.273  17.687   6.536  0.00  0.00            
ATOM   2148  HB2 ALA X 145      34.379  19.064   7.648  0.00  0.00            
ATOM   2149  HB3 ALA X 145      35.787  18.602   6.668  0.00  0.00            
ATOM   2150  N   ASP X 146      37.312  16.045   7.383  0.00  0.00            
ATOM   2151  CA  ASP X 146      38.035  14.860   6.902  0.00  0.00            
ATOM   2152  C   ASP X 146      38.198  13.779   7.980  0.00  0.00            
ATOM   2153  O   ASP X 146      37.944  12.601   7.710  0.00  0.00            
ATOM   2154  CB  ASP X 146      39.397  15.281   6.329  0.00  0.00            
ATOM   2155  CG  ASP X 146      39.318  15.651   4.845  0.00  0.00            
ATOM   2156  OD1 ASP X 146      38.732  14.818   4.117  0.00  0.00            
ATOM   2157  OD2 ASP X 146      40.273  16.332   4.401  0.00  0.00            
ATOM   2158  H   ASP X 146      37.809  16.934   7.418  0.00  0.00            
ATOM   2159  HA  ASP X 146      37.454  14.398   6.107  0.00  0.00            
ATOM   2160  HB2 ASP X 146      39.800  16.115   6.906  0.00  0.00            
ATOM   2161  HB3 ASP X 146      40.092  14.446   6.422  0.00  0.00            
ATOM   2162  N   VAL X 147      38.406  14.181   9.238  0.00  0.00            
ATOM   2163  CA  VAL X 147      38.367  13.250  10.376  0.00  0.00            
ATOM   2164  C   VAL X 147      36.944  12.745  10.640  0.00  0.00            
ATOM   2165  O   VAL X 147      36.731  11.531  10.659  0.00  0.00            
ATOM   2166  CB  VAL X 147      39.021  13.874  11.624  0.00  0.00            
ATOM   2167  CG1 VAL X 147      38.896  12.972  12.858  0.00  0.00            
ATOM   2168  CG2 VAL X 147      40.520  14.079  11.374  0.00  0.00            
ATOM   2169  H   VAL X 147      38.580  15.167   9.406  0.00  0.00            
ATOM   2170  HA  VAL X 147      38.953  12.371  10.108  0.00  0.00            
ATOM   2171  HB  VAL X 147      38.557  14.836  11.849  0.00  0.00            
ATOM   2172 HG21 VAL X 147      41.001  14.417  12.287  0.00  0.00            
ATOM   2173 HG22 VAL X 147      40.984  13.146  11.054  0.00  0.00            
ATOM   2174 HG23 VAL X 147      40.674  14.837  10.606  0.00  0.00            
ATOM   2175 HG11 VAL X 147      37.858  12.910  13.182  0.00  0.00            
ATOM   2176 HG12 VAL X 147      39.488  13.371  13.679  0.00  0.00            
ATOM   2177 HG13 VAL X 147      39.271  11.982  12.615  0.00  0.00            
ATOM   2178  N   LEU X 148      35.939  13.629  10.686  0.00  0.00            
ATOM   2179  CA  LEU X 148      34.533  13.238  10.867  0.00  0.00            
ATOM   2180  C   LEU X 148      34.036  12.282   9.776  0.00  0.00            
ATOM   2181  O   LEU X 148      33.358  11.318  10.117  0.00  0.00            
ATOM   2182  CB  LEU X 148      33.622  14.480  10.918  0.00  0.00            
ATOM   2183  CG  LEU X 148      33.649  15.262  12.243  0.00  0.00            
ATOM   2184  CD1 LEU X 148      32.856  16.561  12.084  0.00  0.00            
ATOM   2185  CD2 LEU X 148      32.999  14.478  13.386  0.00  0.00            
ATOM   2186  H   LEU X 148      36.160  14.616  10.588  0.00  0.00            
ATOM   2187  HA  LEU X 148      34.449  12.689  11.803  0.00  0.00            
ATOM   2188  HB2 LEU X 148      32.593  14.165  10.738  0.00  0.00            
ATOM   2189  HB3 LEU X 148      33.904  15.144  10.102  0.00  0.00            
ATOM   2190  HG  LEU X 148      34.674  15.500  12.519  0.00  0.00            
ATOM   2191 HD21 LEU X 148      33.516  13.536  13.537  0.00  0.00            
ATOM   2192 HD22 LEU X 148      33.062  15.056  14.306  0.00  0.00            
ATOM   2193 HD23 LEU X 148      31.952  14.275  13.158  0.00  0.00            
ATOM   2194 HD11 LEU X 148      33.287  17.155  11.279  0.00  0.00            
ATOM   2195 HD12 LEU X 148      31.816  16.338  11.847  0.00  0.00            
ATOM   2196 HD13 LEU X 148      32.901  17.134  13.009  0.00  0.00            
ATOM   2197  N   ASN X 149      34.481  12.436   8.526  0.00  0.00            
ATOM   2198  CA  ASN X 149      34.171  11.511   7.437  0.00  0.00            
ATOM   2199  C   ASN X 149      34.624  10.084   7.773  0.00  0.00            
ATOM   2200  O   ASN X 149      33.811   9.165   7.718  0.00  0.00            
ATOM   2201  CB  ASN X 149      34.820  11.993   6.123  0.00  0.00            
ATOM   2202  CG  ASN X 149      34.188  13.243   5.534  0.00  0.00            
ATOM   2203  OD1 ASN X 149      32.979  13.376   5.468  0.00  0.00            
ATOM   2204  ND2 ASN X 149      34.959  14.048   4.838  0.00  0.00            
ATOM   2205  H   ASN X 149      35.040  13.257   8.318  0.00  0.00            
ATOM   2206  HA  ASN X 149      33.088  11.475   7.300  0.00  0.00            
ATOM   2207  HB2 ASN X 149      34.721  11.209   5.374  0.00  0.00            
ATOM   2208  HB3 ASN X 149      35.881  12.170   6.286  0.00  0.00            
ATOM   2209 HD21 ASN X 149      35.962  13.997   4.925  0.00  0.00            
ATOM   2210 HD22 ASN X 149      34.514  14.870   4.478  0.00  0.00            
ATOM   2211  N   ILE X 150      35.874   9.897   8.213  0.00  0.00            
ATOM   2212  CA  ILE X 150      36.420   8.562   8.508  0.00  0.00            
ATOM   2213  C   ILE X 150      35.756   7.943   9.746  0.00  0.00            
ATOM   2214  O   ILE X 150      35.295   6.805   9.681  0.00  0.00            
ATOM   2215  CB  ILE X 150      37.961   8.606   8.626  0.00  0.00            
ATOM   2216  CG1 ILE X 150      38.588   9.025   7.277  0.00  0.00            
ATOM   2217  CG2 ILE X 150      38.512   7.218   9.005  0.00  0.00            
ATOM   2218  CD1 ILE X 150      40.036   9.494   7.392  0.00  0.00            
ATOM   2219  H   ILE X 150      36.469  10.710   8.340  0.00  0.00            
ATOM   2220  HA  ILE X 150      36.181   7.904   7.671  0.00  0.00            
ATOM   2221  HB  ILE X 150      38.239   9.328   9.397  0.00  0.00            
ATOM   2222 HG12 ILE X 150      38.544   8.190   6.576  0.00  0.00            
ATOM   2223 HG13 ILE X 150      38.031   9.853   6.837  0.00  0.00            
ATOM   2224 HG21 ILE X 150      39.596   7.218   9.048  0.00  0.00            
ATOM   2225 HG22 ILE X 150      38.143   6.901   9.980  0.00  0.00            
ATOM   2226 HG23 ILE X 150      38.213   6.498   8.247  0.00  0.00            
ATOM   2227 HD11 ILE X 150      40.079  10.436   7.937  0.00  0.00            
ATOM   2228 HD12 ILE X 150      40.414   9.627   6.383  0.00  0.00            
ATOM   2229 HD13 ILE X 150      40.662   8.765   7.897  0.00  0.00            
ATOM   2230  N   PHE X 151      35.551   8.717  10.815  0.00  0.00            
ATOM   2231  CA  PHE X 151      34.870   8.222  12.021  0.00  0.00            
ATOM   2232  C   PHE X 151      33.375   7.942  11.817  0.00  0.00            
ATOM   2233  O   PHE X 151      32.852   6.989  12.393  0.00  0.00            
ATOM   2234  CB  PHE X 151      35.133   9.177  13.192  0.00  0.00            
ATOM   2235  CG  PHE X 151      36.520   8.954  13.757  0.00  0.00            
ATOM   2236  CD1 PHE X 151      36.729   7.914  14.674  0.00  0.00            
ATOM   2237  CD2 PHE X 151      37.620   9.677  13.280  0.00  0.00            
ATOM   2238  CE1 PHE X 151      38.022   7.575  15.102  0.00  0.00            
ATOM   2239  CE2 PHE X 151      38.915   9.341  13.691  0.00  0.00            
ATOM   2240  CZ  PHE X 151      39.117   8.288  14.598  0.00  0.00            
ATOM   2241  H   PHE X 151      35.900   9.670  10.800  0.00  0.00            
ATOM   2242  HA  PHE X 151      35.305   7.257  12.283  0.00  0.00            
ATOM   2243  HB2 PHE X 151      34.404   8.987  13.981  0.00  0.00            
ATOM   2244  HB3 PHE X 151      35.015  10.213  12.868  0.00  0.00            
ATOM   2245  HD1 PHE X 151      35.874   7.377  15.042  0.00  0.00            
ATOM   2246  HD2 PHE X 151      37.477  10.465  12.570  0.00  0.00            
ATOM   2247  HE1 PHE X 151      38.176   6.762  15.796  0.00  0.00            
ATOM   2248  HE2 PHE X 151      39.757   9.868  13.274  0.00  0.00            
ATOM   2249  HZ  PHE X 151      40.118   8.019  14.890  0.00  0.00            
ATOM   2250  N   ARG X 152      32.720   8.646  10.886  0.00  0.00            
ATOM   2251  CA  ARG X 152      31.333   8.372  10.488  0.00  0.00            
ATOM   2252  C   ARG X 152      31.175   7.115   9.622  0.00  0.00            
ATOM   2253  O   ARG X 152      30.094   6.534   9.636  0.00  0.00            
ATOM   2254  CB  ARG X 152      30.757   9.628   9.806  0.00  0.00            
ATOM   2255  CG  ARG X 152      29.232   9.620   9.627  0.00  0.00            
ATOM   2256  CD  ARG X 152      28.539   9.743  10.991  0.00  0.00            
ATOM   2257  NE  ARG X 152      27.077   9.617  10.895  0.00  0.00            
ATOM   2258  CZ  ARG X 152      26.367   8.528  11.118  0.00  0.00            
ATOM   2259  NH1 ARG X 152      26.873   7.345  11.296  0.00  0.00            
ATOM   2260  NH2 ARG X 152      25.091   8.628  11.285  0.00  0.00            
ATOM   2261  H   ARG X 152      33.194   9.437  10.460  0.00  0.00            
ATOM   2262  HA  ARG X 152      30.779   8.162  11.401  0.00  0.00            
ATOM   2263  HB2 ARG X 152      31.230   9.754   8.832  0.00  0.00            
ATOM   2264  HB3 ARG X 152      31.002  10.501  10.412  0.00  0.00            
ATOM   2265  HG2 ARG X 152      28.947  10.474   9.010  0.00  0.00            
ATOM   2266  HG3 ARG X 152      28.911   8.712   9.117  0.00  0.00            
ATOM   2267  HD2 ARG X 152      28.778  10.723  11.412  0.00  0.00            
ATOM   2268  HD3 ARG X 152      28.919   8.990  11.678  0.00  0.00            
ATOM   2269  HE  ARG X 152      26.554  10.469  10.846  0.00  0.00            
ATOM   2270 HH11 ARG X 152      27.880   7.210  11.351  0.00  0.00            
ATOM   2271 HH12 ARG X 152      26.260   6.603  11.579  0.00  0.00            
ATOM   2272 HH21 ARG X 152      24.653   9.521  11.255  0.00  0.00            
ATOM   2273 HH22 ARG X 152      24.760   8.018  12.040  0.00  0.00            
ATOM   2274  N   CYS X 153      32.230   6.636   8.953  0.00  0.00            
ATOM   2275  CA  CYS X 153      32.170   5.415   8.133  0.00  0.00            
ATOM   2276  C   CYS X 153      31.811   4.166   8.951  0.00  0.00            
ATOM   2277  O   CYS X 153      31.014   3.351   8.494  0.00  0.00            
ATOM   2278  CB  CYS X 153      33.509   5.189   7.413  0.00  0.00            
ATOM   2279  SG  CYS X 153      33.825   6.502   6.206  0.00  0.00            
ATOM   2280  H   CYS X 153      33.098   7.154   8.989  0.00  0.00            
ATOM   2281  HA  CYS X 153      31.389   5.530   7.379  0.00  0.00            
ATOM   2282  HB2 CYS X 153      34.322   5.146   8.138  0.00  0.00            
ATOM   2283  HB3 CYS X 153      33.473   4.234   6.883  0.00  0.00            
ATOM   2284  HG  CYS X 153      33.909   7.503   7.091  0.00  0.00            
ATOM   2285  N   PHE X 154      32.353   4.043  10.169  0.00  0.00            
ATOM   2286  CA  PHE X 154      32.172   2.859  11.015  0.00  0.00            
ATOM   2287  C   PHE X 154      31.088   2.998  12.099  0.00  0.00            
ATOM   2288  O   PHE X 154      30.924   2.102  12.931  0.00  0.00            
ATOM   2289  CB  PHE X 154      33.530   2.431  11.580  0.00  0.00            
ATOM   2290  CG  PHE X 154      34.161   3.359  12.603  0.00  0.00            
ATOM   2291  CD1 PHE X 154      33.669   3.412  13.923  0.00  0.00            
ATOM   2292  CD2 PHE X 154      35.305   4.102  12.260  0.00  0.00            
ATOM   2293  CE1 PHE X 154      34.341   4.145  14.909  0.00  0.00            
ATOM   2294  CE2 PHE X 154      35.974   4.846  13.244  0.00  0.00            
ATOM   2295  CZ  PHE X 154      35.509   4.835  14.569  0.00  0.00            
ATOM   2296  H   PHE X 154      32.994   4.756  10.486  0.00  0.00            
ATOM   2297  HA  PHE X 154      31.833   2.045  10.379  0.00  0.00            
ATOM   2298  HB2 PHE X 154      33.414   1.452  12.040  0.00  0.00            
ATOM   2299  HB3 PHE X 154      34.222   2.296  10.746  0.00  0.00            
ATOM   2300  HD1 PHE X 154      32.802   2.846  14.210  0.00  0.00            
ATOM   2301  HD2 PHE X 154      35.694   4.072  11.252  0.00  0.00            
ATOM   2302  HE1 PHE X 154      33.986   4.144  15.929  0.00  0.00            
ATOM   2303  HE2 PHE X 154      36.870   5.394  12.988  0.00  0.00            
ATOM   2304  HZ  PHE X 154      36.064   5.335  15.341  0.00  0.00            
ATOM   2305  N   GLY X 155      30.381   4.125  12.173  0.00  0.00            
ATOM   2306  CA  GLY X 155      29.370   4.330  13.207  0.00  0.00            
ATOM   2307  C   GLY X 155      28.991   5.786  13.422  0.00  0.00            
ATOM   2308  O   GLY X 155      29.202   6.646  12.568  0.00  0.00            
ATOM   2309  H   GLY X 155      30.544   4.864  11.501  0.00  0.00            
ATOM   2310  HA2 GLY X 155      28.472   3.767  12.954  0.00  0.00            
ATOM   2311  HA3 GLY X 155      29.753   3.952  14.153  0.00  0.00            
ATOM   2312  N   GLU X 156      28.347   6.048  14.553  0.00  0.00            
ATOM   2313  CA  GLU X 156      27.965   7.395  14.963  0.00  0.00            
ATOM   2314  C   GLU X 156      29.186   8.270  15.258  0.00  0.00            
ATOM   2315  O   GLU X 156      30.156   7.825  15.876  0.00  0.00            
ATOM   2316  CB  GLU X 156      27.047   7.322  16.193  0.00  0.00            
ATOM   2317  CG  GLU X 156      25.613   6.910  15.837  0.00  0.00            
ATOM   2318  CD  GLU X 156      24.967   7.934  14.898  0.00  0.00            
ATOM   2319  OE1 GLU X 156      25.080   9.139  15.219  0.00  0.00            
ATOM   2320  OE2 GLU X 156      24.790   7.566  13.709  0.00  0.00            
ATOM   2321  H   GLU X 156      28.296   5.312  15.250  0.00  0.00            
ATOM   2322  HA  GLU X 156      27.426   7.868  14.141  0.00  0.00            
ATOM   2323  HB2 GLU X 156      27.460   6.612  16.909  0.00  0.00            
ATOM   2324  HB3 GLU X 156      27.016   8.301  16.673  0.00  0.00            
ATOM   2325  HG2 GLU X 156      25.629   5.925  15.369  0.00  0.00            
ATOM   2326  HG3 GLU X 156      25.023   6.844  16.754  0.00  0.00            
ATOM   2327  N   ALA X 157      29.048   9.564  14.971  0.00  0.00            
ATOM   2328  CA  ALA X 157      30.001  10.597  15.355  0.00  0.00            
ATOM   2329  C   ALA X 157      29.278  11.748  16.070  0.00  0.00            
ATOM   2330  O   ALA X 157      28.132  12.071  15.752  0.00  0.00            
ATOM   2331  CB  ALA X 157      30.783  11.061  14.117  0.00  0.00            
ATOM   2332  H   ALA X 157      28.162   9.883  14.605  0.00  0.00            
ATOM   2333  HA  ALA X 157      30.719  10.175  16.056  0.00  0.00            
ATOM   2334  HB1 ALA X 157      31.531  11.797  14.414  0.00  0.00            
ATOM   2335  HB2 ALA X 157      30.105  11.513  13.393  0.00  0.00            
ATOM   2336  HB3 ALA X 157      31.289  10.209  13.659  0.00  0.00            
ATOM   2337  N   GLU X 158      29.973  12.397  16.999  0.00  0.00            
ATOM   2338  CA  GLU X 158      29.470  13.493  17.830  0.00  0.00            
ATOM   2339  C   GLU X 158      30.633  14.446  18.169  0.00  0.00            
ATOM   2340  O   GLU X 158      31.757  13.981  18.348  0.00  0.00            
ATOM   2341  CB  GLU X 158      28.881  12.884  19.111  0.00  0.00            
ATOM   2342  CG  GLU X 158      27.985  13.841  19.913  0.00  0.00            
ATOM   2343  CD  GLU X 158      26.497  13.827  19.525  0.00  0.00            
ATOM   2344  OE1 GLU X 158      26.029  12.827  18.926  0.00  0.00            
ATOM   2345  OE2 GLU X 158      25.787  14.682  20.100  0.00  0.00            
ATOM   2346  H   GLU X 158      30.871  12.006  17.269  0.00  0.00            
ATOM   2347  HA  GLU X 158      28.692  14.034  17.291  0.00  0.00            
ATOM   2348  HB2 GLU X 158      29.726  12.601  19.736  0.00  0.00            
ATOM   2349  HB3 GLU X 158      28.338  11.965  18.885  0.00  0.00            
ATOM   2350  HG2 GLU X 158      28.051  13.556  20.963  0.00  0.00            
ATOM   2351  HG3 GLU X 158      28.376  14.857  19.836  0.00  0.00            
ATOM   2352  N   VAL X 159      30.400  15.757  18.303  0.00  0.00            
ATOM   2353  CA  VAL X 159      31.471  16.751  18.539  0.00  0.00            
ATOM   2354  C   VAL X 159      31.328  17.417  19.910  0.00  0.00            
ATOM   2355  O   VAL X 159      30.253  17.917  20.241  0.00  0.00            
ATOM   2356  CB  VAL X 159      31.548  17.788  17.400  0.00  0.00            
ATOM   2357  CG1 VAL X 159      32.682  18.801  17.611  0.00  0.00            
ATOM   2358  CG2 VAL X 159      31.809  17.111  16.048  0.00  0.00            
ATOM   2359  H   VAL X 159      29.449  16.094  18.253  0.00  0.00            
ATOM   2360  HA  VAL X 159      32.426  16.234  18.539  0.00  0.00            
ATOM   2361  HB  VAL X 159      30.601  18.328  17.343  0.00  0.00            
ATOM   2362 HG21 VAL X 159      31.865  17.863  15.261  0.00  0.00            
ATOM   2363 HG22 VAL X 159      32.751  16.564  16.089  0.00  0.00            
ATOM   2364 HG23 VAL X 159      31.004  16.419  15.804  0.00  0.00            
ATOM   2365 HG11 VAL X 159      32.509  19.387  18.514  0.00  0.00            
ATOM   2366 HG12 VAL X 159      33.637  18.281  17.698  0.00  0.00            
ATOM   2367 HG13 VAL X 159      32.725  19.488  16.765  0.00  0.00            
ATOM   2368  N   ILE X 160      32.409  17.433  20.700  0.00  0.00            
ATOM   2369  CA  ILE X 160      32.424  17.926  22.089  0.00  0.00            
ATOM   2370  C   ILE X 160      33.740  18.675  22.436  0.00  0.00            
ATOM   2371  O   ILE X 160      34.337  19.315  21.573  0.00  0.00            
ATOM   2372  CB  ILE X 160      32.077  16.799  23.118  0.00  0.00            
ATOM   2373  CG1 ILE X 160      31.593  15.414  22.634  0.00  0.00            
ATOM   2374  CG2 ILE X 160      31.093  17.386  24.145  0.00  0.00            
ATOM   2375  CD1 ILE X 160      30.101  15.207  22.380  0.00  0.00            
ATOM   2376  H   ILE X 160      33.273  17.058  20.321  0.00  0.00            
ATOM   2377  HA  ILE X 160      31.645  18.686  22.157  0.00  0.00            
ATOM   2378  HB  ILE X 160      32.994  16.543  23.647  0.00  0.00            
ATOM   2379 HG12 ILE X 160      31.853  14.704  23.419  0.00  0.00            
ATOM   2380 HG13 ILE X 160      32.146  15.122  21.743  0.00  0.00            
ATOM   2381 HD11 ILE X 160      29.974  14.248  21.886  0.00  0.00            
ATOM   2382 HD12 ILE X 160      29.698  15.995  21.751  0.00  0.00            
ATOM   2383 HD13 ILE X 160      29.561  15.180  23.326  0.00  0.00            
ATOM   2384 HG21 ILE X 160      30.862  16.649  24.914  0.00  0.00            
ATOM   2385 HG22 ILE X 160      30.161  17.664  23.650  0.00  0.00            
ATOM   2386 HG23 ILE X 160      31.508  18.280  24.603  0.00  0.00            
ATOM   2387  N   ALA X 161      34.116  18.713  23.722  0.00  0.00            
ATOM   2388  CA  ALA X 161      35.340  19.304  24.262  0.00  0.00            
ATOM   2389  C   ALA X 161      36.147  18.278  25.088  0.00  0.00            
ATOM   2390  O   ALA X 161      35.613  17.278  25.565  0.00  0.00            
ATOM   2391  CB  ALA X 161      34.952  20.537  25.091  0.00  0.00            
ATOM   2392  H   ALA X 161      33.600  18.128  24.357  0.00  0.00            
ATOM   2393  HA  ALA X 161      35.971  19.636  23.437  0.00  0.00            
ATOM   2394  HB1 ALA X 161      35.849  21.042  25.451  0.00  0.00            
ATOM   2395  HB2 ALA X 161      34.385  21.231  24.469  0.00  0.00            
ATOM   2396  HB3 ALA X 161      34.342  20.235  25.943  0.00  0.00            
ATOM   2397  N   GLU X 162      37.393  18.608  25.427  0.00  0.00            
ATOM   2398  CA  GLU X 162      38.365  17.707  26.073  0.00  0.00            
ATOM   2399  C   GLU X 162      37.915  17.045  27.394  0.00  0.00            
ATOM   2400  O   GLU X 162      37.864  15.812  27.440  0.00  0.00            
ATOM   2401  CB  GLU X 162      39.671  18.487  26.275  0.00  0.00            
ATOM   2402  CG  GLU X 162      40.480  18.580  24.977  0.00  0.00            
ATOM   2403  CD  GLU X 162      41.746  17.763  25.106  0.00  0.00            
ATOM   2404  OE1 GLU X 162      41.636  16.534  25.315  0.00  0.00            
ATOM   2405  OE2 GLU X 162      42.822  18.365  25.139  0.00  0.00            
ATOM   2406  H   GLU X 162      37.771  19.449  25.017  0.00  0.00            
ATOM   2407  HA  GLU X 162      38.572  16.878  25.394  0.00  0.00            
ATOM   2408  HB2 GLU X 162      40.261  18.003  27.055  0.00  0.00            
ATOM   2409  HB3 GLU X 162      39.440  19.497  26.623  0.00  0.00            
ATOM   2410  HG2 GLU X 162      39.896  18.203  24.138  0.00  0.00            
ATOM   2411  HG3 GLU X 162      40.704  19.627  24.777  0.00  0.00            
ATOM   2412  N   PRO X 163      37.426  17.778  28.415  0.00  0.00            
ATOM   2413  CA  PRO X 163      36.921  17.156  29.638  0.00  0.00            
ATOM   2414  C   PRO X 163      35.531  16.516  29.462  0.00  0.00            
ATOM   2415  O   PRO X 163      34.963  16.055  30.445  0.00  0.00            
ATOM   2416  CB  PRO X 163      36.942  18.270  30.686  0.00  0.00            
ATOM   2417  CG  PRO X 163      36.633  19.510  29.853  0.00  0.00            
ATOM   2418  CD  PRO X 163      37.357  19.230  28.535  0.00  0.00            
ATOM   2419  HA  PRO X 163      37.606  16.367  29.954  0.00  0.00            
ATOM   2420  HB2 PRO X 163      37.947  18.353  31.104  0.00  0.00            
ATOM   2421  HB3 PRO X 163      36.214  18.116  31.483  0.00  0.00            
ATOM   2422  HG2 PRO X 163      37.001  20.418  30.331  0.00  0.00            
ATOM   2423  HG3 PRO X 163      35.557  19.573  29.679  0.00  0.00            
ATOM   2424  HD2 PRO X 163      38.364  19.643  28.582  0.00  0.00            
ATOM   2425  HD3 PRO X 163      36.799  19.674  27.712  0.00  0.00            
ATOM   2426  N   MET X 164      34.975  16.481  28.241  0.00  0.00            
ATOM   2427  CA  MET X 164      33.829  15.642  27.854  0.00  0.00            
ATOM   2428  C   MET X 164      34.270  14.353  27.125  0.00  0.00            
ATOM   2429  O   MET X 164      33.683  13.300  27.364  0.00  0.00            
ATOM   2430  CB  MET X 164      32.843  16.428  26.975  0.00  0.00            
ATOM   2431  CG  MET X 164      32.379  17.786  27.525  0.00  0.00            
ATOM   2432  SD  MET X 164      31.054  17.728  28.757  0.00  0.00            
ATOM   2433  CE  MET X 164      32.002  17.743  30.296  0.00  0.00            
ATOM   2434  H   MET X 164      35.501  16.894  27.480  0.00  0.00            
ATOM   2435  HA  MET X 164      33.287  15.339  28.749  0.00  0.00            
ATOM   2436  HB2 MET X 164      33.302  16.601  26.005  0.00  0.00            
ATOM   2437  HB3 MET X 164      31.964  15.807  26.803  0.00  0.00            
ATOM   2438  HG2 MET X 164      33.224  18.354  27.913  0.00  0.00            
ATOM   2439  HG3 MET X 164      31.980  18.357  26.691  0.00  0.00            
ATOM   2440  HE1 MET X 164      31.311  17.788  31.134  0.00  0.00            
ATOM   2441  HE2 MET X 164      32.601  16.838  30.373  0.00  0.00            
ATOM   2442  HE3 MET X 164      32.647  18.620  30.326  0.00  0.00            
ATOM   2443  N   ILE X 165      35.411  14.355  26.417  0.00  0.00            
ATOM   2444  CA  ILE X 165      36.043  13.133  25.872  0.00  0.00            
ATOM   2445  C   ILE X 165      36.379  12.134  26.989  0.00  0.00            
ATOM   2446  O   ILE X 165      36.146  10.940  26.823  0.00  0.00            
ATOM   2447  CB  ILE X 165      37.313  13.474  25.046  0.00  0.00            
ATOM   2448  CG1 ILE X 165      36.972  14.138  23.695  0.00  0.00            
ATOM   2449  CG2 ILE X 165      38.243  12.263  24.841  0.00  0.00            
ATOM   2450  CD1 ILE X 165      36.679  13.183  22.529  0.00  0.00            
ATOM   2451  H   ILE X 165      35.878  15.243  26.265  0.00  0.00            
ATOM   2452  HA  ILE X 165      35.332  12.638  25.210  0.00  0.00            
ATOM   2453  HB  ILE X 165      37.891  14.201  25.609  0.00  0.00            
ATOM   2454 HG12 ILE X 165      36.112  14.793  23.832  0.00  0.00            
ATOM   2455 HG13 ILE X 165      37.818  14.761  23.402  0.00  0.00            
ATOM   2456 HD11 ILE X 165      36.230  13.742  21.708  0.00  0.00            
ATOM   2457 HD12 ILE X 165      37.599  12.726  22.166  0.00  0.00            
ATOM   2458 HD13 ILE X 165      35.996  12.399  22.848  0.00  0.00            
ATOM   2459 HG21 ILE X 165      38.724  11.995  25.779  0.00  0.00            
ATOM   2460 HG22 ILE X 165      39.014  12.504  24.108  0.00  0.00            
ATOM   2461 HG23 ILE X 165      37.666  11.412  24.487  0.00  0.00            
ATOM   2462  N   HIS X 166      36.925  12.585  28.125  0.00  0.00            
ATOM   2463  CA  HIS X 166      37.284  11.687  29.236  0.00  0.00            
ATOM   2464  C   HIS X 166      36.071  11.000  29.908  0.00  0.00            
ATOM   2465  O   HIS X 166      36.108   9.772  29.992  0.00  0.00            
ATOM   2466  CB  HIS X 166      38.222  12.399  30.223  0.00  0.00            
ATOM   2467  CG  HIS X 166      39.567  12.809  29.657  0.00  0.00            
ATOM   2468  ND1 HIS X 166      40.378  13.786  30.226  0.00  0.00            
ATOM   2469  CD2 HIS X 166      40.268  12.200  28.650  0.00  0.00            
ATOM   2470  CE1 HIS X 166      41.534  13.773  29.550  0.00  0.00            
ATOM   2471  NE2 HIS X 166      41.499  12.832  28.592  0.00  0.00            
ATOM   2472  H   HIS X 166      37.105  13.579  28.208  0.00  0.00            
ATOM   2473  HA  HIS X 166      37.852  10.861  28.818  0.00  0.00            
ATOM   2474  HB2 HIS X 166      38.414  11.728  31.061  0.00  0.00            
ATOM   2475  HB3 HIS X 166      37.735  13.289  30.617  0.00  0.00            
ATOM   2476  HD2 HIS X 166      39.931  11.351  28.075  0.00  0.00            
ATOM   2477  HE1 HIS X 166      42.389  14.401  29.772  0.00  0.00            
ATOM   2478  HE2 HIS X 166      42.303  12.611  28.012  0.00  0.00            
ATOM   2479  N   PRO X 167      34.925  11.679  30.121  0.00  0.00            
ATOM   2480  CA  PRO X 167      33.628  11.042  30.353  0.00  0.00            
ATOM   2481  C   PRO X 167      33.206  10.057  29.263  0.00  0.00            
ATOM   2482  O   PRO X 167      32.841   8.939  29.599  0.00  0.00            
ATOM   2483  CB  PRO X 167      32.615  12.183  30.472  0.00  0.00            
ATOM   2484  CG  PRO X 167      33.451  13.299  31.080  0.00  0.00            
ATOM   2485  CD  PRO X 167      34.831  13.089  30.452  0.00  0.00            
ATOM   2486  HA  PRO X 167      33.666  10.507  31.302  0.00  0.00            
ATOM   2487  HB2 PRO X 167      32.266  12.491  29.485  0.00  0.00            
ATOM   2488  HB3 PRO X 167      31.770  11.913  31.107  0.00  0.00            
ATOM   2489  HG2 PRO X 167      33.511  13.158  32.157  0.00  0.00            
ATOM   2490  HG3 PRO X 167      33.038  14.280  30.849  0.00  0.00            
ATOM   2491  HD2 PRO X 167      35.601  13.380  31.166  0.00  0.00            
ATOM   2492  HD3 PRO X 167      34.924  13.679  29.549  0.00  0.00            
ATOM   2493  N   VAL X 168      33.409  10.359  27.975  0.00  0.00            
ATOM   2494  CA  VAL X 168      33.091   9.412  26.887  0.00  0.00            
ATOM   2495  C   VAL X 168      33.945   8.129  26.917  0.00  0.00            
ATOM   2496  O   VAL X 168      33.399   7.060  26.640  0.00  0.00            
ATOM   2497  CB  VAL X 168      33.120  10.101  25.507  0.00  0.00            
ATOM   2498  CG1 VAL X 168      32.974   9.071  24.381  0.00  0.00            
ATOM   2499  CG2 VAL X 168      31.955  11.099  25.400  0.00  0.00            
ATOM   2500  H   VAL X 168      33.706  11.300  27.734  0.00  0.00            
ATOM   2501  HA  VAL X 168      32.066   9.079  27.040  0.00  0.00            
ATOM   2502  HB  VAL X 168      34.056  10.635  25.367  0.00  0.00            
ATOM   2503 HG21 VAL X 168      31.989  11.624  24.450  0.00  0.00            
ATOM   2504 HG22 VAL X 168      32.013  11.842  26.192  0.00  0.00            
ATOM   2505 HG23 VAL X 168      31.002  10.578  25.489  0.00  0.00            
ATOM   2506 HG11 VAL X 168      32.908   9.543  23.412  0.00  0.00            
ATOM   2507 HG12 VAL X 168      33.836   8.407  24.346  0.00  0.00            
ATOM   2508 HG13 VAL X 168      32.074   8.483  24.545  0.00  0.00            
ATOM   2509  N   VAL X 169      35.179   8.158  27.442  0.00  0.00            
ATOM   2510  CA  VAL X 169      35.955   6.923  27.724  0.00  0.00            
ATOM   2511  C   VAL X 169      35.231   6.040  28.750  0.00  0.00            
ATOM   2512  O   VAL X 169      35.220   4.815  28.614  0.00  0.00            
ATOM   2513  CB  VAL X 169      37.379   7.193  28.270  0.00  0.00            
ATOM   2514  CG1 VAL X 169      38.223   5.909  28.259  0.00  0.00            
ATOM   2515  CG2 VAL X 169      38.187   8.238  27.499  0.00  0.00            
ATOM   2516  H   VAL X 169      35.570   9.061  27.690  0.00  0.00            
ATOM   2517  HA  VAL X 169      36.040   6.359  26.795  0.00  0.00            
ATOM   2518  HB  VAL X 169      37.302   7.537  29.300  0.00  0.00            
ATOM   2519 HG21 VAL X 169      37.660   9.180  27.480  0.00  0.00            
ATOM   2520 HG22 VAL X 169      39.158   8.380  27.970  0.00  0.00            
ATOM   2521 HG23 VAL X 169      38.332   7.899  26.484  0.00  0.00            
ATOM   2522 HG11 VAL X 169      37.765   5.140  28.878  0.00  0.00            
ATOM   2523 HG12 VAL X 169      38.318   5.533  27.238  0.00  0.00            
ATOM   2524 HG13 VAL X 169      39.215   6.108  28.660  0.00  0.00            
ATOM   2525  N   GLY X 170      34.609   6.661  29.754  0.00  0.00            
ATOM   2526  CA  GLY X 170      33.782   6.008  30.770  0.00  0.00            
ATOM   2527  C   GLY X 170      32.379   5.623  30.291  0.00  0.00            
ATOM   2528  O   GLY X 170      31.863   4.607  30.752  0.00  0.00            
ATOM   2529  H   GLY X 170      34.621   7.674  29.750  0.00  0.00            
ATOM   2530  HA2 GLY X 170      34.275   5.100  31.111  0.00  0.00            
ATOM   2531  HA3 GLY X 170      33.675   6.686  31.616  0.00  0.00            
ATOM   2532  N   VAL X 171      31.819   6.343  29.313  0.00  0.00            
ATOM   2533  CA  VAL X 171      30.606   5.967  28.570  0.00  0.00            
ATOM   2534  C   VAL X 171      30.984   5.065  27.384  0.00  0.00            
ATOM   2535  O   VAL X 171      31.391   3.928  27.601  0.00  0.00            
ATOM   2536  CB  VAL X 171      29.719   7.180  28.190  0.00  0.00            
ATOM   2537  CG1 VAL X 171      28.326   6.727  27.716  0.00  0.00            
ATOM   2538  CG2 VAL X 171      29.467   8.141  29.355  0.00  0.00            
ATOM   2539  H   VAL X 171      32.303   7.192  29.041  0.00  0.00            
ATOM   2540  HA  VAL X 171      30.003   5.346  29.233  0.00  0.00            
ATOM   2541  HB  VAL X 171      30.199   7.746  27.392  0.00  0.00            
ATOM   2542 HG21 VAL X 171      30.398   8.548  29.737  0.00  0.00            
ATOM   2543 HG22 VAL X 171      28.847   8.972  29.021  0.00  0.00            
ATOM   2544 HG23 VAL X 171      28.964   7.614  30.162  0.00  0.00            
ATOM   2545 HG11 VAL X 171      28.390   6.070  26.851  0.00  0.00            
ATOM   2546 HG12 VAL X 171      27.815   6.194  28.519  0.00  0.00            
ATOM   2547 HG13 VAL X 171      27.728   7.596  27.438  0.00  0.00            
ATOM   2548  N   SER X 172      30.822   5.503  26.129  0.00  0.00            
ATOM   2549  CA  SER X 172      30.822   4.616  24.957  0.00  0.00            
ATOM   2550  C   SER X 172      32.154   3.918  24.685  0.00  0.00            
ATOM   2551  O   SER X 172      32.108   2.840  24.103  0.00  0.00            
ATOM   2552  CB  SER X 172      30.357   5.357  23.701  0.00  0.00            
ATOM   2553  OG  SER X 172      31.221   6.424  23.371  0.00  0.00            
ATOM   2554  H   SER X 172      30.612   6.476  25.974  0.00  0.00            
ATOM   2555  HA  SER X 172      30.091   3.830  25.139  0.00  0.00            
ATOM   2556  HB2 SER X 172      30.308   4.657  22.866  0.00  0.00            
ATOM   2557  HB3 SER X 172      29.361   5.756  23.874  0.00  0.00            
ATOM   2558  HG  SER X 172      31.857   6.136  22.704  0.00  0.00            
ATOM   2559  N   GLY X 173      33.292   4.445  25.152  0.00  0.00            
ATOM   2560  CA  GLY X 173      34.607   3.817  24.972  0.00  0.00            
ATOM   2561  C   GLY X 173      34.727   2.480  25.708  0.00  0.00            
ATOM   2562  O   GLY X 173      34.903   1.437  25.086  0.00  0.00            
ATOM   2563  H   GLY X 173      33.240   5.323  25.660  0.00  0.00            
ATOM   2564  HA2 GLY X 173      34.798   3.649  23.913  0.00  0.00            
ATOM   2565  HA3 GLY X 173      35.378   4.486  25.351  0.00  0.00            
ATOM   2566  N   SER X 174      34.480   2.498  27.020  0.00  0.00            
ATOM   2567  CA  SER X 174      34.485   1.306  27.884  0.00  0.00            
ATOM   2568  C   SER X 174      33.157   0.534  27.906  0.00  0.00            
ATOM   2569  O   SER X 174      33.151  -0.637  28.279  0.00  0.00            
ATOM   2570  CB  SER X 174      34.852   1.721  29.311  0.00  0.00            
ATOM   2571  OG  SER X 174      36.168   2.250  29.345  0.00  0.00            
ATOM   2572  H   SER X 174      34.335   3.399  27.459  0.00  0.00            
ATOM   2573  HA  SER X 174      35.246   0.611  27.525  0.00  0.00            
ATOM   2574  HB2 SER X 174      34.153   2.486  29.654  0.00  0.00            
ATOM   2575  HB3 SER X 174      34.794   0.865  29.978  0.00  0.00            
ATOM   2576  HG  SER X 174      36.104   3.115  28.910  0.00  0.00            
ATOM   2577  N   SER X 175      32.044   1.141  27.472  0.00  0.00            
ATOM   2578  CA  SER X 175      30.699   0.545  27.528  0.00  0.00            
ATOM   2579  C   SER X 175      30.566  -0.842  26.883  0.00  0.00            
ATOM   2580  O   SER X 175      29.973  -1.694  27.544  0.00  0.00            
ATOM   2581  CB  SER X 175      29.662   1.513  26.956  0.00  0.00            
ATOM   2582  OG  SER X 175      28.395   0.908  26.781  0.00  0.00            
ATOM   2583  H   SER X 175      32.107   2.126  27.242  0.00  0.00            
ATOM   2584  HA  SER X 175      30.455   0.405  28.578  0.00  0.00            
ATOM   2585  HB2 SER X 175      29.544   2.349  27.644  0.00  0.00            
ATOM   2586  HB3 SER X 175      30.005   1.877  25.992  0.00  0.00            
ATOM   2587  HG  SER X 175      27.731   1.421  27.251  0.00  0.00            
ATOM   2588  N   PRO X 176      31.247  -1.193  25.771  0.00  0.00            
ATOM   2589  CA  PRO X 176      31.164  -2.549  25.241  0.00  0.00            
ATOM   2590  C   PRO X 176      31.632  -3.629  26.225  0.00  0.00            
ATOM   2591  O   PRO X 176      30.887  -4.578  26.432  0.00  0.00            
ATOM   2592  CB  PRO X 176      31.933  -2.539  23.916  0.00  0.00            
ATOM   2593  CG  PRO X 176      31.813  -1.087  23.464  0.00  0.00            
ATOM   2594  CD  PRO X 176      31.857  -0.318  24.783  0.00  0.00            
ATOM   2595  HA  PRO X 176      30.116  -2.748  25.027  0.00  0.00            
ATOM   2596  HB2 PRO X 176      32.981  -2.772  24.076  0.00  0.00            
ATOM   2597  HB3 PRO X 176      31.500  -3.225  23.187  0.00  0.00            
ATOM   2598  HG2 PRO X 176      30.853  -0.928  22.972  0.00  0.00            
ATOM   2599  HG3 PRO X 176      32.637  -0.812  22.808  0.00  0.00            
ATOM   2600  HD2 PRO X 176      31.300   0.610  24.685  0.00  0.00            
ATOM   2601  HD3 PRO X 176      32.893  -0.120  25.058  0.00  0.00            
ATOM   2602  N   ALA X 177      32.626  -3.355  27.081  0.00  0.00            
ATOM   2603  CA  ALA X 177      32.985  -4.253  28.185  0.00  0.00            
ATOM   2604  C   ALA X 177      31.891  -4.380  29.263  0.00  0.00            
ATOM   2605  O   ALA X 177      31.667  -5.476  29.776  0.00  0.00            
ATOM   2606  CB  ALA X 177      34.292  -3.767  28.816  0.00  0.00            
ATOM   2607  H   ALA X 177      33.079  -2.453  27.034  0.00  0.00            
ATOM   2608  HA  ALA X 177      33.155  -5.251  27.780  0.00  0.00            
ATOM   2609  HB1 ALA X 177      34.589  -4.450  29.608  0.00  0.00            
ATOM   2610  HB2 ALA X 177      34.160  -2.775  29.244  0.00  0.00            
ATOM   2611  HB3 ALA X 177      35.078  -3.743  28.069  0.00  0.00            
ATOM   2612  N   TYR X 178      31.154  -3.303  29.557  0.00  0.00            
ATOM   2613  CA  TYR X 178      30.000  -3.338  30.467  0.00  0.00            
ATOM   2614  C   TYR X 178      28.850  -4.170  29.869  0.00  0.00            
ATOM   2615  O   TYR X 178      28.226  -4.966  30.570  0.00  0.00            
ATOM   2616  CB  TYR X 178      29.470  -1.920  30.773  0.00  0.00            
ATOM   2617  CG  TYR X 178      30.425  -0.794  31.155  0.00  0.00            
ATOM   2618  CD1 TYR X 178      31.761  -1.015  31.557  0.00  0.00            
ATOM   2619  CD2 TYR X 178      29.931   0.525  31.099  0.00  0.00            
ATOM   2620  CE1 TYR X 178      32.601   0.078  31.850  0.00  0.00            
ATOM   2621  CE2 TYR X 178      30.766   1.618  31.389  0.00  0.00            
ATOM   2622  CZ  TYR X 178      32.109   1.397  31.757  0.00  0.00            
ATOM   2623  OH  TYR X 178      32.927   2.458  31.982  0.00  0.00            
ATOM   2624  H   TYR X 178      31.316  -2.455  29.028  0.00  0.00            
ATOM   2625  HA  TYR X 178      30.305  -3.806  31.403  0.00  0.00            
ATOM   2626  HB2 TYR X 178      28.740  -2.011  31.578  0.00  0.00            
ATOM   2627  HB3 TYR X 178      28.918  -1.574  29.899  0.00  0.00            
ATOM   2628  HD1 TYR X 178      32.154  -2.018  31.632  0.00  0.00            
ATOM   2629  HD2 TYR X 178      28.905   0.700  30.802  0.00  0.00            
ATOM   2630  HE1 TYR X 178      33.628  -0.087  32.131  0.00  0.00            
ATOM   2631  HE2 TYR X 178      30.382   2.624  31.320  0.00  0.00            
ATOM   2632  HH  TYR X 178      32.521   3.256  31.601  0.00  0.00            
ATOM   2633  N   VAL X 179      28.587  -4.009  28.566  0.00  0.00            
ATOM   2634  CA  VAL X 179      27.539  -4.739  27.834  0.00  0.00            
ATOM   2635  C   VAL X 179      27.902  -6.215  27.674  0.00  0.00            
ATOM   2636  O   VAL X 179      27.053  -7.071  27.903  0.00  0.00            
ATOM   2637  CB  VAL X 179      27.252  -4.106  26.453  0.00  0.00            
ATOM   2638  CG1 VAL X 179      26.093  -4.824  25.746  0.00  0.00            
ATOM   2639  CG2 VAL X 179      26.834  -2.636  26.558  0.00  0.00            
ATOM   2640  H   VAL X 179      29.154  -3.340  28.051  0.00  0.00            
ATOM   2641  HA  VAL X 179      26.621  -4.696  28.421  0.00  0.00            
ATOM   2642  HB  VAL X 179      28.144  -4.173  25.830  0.00  0.00            
ATOM   2643 HG21 VAL X 179      27.604  -2.043  27.042  0.00  0.00            
ATOM   2644 HG22 VAL X 179      26.677  -2.224  25.561  0.00  0.00            
ATOM   2645 HG23 VAL X 179      25.920  -2.565  27.139  0.00  0.00            
ATOM   2646 HG11 VAL X 179      26.383  -5.839  25.484  0.00  0.00            
ATOM   2647 HG12 VAL X 179      25.219  -4.857  26.398  0.00  0.00            
ATOM   2648 HG13 VAL X 179      25.824  -4.301  24.830  0.00  0.00            
ATOM   2649  N   PHE X 180      29.174  -6.540  27.433  0.00  0.00            
ATOM   2650  CA  PHE X 180      29.660  -7.917  27.396  0.00  0.00            
ATOM   2651  C   PHE X 180      29.636  -8.579  28.768  0.00  0.00            
ATOM   2652  O   PHE X 180      29.034  -9.637  28.860  0.00  0.00            
ATOM   2653  CB  PHE X 180      31.065  -7.985  26.798  0.00  0.00            
ATOM   2654  CG  PHE X 180      31.193  -7.477  25.374  0.00  0.00            
ATOM   2655  CD1 PHE X 180      30.199  -7.738  24.412  0.00  0.00            
ATOM   2656  CD2 PHE X 180      32.306  -6.696  25.020  0.00  0.00            
ATOM   2657  CE1 PHE X 180      30.301  -7.165  23.136  0.00  0.00            
ATOM   2658  CE2 PHE X 180      32.424  -6.148  23.735  0.00  0.00            
ATOM   2659  CZ  PHE X 180      31.406  -6.374  22.798  0.00  0.00            
ATOM   2660  H   PHE X 180      29.833  -5.797  27.225  0.00  0.00            
ATOM   2661  HA  PHE X 180      28.993  -8.503  26.766  0.00  0.00            
ATOM   2662  HB2 PHE X 180      31.395  -9.022  26.821  0.00  0.00            
ATOM   2663  HB3 PHE X 180      31.730  -7.409  27.442  0.00  0.00            
ATOM   2664  HD1 PHE X 180      29.346  -8.353  24.649  0.00  0.00            
ATOM   2665  HD2 PHE X 180      33.051  -6.472  25.758  0.00  0.00            
ATOM   2666  HE1 PHE X 180      29.521  -7.318  22.414  0.00  0.00            
ATOM   2667  HE2 PHE X 180      33.288  -5.551  23.479  0.00  0.00            
ATOM   2668  HZ  PHE X 180      31.469  -5.946  21.816  0.00  0.00            
ATOM   2669  N   MET X 181      30.001  -7.874  29.845  0.00  0.00            
ATOM   2670  CA  MET X 181      29.821  -8.366  31.218  0.00  0.00            
ATOM   2671  C   MET X 181      28.342  -8.647  31.543  0.00  0.00            
ATOM   2672  O   MET X 181      28.014  -9.686  32.117  0.00  0.00            
ATOM   2673  CB  MET X 181      30.445  -7.354  32.197  0.00  0.00            
ATOM   2674  CG  MET X 181      30.275  -7.734  33.675  0.00  0.00            
ATOM   2675  SD  MET X 181      30.929  -9.357  34.167  0.00  0.00            
ATOM   2676  CE  MET X 181      32.707  -9.142  33.858  0.00  0.00            
ATOM   2677  H   MET X 181      30.459  -6.979  29.711  0.00  0.00            
ATOM   2678  HA  MET X 181      30.359  -9.311  31.317  0.00  0.00            
ATOM   2679  HB2 MET X 181      29.984  -6.378  32.045  0.00  0.00            
ATOM   2680  HB3 MET X 181      31.508  -7.255  31.977  0.00  0.00            
ATOM   2681  HG2 MET X 181      29.212  -7.716  33.916  0.00  0.00            
ATOM   2682  HG3 MET X 181      30.758  -6.970  34.285  0.00  0.00            
ATOM   2683  HE1 MET X 181      33.239 -10.053  34.135  0.00  0.00            
ATOM   2684  HE2 MET X 181      33.094  -8.319  34.458  0.00  0.00            
ATOM   2685  HE3 MET X 181      32.882  -8.942  32.802  0.00  0.00            
ATOM   2686  N   PHE X 182      27.423  -7.817  31.039  0.00  0.00            
ATOM   2687  CA  PHE X 182      25.985  -8.056  31.166  0.00  0.00            
ATOM   2688  C   PHE X 182      25.481  -9.243  30.320  0.00  0.00            
ATOM   2689  O   PHE X 182      24.749 -10.084  30.839  0.00  0.00            
ATOM   2690  CB  PHE X 182      25.227  -6.758  30.857  0.00  0.00            
ATOM   2691  CG  PHE X 182      23.744  -6.876  31.134  0.00  0.00            
ATOM   2692  CD1 PHE X 182      22.838  -7.115  30.084  0.00  0.00            
ATOM   2693  CD2 PHE X 182      23.284  -6.827  32.464  0.00  0.00            
ATOM   2694  CE1 PHE X 182      21.477  -7.321  30.368  0.00  0.00            
ATOM   2695  CE2 PHE X 182      21.923  -7.030  32.746  0.00  0.00            
ATOM   2696  CZ  PHE X 182      21.024  -7.284  31.698  0.00  0.00            
ATOM   2697  H   PHE X 182      27.736  -6.973  30.571  0.00  0.00            
ATOM   2698  HA  PHE X 182      25.782  -8.312  32.206  0.00  0.00            
ATOM   2699  HB2 PHE X 182      25.631  -5.960  31.479  0.00  0.00            
ATOM   2700  HB3 PHE X 182      25.380  -6.476  29.816  0.00  0.00            
ATOM   2701  HD1 PHE X 182      23.191  -7.165  29.064  0.00  0.00            
ATOM   2702  HD2 PHE X 182      23.983  -6.656  33.270  0.00  0.00            
ATOM   2703  HE1 PHE X 182      20.781  -7.532  29.571  0.00  0.00            
ATOM   2704  HE2 PHE X 182      21.574  -7.009  33.768  0.00  0.00            
ATOM   2705  HZ  PHE X 182      19.986  -7.466  31.913  0.00  0.00            
ATOM   2706  N   ILE X 183      25.946  -9.399  29.074  0.00  0.00            
ATOM   2707  CA  ILE X 183      25.639 -10.551  28.201  0.00  0.00            
ATOM   2708  C   ILE X 183      26.210 -11.853  28.781  0.00  0.00            
ATOM   2709  O   ILE X 183      25.524 -12.868  28.784  0.00  0.00            
ATOM   2710  CB  ILE X 183      26.160 -10.295  26.760  0.00  0.00            
ATOM   2711  CG1 ILE X 183      25.307  -9.207  26.068  0.00  0.00            
ATOM   2712  CG2 ILE X 183      26.150 -11.565  25.881  0.00  0.00            
ATOM   2713  CD1 ILE X 183      25.911  -8.650  24.771  0.00  0.00            
ATOM   2714  H   ILE X 183      26.582  -8.689  28.722  0.00  0.00            
ATOM   2715  HA  ILE X 183      24.557 -10.676  28.157  0.00  0.00            
ATOM   2716  HB  ILE X 183      27.191  -9.947  26.828  0.00  0.00            
ATOM   2717 HG12 ILE X 183      24.324  -9.623  25.845  0.00  0.00            
ATOM   2718 HG13 ILE X 183      25.165  -8.368  26.747  0.00  0.00            
ATOM   2719 HD11 ILE X 183      25.309  -7.812  24.423  0.00  0.00            
ATOM   2720 HD12 ILE X 183      25.912  -9.410  23.991  0.00  0.00            
ATOM   2721 HD13 ILE X 183      26.929  -8.304  24.951  0.00  0.00            
ATOM   2722 HG21 ILE X 183      26.782 -12.339  26.313  0.00  0.00            
ATOM   2723 HG22 ILE X 183      25.135 -11.946  25.783  0.00  0.00            
ATOM   2724 HG23 ILE X 183      26.546 -11.347  24.890  0.00  0.00            
ATOM   2725  N   GLU X 184      27.426 -11.813  29.317  0.00  0.00            
ATOM   2726  CA  GLU X 184      28.179 -12.922  29.910  0.00  0.00            
ATOM   2727  C   GLU X 184      27.499 -13.436  31.192  0.00  0.00            
ATOM   2728  O   GLU X 184      27.059 -14.587  31.230  0.00  0.00            
ATOM   2729  CB  GLU X 184      29.621 -12.404  30.116  0.00  0.00            
ATOM   2730  CG  GLU X 184      30.657 -13.403  30.650  0.00  0.00            
ATOM   2731  CD  GLU X 184      32.109 -12.864  30.606  0.00  0.00            
ATOM   2732  OE1 GLU X 184      32.365 -11.809  29.977  0.00  0.00            
ATOM   2733  OE2 GLU X 184      33.005 -13.618  31.047  0.00  0.00            
ATOM   2734  H   GLU X 184      27.912 -10.923  29.280  0.00  0.00            
ATOM   2735  HA  GLU X 184      28.211 -13.753  29.206  0.00  0.00            
ATOM   2736  HB2 GLU X 184      29.971 -12.066  29.140  0.00  0.00            
ATOM   2737  HB3 GLU X 184      29.598 -11.545  30.787  0.00  0.00            
ATOM   2738  HG2 GLU X 184      30.392 -13.661  31.678  0.00  0.00            
ATOM   2739  HG3 GLU X 184      30.599 -14.309  30.044  0.00  0.00            
ATOM   2740  N   ALA X 185      27.090 -12.513  32.072  0.00  0.00            
ATOM   2741  CA  ALA X 185      26.242 -12.801  33.229  0.00  0.00            
ATOM   2742  C   ALA X 185      24.842 -13.330  32.852  0.00  0.00            
ATOM   2743  O   ALA X 185      24.326 -14.235  33.513  0.00  0.00            
ATOM   2744  CB  ALA X 185      26.130 -11.513  34.055  0.00  0.00            
ATOM   2745  H   ALA X 185      27.413 -11.557  31.946  0.00  0.00            
ATOM   2746  HA  ALA X 185      26.728 -13.567  33.834  0.00  0.00            
ATOM   2747  HB1 ALA X 185      25.482 -11.679  34.913  0.00  0.00            
ATOM   2748  HB2 ALA X 185      27.119 -11.204  34.396  0.00  0.00            
ATOM   2749  HB3 ALA X 185      25.702 -10.715  33.445  0.00  0.00            
ATOM   2750  N   MET X 186      24.207 -12.753  31.827  0.00  0.00            
ATOM   2751  CA  MET X 186      22.838 -13.084  31.414  0.00  0.00            
ATOM   2752  C   MET X 186      22.740 -14.415  30.653  0.00  0.00            
ATOM   2753  O   MET X 186      21.797 -15.178  30.867  0.00  0.00            
ATOM   2754  CB  MET X 186      22.277 -11.906  30.597  0.00  0.00            
ATOM   2755  CG  MET X 186      20.823 -12.120  30.174  0.00  0.00            
ATOM   2756  SD  MET X 186      19.937 -10.663  29.549  0.00  0.00            
ATOM   2757  CE  MET X 186      20.948 -10.203  28.118  0.00  0.00            
ATOM   2758  H   MET X 186      24.668 -11.976  31.362  0.00  0.00            
ATOM   2759  HA  MET X 186      22.236 -13.196  32.312  0.00  0.00            
ATOM   2760  HB2 MET X 186      22.889 -11.757  29.706  0.00  0.00            
ATOM   2761  HB3 MET X 186      22.322 -11.005  31.211  0.00  0.00            
ATOM   2762  HG2 MET X 186      20.287 -12.449  31.058  0.00  0.00            
ATOM   2763  HG3 MET X 186      20.774 -12.914  29.429  0.00  0.00            
ATOM   2764  HE1 MET X 186      20.513  -9.323  27.646  0.00  0.00            
ATOM   2765  HE2 MET X 186      21.965  -9.972  28.435  0.00  0.00            
ATOM   2766  HE3 MET X 186      20.966 -11.021  27.403  0.00  0.00            
ATOM   2767  N   ALA X 187      23.742 -14.737  29.835  0.00  0.00            
ATOM   2768  CA  ALA X 187      23.867 -16.018  29.154  0.00  0.00            
ATOM   2769  C   ALA X 187      24.213 -17.148  30.139  0.00  0.00            
ATOM   2770  O   ALA X 187      23.518 -18.163  30.138  0.00  0.00            
ATOM   2771  CB  ALA X 187      24.914 -15.880  28.042  0.00  0.00            
ATOM   2772  H   ALA X 187      24.495 -14.067  29.709  0.00  0.00            
ATOM   2773  HA  ALA X 187      22.910 -16.264  28.691  0.00  0.00            
ATOM   2774  HB1 ALA X 187      25.000 -16.819  27.494  0.00  0.00            
ATOM   2775  HB2 ALA X 187      25.882 -15.623  28.474  0.00  0.00            
ATOM   2776  HB3 ALA X 187      24.613 -15.092  27.350  0.00  0.00            
ATOM   2777  N   ASP X 188      25.105 -16.913  31.111  0.00  0.00            
ATOM   2778  CA  ASP X 188      25.347 -17.878  32.195  0.00  0.00            
ATOM   2779  C   ASP X 188      24.090 -18.123  33.046  0.00  0.00            
ATOM   2780  O   ASP X 188      23.767 -19.273  33.346  0.00  0.00            
ATOM   2781  CB  ASP X 188      26.480 -17.412  33.129  0.00  0.00            
ATOM   2782  CG  ASP X 188      27.895 -17.886  32.763  0.00  0.00            
ATOM   2783  OD1 ASP X 188      28.001 -18.808  31.945  0.00  0.00            
ATOM   2784  OD2 ASP X 188      28.757 -17.652  33.667  0.00  0.00            
ATOM   2785  H   ASP X 188      25.664 -16.063  31.086  0.00  0.00            
ATOM   2786  HA  ASP X 188      25.619 -18.838  31.758  0.00  0.00            
ATOM   2787  HB2 ASP X 188      26.259 -17.828  34.108  0.00  0.00            
ATOM   2788  HB3 ASP X 188      26.457 -16.327  33.227  0.00  0.00            
ATOM   2789  N   ALA X 189      23.323 -17.080  33.377  0.00  0.00            
ATOM   2790  CA  ALA X 189      22.077 -17.233  34.128  0.00  0.00            
ATOM   2791  C   ALA X 189      21.011 -18.039  33.359  0.00  0.00            
ATOM   2792  O   ALA X 189      20.400 -18.942  33.934  0.00  0.00            
ATOM   2793  CB  ALA X 189      21.571 -15.844  34.512  0.00  0.00            
ATOM   2794  H   ALA X 189      23.633 -16.145  33.131  0.00  0.00            
ATOM   2795  HA  ALA X 189      22.294 -17.781  35.044  0.00  0.00            
ATOM   2796  HB1 ALA X 189      20.631 -15.940  35.055  0.00  0.00            
ATOM   2797  HB2 ALA X 189      21.408 -15.250  33.613  0.00  0.00            
ATOM   2798  HB3 ALA X 189      22.307 -15.347  35.146  0.00  0.00            
ATOM   2799  N   ALA X 190      20.924 -17.865  32.036  0.00  0.00            
ATOM   2800  CA  ALA X 190      20.075 -18.681  31.167  0.00  0.00            
ATOM   2801  C   ALA X 190      20.534 -20.153  31.092  0.00  0.00            
ATOM   2802  O   ALA X 190      19.704 -21.065  31.155  0.00  0.00            
ATOM   2803  CB  ALA X 190      20.059 -18.029  29.780  0.00  0.00            
ATOM   2804  H   ALA X 190      21.463 -17.117  31.613  0.00  0.00            
ATOM   2805  HA  ALA X 190      19.058 -18.672  31.563  0.00  0.00            
ATOM   2806  HB1 ALA X 190      21.066 -17.979  29.376  0.00  0.00            
ATOM   2807  HB2 ALA X 190      19.436 -18.615  29.106  0.00  0.00            
ATOM   2808  HB3 ALA X 190      19.665 -17.015  29.855  0.00  0.00            
ATOM   2809  N   VAL X 191      21.850 -20.404  31.064  0.00  0.00            
ATOM   2810  CA  VAL X 191      22.421 -21.764  31.111  0.00  0.00            
ATOM   2811  C   VAL X 191      22.161 -22.444  32.458  0.00  0.00            
ATOM   2812  O   VAL X 191      21.735 -23.597  32.487  0.00  0.00            
ATOM   2813  CB  VAL X 191      23.929 -21.759  30.768  0.00  0.00            
ATOM   2814  CG1 VAL X 191      24.594 -23.133  30.941  0.00  0.00            
ATOM   2815  CG2 VAL X 191      24.183 -21.360  29.309  0.00  0.00            
ATOM   2816  H   VAL X 191      22.485 -19.610  31.027  0.00  0.00            
ATOM   2817  HA  VAL X 191      21.909 -22.364  30.368  0.00  0.00            
ATOM   2818  HB  VAL X 191      24.441 -21.050  31.418  0.00  0.00            
ATOM   2819 HG21 VAL X 191      23.759 -20.381  29.117  0.00  0.00            
ATOM   2820 HG22 VAL X 191      25.256 -21.297  29.128  0.00  0.00            
ATOM   2821 HG23 VAL X 191      23.726 -22.083  28.634  0.00  0.00            
ATOM   2822 HG11 VAL X 191      24.566 -23.436  31.986  0.00  0.00            
ATOM   2823 HG12 VAL X 191      25.639 -23.076  30.638  0.00  0.00            
ATOM   2824 HG13 VAL X 191      24.071 -23.875  30.335  0.00  0.00            
ATOM   2825  N   LEU X 192      22.277 -21.709  33.566  0.00  0.00            
ATOM   2826  CA  LEU X 192      21.977 -22.194  34.919  0.00  0.00            
ATOM   2827  C   LEU X 192      20.473 -22.420  35.163  0.00  0.00            
ATOM   2828  O   LEU X 192      20.117 -23.346  35.888  0.00  0.00            
ATOM   2829  CB  LEU X 192      22.581 -21.210  35.939  0.00  0.00            
ATOM   2830  CG  LEU X 192      24.125 -21.222  35.937  0.00  0.00            
ATOM   2831  CD1 LEU X 192      24.689 -19.987  36.633  0.00  0.00            
ATOM   2832  CD2 LEU X 192      24.686 -22.444  36.672  0.00  0.00            
ATOM   2833  H   LEU X 192      22.630 -20.760  33.466  0.00  0.00            
ATOM   2834  HA  LEU X 192      22.449 -23.168  35.050  0.00  0.00            
ATOM   2835  HB2 LEU X 192      22.221 -21.455  36.939  0.00  0.00            
ATOM   2836  HB3 LEU X 192      22.224 -20.208  35.695  0.00  0.00            
ATOM   2837  HG  LEU X 192      24.502 -21.231  34.916  0.00  0.00            
ATOM   2838 HD21 LEU X 192      25.773 -22.383  36.701  0.00  0.00            
ATOM   2839 HD22 LEU X 192      24.402 -23.353  36.146  0.00  0.00            
ATOM   2840 HD23 LEU X 192      24.296 -22.479  37.690  0.00  0.00            
ATOM   2841 HD11 LEU X 192      25.759 -19.923  36.444  0.00  0.00            
ATOM   2842 HD12 LEU X 192      24.219 -19.092  36.227  0.00  0.00            
ATOM   2843 HD13 LEU X 192      24.509 -20.052  37.703  0.00  0.00            
ATOM   2844  N   GLY X 193      19.604 -21.720  34.425  0.00  0.00            
ATOM   2845  CA  GLY X 193      18.172 -22.026  34.306  0.00  0.00            
ATOM   2846  C   GLY X 193      17.839 -23.228  33.405  0.00  0.00            
ATOM   2847  O   GLY X 193      16.686 -23.652  33.365  0.00  0.00            
ATOM   2848  H   GLY X 193      19.965 -20.938  33.889  0.00  0.00            
ATOM   2849  HA2 GLY X 193      17.767 -22.226  35.299  0.00  0.00            
ATOM   2850  HA3 GLY X 193      17.665 -21.154  33.896  0.00  0.00            
ATOM   2851  N   GLY X 194      18.830 -23.805  32.716  0.00  0.00            
ATOM   2852  CA  GLY X 194      18.730 -25.063  31.965  0.00  0.00            
ATOM   2853  C   GLY X 194      18.941 -24.964  30.447  0.00  0.00            
ATOM   2854  O   GLY X 194      18.881 -25.990  29.769  0.00  0.00            
ATOM   2855  H   GLY X 194      19.758 -23.416  32.828  0.00  0.00            
ATOM   2856  HA2 GLY X 194      19.484 -25.746  32.355  0.00  0.00            
ATOM   2857  HA3 GLY X 194      17.752 -25.514  32.134  0.00  0.00            
ATOM   2858  N   MET X 195      19.118 -23.770  29.871  0.00  0.00            
ATOM   2859  CA  MET X 195      19.246 -23.600  28.412  0.00  0.00            
ATOM   2860  C   MET X 195      20.636 -24.019  27.880  0.00  0.00            
ATOM   2861  O   MET X 195      21.655 -23.774  28.528  0.00  0.00            
ATOM   2862  CB  MET X 195      18.885 -22.159  28.012  0.00  0.00            
ATOM   2863  CG  MET X 195      17.387 -21.897  28.245  0.00  0.00            
ATOM   2864  SD  MET X 195      16.851 -20.166  28.225  0.00  0.00            
ATOM   2865  CE  MET X 195      17.265 -19.659  26.539  0.00  0.00            
ATOM   2866  H   MET X 195      19.186 -22.947  30.464  0.00  0.00            
ATOM   2867  HA  MET X 195      18.510 -24.254  27.945  0.00  0.00            
ATOM   2868  HB2 MET X 195      19.482 -21.457  28.593  0.00  0.00            
ATOM   2869  HB3 MET X 195      19.108 -22.006  26.955  0.00  0.00            
ATOM   2870  HG2 MET X 195      17.114 -22.288  29.225  0.00  0.00            
ATOM   2871  HG3 MET X 195      16.817 -22.451  27.498  0.00  0.00            
ATOM   2872  HE1 MET X 195      17.031 -18.602  26.411  0.00  0.00            
ATOM   2873  HE2 MET X 195      18.328 -19.814  26.355  0.00  0.00            
ATOM   2874  HE3 MET X 195      16.676 -20.242  25.833  0.00  0.00            
ATOM   2875  N   PRO X 196      20.749 -24.590  26.664  0.00  0.00            
ATOM   2876  CA  PRO X 196      22.047 -24.895  26.066  0.00  0.00            
ATOM   2877  C   PRO X 196      22.808 -23.607  25.718  0.00  0.00            
ATOM   2878  O   PRO X 196      22.223 -22.654  25.201  0.00  0.00            
ATOM   2879  CB  PRO X 196      21.739 -25.747  24.832  0.00  0.00            
ATOM   2880  CG  PRO X 196      20.344 -25.275  24.418  0.00  0.00            
ATOM   2881  CD  PRO X 196      19.672 -24.937  25.749  0.00  0.00            
ATOM   2882  HA  PRO X 196      22.643 -25.479  26.769  0.00  0.00            
ATOM   2883  HB2 PRO X 196      22.469 -25.602  24.034  0.00  0.00            
ATOM   2884  HB3 PRO X 196      21.694 -26.799  25.120  0.00  0.00            
ATOM   2885  HG2 PRO X 196      20.434 -24.377  23.809  0.00  0.00            
ATOM   2886  HG3 PRO X 196      19.799 -26.049  23.876  0.00  0.00            
ATOM   2887  HD2 PRO X 196      18.981 -24.105  25.618  0.00  0.00            
ATOM   2888  HD3 PRO X 196      19.141 -25.810  26.130  0.00  0.00            
ATOM   2889  N   ARG X 197      24.146 -23.647  25.802  0.00  0.00            
ATOM   2890  CA  ARG X 197      25.024 -22.471  25.608  0.00  0.00            
ATOM   2891  C   ARG X 197      24.779 -21.712  24.298  0.00  0.00            
ATOM   2892  O   ARG X 197      24.762 -20.490  24.316  0.00  0.00            
ATOM   2893  CB  ARG X 197      26.510 -22.870  25.683  0.00  0.00            
ATOM   2894  CG  ARG X 197      26.943 -23.421  27.052  0.00  0.00            
ATOM   2895  CD  ARG X 197      28.463 -23.650  27.117  0.00  0.00            
ATOM   2896  NE  ARG X 197      28.933 -24.669  26.149  0.00  0.00            
ATOM   2897  CZ  ARG X 197      28.974 -25.979  26.319  0.00  0.00            
ATOM   2898  NH1 ARG X 197      28.605 -26.548  27.434  0.00  0.00            
ATOM   2899  NH2 ARG X 197      29.379 -26.757  25.354  0.00  0.00            
ATOM   2900  H   ARG X 197      24.536 -24.460  26.251  0.00  0.00            
ATOM   2901  HA  ARG X 197      24.819 -21.748  26.401  0.00  0.00            
ATOM   2902  HB2 ARG X 197      27.108 -21.979  25.475  0.00  0.00            
ATOM   2903  HB3 ARG X 197      26.722 -23.607  24.907  0.00  0.00            
ATOM   2904  HG2 ARG X 197      26.423 -24.357  27.258  0.00  0.00            
ATOM   2905  HG3 ARG X 197      26.674 -22.699  27.823  0.00  0.00            
ATOM   2906  HD2 ARG X 197      28.964 -22.702  26.905  0.00  0.00            
ATOM   2907  HD3 ARG X 197      28.738 -23.936  28.134  0.00  0.00            
ATOM   2908  HE  ARG X 197      29.298 -24.310  25.282  0.00  0.00            
ATOM   2909 HH11 ARG X 197      28.676 -27.539  27.559  0.00  0.00            
ATOM   2910 HH12 ARG X 197      28.343 -25.957  28.205  0.00  0.00            
ATOM   2911 HH21 ARG X 197      29.405 -27.752  25.483  0.00  0.00            
ATOM   2912 HH22 ARG X 197      29.683 -26.361  24.482  0.00  0.00            
ATOM   2913  N   ALA X 198      24.538 -22.425  23.194  0.00  0.00            
ATOM   2914  CA  ALA X 198      24.251 -21.820  21.891  0.00  0.00            
ATOM   2915  C   ALA X 198      22.959 -20.983  21.898  0.00  0.00            
ATOM   2916  O   ALA X 198      23.001 -19.806  21.545  0.00  0.00            
ATOM   2917  CB  ALA X 198      24.190 -22.938  20.842  0.00  0.00            
ATOM   2918  H   ALA X 198      24.510 -23.425  23.272  0.00  0.00            
ATOM   2919  HA  ALA X 198      25.067 -21.144  21.627  0.00  0.00            
ATOM   2920  HB1 ALA X 198      23.980 -22.505  19.862  0.00  0.00            
ATOM   2921  HB2 ALA X 198      23.395 -23.646  21.086  0.00  0.00            
ATOM   2922  HB3 ALA X 198      25.145 -23.461  20.797  0.00  0.00            
ATOM   2923  N   GLN X 199      21.881 -21.514  22.486  0.00  0.00            
ATOM   2924  CA  GLN X 199      20.634 -20.775  22.663  0.00  0.00            
ATOM   2925  C   GLN X 199      20.819 -19.589  23.613  0.00  0.00            
ATOM   2926  O   GLN X 199      20.463 -18.474  23.257  0.00  0.00            
ATOM   2927  CB  GLN X 199      19.529 -21.711  23.174  0.00  0.00            
ATOM   2928  CG  GLN X 199      18.183 -20.978  23.223  0.00  0.00            
ATOM   2929  CD  GLN X 199      17.040 -21.854  23.709  0.00  0.00            
ATOM   2930  OE1 GLN X 199      17.194 -22.744  24.530  0.00  0.00            
ATOM   2931  NE2 GLN X 199      15.826 -21.535  23.330  0.00  0.00            
ATOM   2932  H   GLN X 199      21.938 -22.440  22.877  0.00  0.00            
ATOM   2933  HA  GLN X 199      20.329 -20.383  21.691  0.00  0.00            
ATOM   2934  HB2 GLN X 199      19.441 -22.567  22.502  0.00  0.00            
ATOM   2935  HB3 GLN X 199      19.782 -22.067  24.173  0.00  0.00            
ATOM   2936  HG2 GLN X 199      17.948 -20.630  22.221  0.00  0.00            
ATOM   2937  HG3 GLN X 199      18.242 -20.108  23.874  0.00  0.00            
ATOM   2938 HE21 GLN X 199      15.106 -22.187  23.572  0.00  0.00            
ATOM   2939 HE22 GLN X 199      15.682 -20.813  22.643  0.00  0.00            
ATOM   2940  N   ALA X 200      21.447 -19.795  24.774  0.00  0.00            
ATOM   2941  CA  ALA X 200      21.671 -18.734  25.756  0.00  0.00            
ATOM   2942  C   ALA X 200      22.483 -17.551  25.188  0.00  0.00            
ATOM   2943  O   ALA X 200      22.047 -16.407  25.306  0.00  0.00            
ATOM   2944  CB  ALA X 200      22.358 -19.360  26.971  0.00  0.00            
ATOM   2945  H   ALA X 200      21.737 -20.738  25.005  0.00  0.00            
ATOM   2946  HA  ALA X 200      20.705 -18.339  26.074  0.00  0.00            
ATOM   2947  HB1 ALA X 200      22.562 -18.584  27.708  0.00  0.00            
ATOM   2948  HB2 ALA X 200      21.711 -20.114  27.422  0.00  0.00            
ATOM   2949  HB3 ALA X 200      23.301 -19.818  26.676  0.00  0.00            
ATOM   2950  N   TYR X 201      23.545 -17.834  24.426  0.00  0.00            
ATOM   2951  CA  TYR X 201      24.376 -16.836  23.742  0.00  0.00            
ATOM   2952  C   TYR X 201      23.607 -16.062  22.659  0.00  0.00            
ATOM   2953  O   TYR X 201      23.461 -14.846  22.789  0.00  0.00            
ATOM   2954  CB  TYR X 201      25.614 -17.552  23.181  0.00  0.00            
ATOM   2955  CG  TYR X 201      26.568 -16.721  22.338  0.00  0.00            
ATOM   2956  CD1 TYR X 201      26.607 -16.906  20.941  0.00  0.00            
ATOM   2957  CD2 TYR X 201      27.471 -15.826  22.949  0.00  0.00            
ATOM   2958  CE1 TYR X 201      27.575 -16.238  20.167  0.00  0.00            
ATOM   2959  CE2 TYR X 201      28.436 -15.152  22.167  0.00  0.00            
ATOM   2960  CZ  TYR X 201      28.511 -15.381  20.778  0.00  0.00            
ATOM   2961  OH  TYR X 201      29.476 -14.810  20.010  0.00  0.00            
ATOM   2962  H   TYR X 201      23.825 -18.805  24.344  0.00  0.00            
ATOM   2963  HA  TYR X 201      24.714 -16.102  24.475  0.00  0.00            
ATOM   2964  HB2 TYR X 201      25.281 -18.400  22.580  0.00  0.00            
ATOM   2965  HB3 TYR X 201      26.178 -17.962  24.020  0.00  0.00            
ATOM   2966  HD1 TYR X 201      25.912 -17.576  20.457  0.00  0.00            
ATOM   2967  HD2 TYR X 201      27.436 -15.666  24.018  0.00  0.00            
ATOM   2968  HE1 TYR X 201      27.627 -16.368  19.096  0.00  0.00            
ATOM   2969  HE2 TYR X 201      29.116 -14.444  22.607  0.00  0.00            
ATOM   2970  HH  TYR X 201      30.228 -14.407  20.462  0.00  0.00            
ATOM   2971  N   LYS X 202      22.903 -16.762  21.752  0.00  0.00            
ATOM   2972  CA  LYS X 202      22.020 -16.133  20.747  0.00  0.00            
ATOM   2973  C   LYS X 202      20.935 -15.265  21.392  0.00  0.00            
ATOM   2974  O   LYS X 202      20.664 -14.162  20.923  0.00  0.00            
ATOM   2975  CB  LYS X 202      21.324 -17.205  19.893  0.00  0.00            
ATOM   2976  CG  LYS X 202      22.207 -17.967  18.895  0.00  0.00            
ATOM   2977  CD  LYS X 202      21.306 -19.006  18.208  0.00  0.00            
ATOM   2978  CE  LYS X 202      22.064 -19.928  17.255  0.00  0.00            
ATOM   2979  NZ  LYS X 202      21.135 -20.941  16.699  0.00  0.00            
ATOM   2980  H   LYS X 202      22.990 -17.774  21.754  0.00  0.00            
ATOM   2981  HA  LYS X 202      22.607 -15.477  20.101  0.00  0.00            
ATOM   2982  HB2 LYS X 202      20.853 -17.927  20.563  0.00  0.00            
ATOM   2983  HB3 LYS X 202      20.533 -16.719  19.319  0.00  0.00            
ATOM   2984  HG2 LYS X 202      23.026 -18.465  19.410  0.00  0.00            
ATOM   2985  HG3 LYS X 202      22.616 -17.279  18.154  0.00  0.00            
ATOM   2986  HD2 LYS X 202      20.525 -18.487  17.648  0.00  0.00            
ATOM   2987  HD3 LYS X 202      20.833 -19.620  18.976  0.00  0.00            
ATOM   2988  HE2 LYS X 202      22.865 -20.420  17.812  0.00  0.00            
ATOM   2989  HE3 LYS X 202      22.503 -19.329  16.451  0.00  0.00            
ATOM   2990  HZ1 LYS X 202      20.694 -21.494  17.447  0.00  0.00            
ATOM   2991  HZ2 LYS X 202      21.580 -21.595  16.083  0.00  0.00            
ATOM   2992  HZ3 LYS X 202      20.350 -20.521  16.216  0.00  0.00            
ATOM   2993  N   PHE X 203      20.271 -15.785  22.426  0.00  0.00            
ATOM   2994  CA  PHE X 203      19.107 -15.151  23.045  0.00  0.00            
ATOM   2995  C   PHE X 203      19.496 -13.928  23.869  0.00  0.00            
ATOM   2996  O   PHE X 203      18.780 -12.930  23.821  0.00  0.00            
ATOM   2997  CB  PHE X 203      18.313 -16.158  23.897  0.00  0.00            
ATOM   2998  CG  PHE X 203      17.364 -17.061  23.121  0.00  0.00            
ATOM   2999  CD1 PHE X 203      17.768 -17.708  21.937  0.00  0.00            
ATOM   3000  CD2 PHE X 203      16.024 -17.182  23.538  0.00  0.00            
ATOM   3001  CE1 PHE X 203      16.849 -18.438  21.172  0.00  0.00            
ATOM   3002  CE2 PHE X 203      15.102 -17.895  22.754  0.00  0.00            
ATOM   3003  CZ  PHE X 203      15.511 -18.530  21.573  0.00  0.00            
ATOM   3004  H   PHE X 203      20.538 -16.710  22.744  0.00  0.00            
ATOM   3005  HA  PHE X 203      18.459 -14.784  22.254  0.00  0.00            
ATOM   3006  HB2 PHE X 203      17.709 -15.584  24.600  0.00  0.00            
ATOM   3007  HB3 PHE X 203      18.995 -16.765  24.493  0.00  0.00            
ATOM   3008  HD1 PHE X 203      18.774 -17.619  21.570  0.00  0.00            
ATOM   3009  HD2 PHE X 203      15.684 -16.683  24.433  0.00  0.00            
ATOM   3010  HE1 PHE X 203      17.161 -18.855  20.229  0.00  0.00            
ATOM   3011  HE2 PHE X 203      14.064 -17.909  23.029  0.00  0.00            
ATOM   3012  HZ  PHE X 203      14.797 -19.044  20.946  0.00  0.00            
ATOM   3013  N   ALA X 204      20.663 -13.950  24.515  0.00  0.00            
ATOM   3014  CA  ALA X 204      21.241 -12.766  25.130  0.00  0.00            
ATOM   3015  C   ALA X 204      21.644 -11.723  24.072  0.00  0.00            
ATOM   3016  O   ALA X 204      21.150 -10.598  24.126  0.00  0.00            
ATOM   3017  CB  ALA X 204      22.414 -13.200  26.017  0.00  0.00            
ATOM   3018  H   ALA X 204      21.210 -14.806  24.524  0.00  0.00            
ATOM   3019  HA  ALA X 204      20.481 -12.307  25.761  0.00  0.00            
ATOM   3020  HB1 ALA X 204      22.844 -12.332  26.518  0.00  0.00            
ATOM   3021  HB2 ALA X 204      23.184 -13.684  25.415  0.00  0.00            
ATOM   3022  HB3 ALA X 204      22.064 -13.904  26.774  0.00  0.00            
ATOM   3023  N   ALA X 205      22.364 -12.129  23.021  0.00  0.00            
ATOM   3024  CA  ALA X 205      22.845 -11.228  21.971  0.00  0.00            
ATOM   3025  C   ALA X 205      21.707 -10.499  21.233  0.00  0.00            
ATOM   3026  O   ALA X 205      21.626  -9.270  21.280  0.00  0.00            
ATOM   3027  CB  ALA X 205      23.717 -12.038  21.005  0.00  0.00            
ATOM   3028  H   ALA X 205      22.698 -13.089  22.999  0.00  0.00            
ATOM   3029  HA  ALA X 205      23.474 -10.467  22.434  0.00  0.00            
ATOM   3030  HB1 ALA X 205      23.115 -12.750  20.440  0.00  0.00            
ATOM   3031  HB2 ALA X 205      24.468 -12.593  21.565  0.00  0.00            
ATOM   3032  HB3 ALA X 205      24.219 -11.365  20.310  0.00  0.00            
ATOM   3033  N   GLN X 206      20.728 -11.242  20.712  0.00  0.00            
ATOM   3034  CA  GLN X 206      19.614 -10.665  19.956  0.00  0.00            
ATOM   3035  C   GLN X 206      18.633  -9.871  20.833  0.00  0.00            
ATOM   3036  O   GLN X 206      18.128  -8.844  20.391  0.00  0.00            
ATOM   3037  CB  GLN X 206      18.906 -11.791  19.192  0.00  0.00            
ATOM   3038  CG  GLN X 206      17.770 -11.329  18.260  0.00  0.00            
ATOM   3039  CD  GLN X 206      18.215 -10.618  16.988  0.00  0.00            
ATOM   3040  OE1 GLN X 206      19.341 -10.180  16.832  0.00  0.00            
ATOM   3041  NE2 GLN X 206      17.374 -10.611  15.979  0.00  0.00            
ATOM   3042  H   GLN X 206      20.823 -12.253  20.734  0.00  0.00            
ATOM   3043  HA  GLN X 206      20.028  -9.970  19.226  0.00  0.00            
ATOM   3044  HB2 GLN X 206      19.639 -12.342  18.601  0.00  0.00            
ATOM   3045  HB3 GLN X 206      18.489 -12.477  19.929  0.00  0.00            
ATOM   3046  HG2 GLN X 206      17.061 -10.697  18.792  0.00  0.00            
ATOM   3047  HG3 GLN X 206      17.229 -12.213  17.938  0.00  0.00            
ATOM   3048 HE21 GLN X 206      17.712 -10.241  15.109  0.00  0.00            
ATOM   3049 HE22 GLN X 206      16.449 -11.003  16.109  0.00  0.00            
ATOM   3050  N   ALA X 207      18.420 -10.244  22.101  0.00  0.00            
ATOM   3051  CA  ALA X 207      17.593  -9.435  23.002  0.00  0.00            
ATOM   3052  C   ALA X 207      18.247  -8.086  23.362  0.00  0.00            
ATOM   3053  O   ALA X 207      17.549  -7.073  23.429  0.00  0.00            
ATOM   3054  CB  ALA X 207      17.272 -10.244  24.258  0.00  0.00            
ATOM   3055  H   ALA X 207      18.889 -11.062  22.471  0.00  0.00            
ATOM   3056  HA  ALA X 207      16.652  -9.209  22.499  0.00  0.00            
ATOM   3057  HB1 ALA X 207      16.620  -9.649  24.896  0.00  0.00            
ATOM   3058  HB2 ALA X 207      18.192 -10.477  24.796  0.00  0.00            
ATOM   3059  HB3 ALA X 207      16.761 -11.168  23.988  0.00  0.00            
ATOM   3060  N   VAL X 208      19.579  -8.043  23.480  0.00  0.00            
ATOM   3061  CA  VAL X 208      20.338  -6.796  23.676  0.00  0.00            
ATOM   3062  C   VAL X 208      20.337  -5.937  22.404  0.00  0.00            
ATOM   3063  O   VAL X 208      19.951  -4.769  22.477  0.00  0.00            
ATOM   3064  CB  VAL X 208      21.764  -7.099  24.185  0.00  0.00            
ATOM   3065  CG1 VAL X 208      22.611  -5.842  24.372  0.00  0.00            
ATOM   3066  CG2 VAL X 208      21.743  -7.747  25.576  0.00  0.00            
ATOM   3067  H   VAL X 208      20.101  -8.910  23.389  0.00  0.00            
ATOM   3068  HA  VAL X 208      19.835  -6.206  24.439  0.00  0.00            
ATOM   3069  HB  VAL X 208      22.268  -7.763  23.484  0.00  0.00            
ATOM   3070 HG21 VAL X 208      21.110  -8.628  25.579  0.00  0.00            
ATOM   3071 HG22 VAL X 208      22.751  -8.031  25.861  0.00  0.00            
ATOM   3072 HG23 VAL X 208      21.368  -7.045  26.316  0.00  0.00            
ATOM   3073 HG11 VAL X 208      22.646  -5.254  23.458  0.00  0.00            
ATOM   3074 HG12 VAL X 208      23.630  -6.117  24.641  0.00  0.00            
ATOM   3075 HG13 VAL X 208      22.181  -5.241  25.170  0.00  0.00            
ATOM   3076  N   MET X 209      20.523  -6.555  21.229  0.00  0.00            
ATOM   3077  CA  MET X 209      20.408  -5.887  19.921  0.00  0.00            
ATOM   3078  C   MET X 209      19.018  -5.276  19.713  0.00  0.00            
ATOM   3079  O   MET X 209      18.885  -4.092  19.409  0.00  0.00            
ATOM   3080  CB  MET X 209      20.718  -6.889  18.788  0.00  0.00            
ATOM   3081  CG  MET X 209      20.732  -6.237  17.401  0.00  0.00            
ATOM   3082  SD  MET X 209      22.001  -4.954  17.205  0.00  0.00            
ATOM   3083  CE  MET X 209      21.712  -4.489  15.481  0.00  0.00            
ATOM   3084  H   MET X 209      20.807  -7.530  21.240  0.00  0.00            
ATOM   3085  HA  MET X 209      21.135  -5.075  19.883  0.00  0.00            
ATOM   3086  HB2 MET X 209      21.686  -7.357  18.951  0.00  0.00            
ATOM   3087  HB3 MET X 209      19.966  -7.677  18.784  0.00  0.00            
ATOM   3088  HG2 MET X 209      20.915  -7.018  16.661  0.00  0.00            
ATOM   3089  HG3 MET X 209      19.753  -5.805  17.191  0.00  0.00            
ATOM   3090  HE1 MET X 209      22.428  -3.720  15.195  0.00  0.00            
ATOM   3091  HE2 MET X 209      20.699  -4.102  15.373  0.00  0.00            
ATOM   3092  HE3 MET X 209      21.842  -5.361  14.840  0.00  0.00            
ATOM   3093  N   GLY X 210      17.978  -6.055  19.999  0.00  0.00            
ATOM   3094  CA  GLY X 210      16.587  -5.678  19.802  0.00  0.00            
ATOM   3095  C   GLY X 210      16.054  -4.647  20.796  0.00  0.00            
ATOM   3096  O   GLY X 210      15.276  -3.773  20.415  0.00  0.00            
ATOM   3097  H   GLY X 210      18.166  -7.029  20.216  0.00  0.00            
ATOM   3098  HA2 GLY X 210      16.465  -5.280  18.800  0.00  0.00            
ATOM   3099  HA3 GLY X 210      16.002  -6.589  19.895  0.00  0.00            
ATOM   3100  N   SER X 211      16.556  -4.651  22.033  0.00  0.00            
ATOM   3101  CA  SER X 211      16.302  -3.584  23.006  0.00  0.00            
ATOM   3102  C   SER X 211      16.931  -2.256  22.563  0.00  0.00            
ATOM   3103  O   SER X 211      16.216  -1.262  22.440  0.00  0.00            
ATOM   3104  CB  SER X 211      16.826  -4.023  24.370  0.00  0.00            
ATOM   3105  OG  SER X 211      16.590  -3.023  25.348  0.00  0.00            
ATOM   3106  H   SER X 211      17.208  -5.387  22.286  0.00  0.00            
ATOM   3107  HA  SER X 211      15.228  -3.422  23.089  0.00  0.00            
ATOM   3108  HB2 SER X 211      17.895  -4.201  24.296  0.00  0.00            
ATOM   3109  HB3 SER X 211      16.339  -4.953  24.662  0.00  0.00            
ATOM   3110  HG  SER X 211      15.795  -3.221  25.855  0.00  0.00            
ATOM   3111  N   ALA X 212      18.175  -2.284  22.069  0.00  0.00            
ATOM   3112  CA  ALA X 212      18.826  -1.100  21.508  0.00  0.00            
ATOM   3113  C   ALA X 212      18.164  -0.587  20.216  0.00  0.00            
ATOM   3114  O   ALA X 212      17.947   0.616  20.094  0.00  0.00            
ATOM   3115  CB  ALA X 212      20.303  -1.414  21.285  0.00  0.00            
ATOM   3116  H   ALA X 212      18.705  -3.148  22.111  0.00  0.00            
ATOM   3117  HA  ALA X 212      18.761  -0.295  22.240  0.00  0.00            
ATOM   3118  HB1 ALA X 212      20.809  -0.506  20.962  0.00  0.00            
ATOM   3119  HB2 ALA X 212      20.747  -1.745  22.218  0.00  0.00            
ATOM   3120  HB3 ALA X 212      20.421  -2.191  20.529  0.00  0.00            
ATOM   3121  N   LYS X 213      17.699  -1.485  19.336  0.00  0.00            
ATOM   3122  CA  LYS X 213      16.899  -1.135  18.150  0.00  0.00            
ATOM   3123  C   LYS X 213      15.600  -0.412  18.520  0.00  0.00            
ATOM   3124  O   LYS X 213      15.401   0.701  18.045  0.00  0.00            
ATOM   3125  CB  LYS X 213      16.624  -2.398  17.315  0.00  0.00            
ATOM   3126  CG  LYS X 213      17.812  -2.828  16.429  0.00  0.00            
ATOM   3127  CD  LYS X 213      18.055  -1.921  15.210  0.00  0.00            
ATOM   3128  CE  LYS X 213      16.835  -1.921  14.278  0.00  0.00            
ATOM   3129  NZ  LYS X 213      16.918  -0.891  13.224  0.00  0.00            
ATOM   3130  H   LYS X 213      17.939  -2.461  19.487  0.00  0.00            
ATOM   3131  HA  LYS X 213      17.456  -0.417  17.549  0.00  0.00            
ATOM   3132  HB2 LYS X 213      16.369  -3.218  17.984  0.00  0.00            
ATOM   3133  HB3 LYS X 213      15.749  -2.230  16.691  0.00  0.00            
ATOM   3134  HG2 LYS X 213      17.627  -3.839  16.068  0.00  0.00            
ATOM   3135  HG3 LYS X 213      18.720  -2.857  17.033  0.00  0.00            
ATOM   3136  HD2 LYS X 213      18.264  -0.906  15.550  0.00  0.00            
ATOM   3137  HD3 LYS X 213      18.927  -2.286  14.665  0.00  0.00            
ATOM   3138  HE2 LYS X 213      15.944  -1.688  14.866  0.00  0.00            
ATOM   3139  HE3 LYS X 213      16.683  -2.913  13.843  0.00  0.00            
ATOM   3140  HZ1 LYS X 213      17.186   0.015  13.590  0.00  0.00            
ATOM   3141  HZ2 LYS X 213      15.960  -0.628  12.961  0.00  0.00            
ATOM   3142  HZ3 LYS X 213      17.445  -1.143  12.409  0.00  0.00            
ATOM   3143  N   MET X 214      14.865  -0.894  19.528  0.00  0.00            
ATOM   3144  CA  MET X 214      13.688  -0.180  20.048  0.00  0.00            
ATOM   3145  C   MET X 214      14.033   1.196  20.635  0.00  0.00            
ATOM   3146  O   MET X 214      13.345   2.152  20.307  0.00  0.00            
ATOM   3147  CB  MET X 214      12.928  -1.023  21.083  0.00  0.00            
ATOM   3148  CG  MET X 214      12.155  -2.183  20.444  0.00  0.00            
ATOM   3149  SD  MET X 214      11.100  -3.122  21.585  0.00  0.00            
ATOM   3150  CE  MET X 214      12.371  -3.846  22.640  0.00  0.00            
ATOM   3151  H   MET X 214      15.120  -1.788  19.931  0.00  0.00            
ATOM   3152  HA  MET X 214      13.010   0.017  19.218  0.00  0.00            
ATOM   3153  HB2 MET X 214      13.628  -1.404  21.825  0.00  0.00            
ATOM   3154  HB3 MET X 214      12.204  -0.383  21.591  0.00  0.00            
ATOM   3155  HG2 MET X 214      11.513  -1.778  19.661  0.00  0.00            
ATOM   3156  HG3 MET X 214      12.861  -2.871  19.981  0.00  0.00            
ATOM   3157  HE1 MET X 214      11.909  -4.528  23.352  0.00  0.00            
ATOM   3158  HE2 MET X 214      13.088  -4.366  22.016  0.00  0.00            
ATOM   3159  HE3 MET X 214      12.907  -3.070  23.175  0.00  0.00            
ATOM   3160  N   VAL X 215      15.137   1.343  21.382  0.00  0.00            
ATOM   3161  CA  VAL X 215      15.574   2.648  21.936  0.00  0.00            
ATOM   3162  C   VAL X 215      15.954   3.665  20.847  0.00  0.00            
ATOM   3163  O   VAL X 215      15.764   4.866  21.046  0.00  0.00            
ATOM   3164  CB  VAL X 215      16.749   2.465  22.927  0.00  0.00            
ATOM   3165  CG1 VAL X 215      17.331   3.783  23.449  0.00  0.00            
ATOM   3166  CG2 VAL X 215      16.319   1.701  24.184  0.00  0.00            
ATOM   3167  H   VAL X 215      15.684   0.515  21.591  0.00  0.00            
ATOM   3168  HA  VAL X 215      14.736   3.086  22.478  0.00  0.00            
ATOM   3169  HB  VAL X 215      17.549   1.911  22.437  0.00  0.00            
ATOM   3170 HG21 VAL X 215      16.001   0.703  23.912  0.00  0.00            
ATOM   3171 HG22 VAL X 215      17.155   1.609  24.873  0.00  0.00            
ATOM   3172 HG23 VAL X 215      15.501   2.221  24.680  0.00  0.00            
ATOM   3173 HG11 VAL X 215      17.763   4.360  22.632  0.00  0.00            
ATOM   3174 HG12 VAL X 215      16.540   4.365  23.917  0.00  0.00            
ATOM   3175 HG13 VAL X 215      18.118   3.587  24.176  0.00  0.00            
ATOM   3176  N   LEU X 216      16.573   3.208  19.754  0.00  0.00            
ATOM   3177  CA  LEU X 216      17.051   4.046  18.643  0.00  0.00            
ATOM   3178  C   LEU X 216      15.955   4.419  17.630  0.00  0.00            
ATOM   3179  O   LEU X 216      16.106   5.413  16.924  0.00  0.00            
ATOM   3180  CB  LEU X 216      18.206   3.312  17.930  0.00  0.00            
ATOM   3181  CG  LEU X 216      19.507   3.223  18.750  0.00  0.00            
ATOM   3182  CD1 LEU X 216      20.470   2.221  18.117  0.00  0.00            
ATOM   3183  CD2 LEU X 216      20.233   4.570  18.832  0.00  0.00            
ATOM   3184  H   LEU X 216      16.734   2.209  19.690  0.00  0.00            
ATOM   3185  HA  LEU X 216      17.419   4.991  19.043  0.00  0.00            
ATOM   3186  HB2 LEU X 216      18.425   3.820  16.990  0.00  0.00            
ATOM   3187  HB3 LEU X 216      17.866   2.304  17.686  0.00  0.00            
ATOM   3188  HG  LEU X 216      19.282   2.881  19.758  0.00  0.00            
ATOM   3189 HD11 LEU X 216      19.999   1.240  18.070  0.00  0.00            
ATOM   3190 HD12 LEU X 216      21.376   2.147  18.717  0.00  0.00            
ATOM   3191 HD13 LEU X 216      20.737   2.546  17.111  0.00  0.00            
ATOM   3192 HD21 LEU X 216      19.625   5.289  19.378  0.00  0.00            
ATOM   3193 HD22 LEU X 216      20.424   4.947  17.827  0.00  0.00            
ATOM   3194 HD23 LEU X 216      21.186   4.446  19.344  0.00  0.00            
ATOM   3195  N   GLU X 217      14.880   3.634  17.530  0.00  0.00            
ATOM   3196  CA  GLU X 217      13.801   3.819  16.543  0.00  0.00            
ATOM   3197  C   GLU X 217      12.499   4.386  17.147  0.00  0.00            
ATOM   3198  O   GLU X 217      11.457   4.405  16.494  0.00  0.00            
ATOM   3199  CB  GLU X 217      13.637   2.542  15.694  0.00  0.00            
ATOM   3200  CG  GLU X 217      14.927   2.303  14.887  0.00  0.00            
ATOM   3201  CD  GLU X 217      14.795   1.203  13.834  0.00  0.00            
ATOM   3202  OE1 GLU X 217      14.557   0.050  14.256  0.00  0.00            
ATOM   3203  OE2 GLU X 217      15.525   1.316  12.821  0.00  0.00            
ATOM   3204  H   GLU X 217      14.876   2.769  18.061  0.00  0.00            
ATOM   3205  HA  GLU X 217      14.112   4.597  15.846  0.00  0.00            
ATOM   3206  HB2 GLU X 217      13.426   1.685  16.337  0.00  0.00            
ATOM   3207  HB3 GLU X 217      12.811   2.671  14.995  0.00  0.00            
ATOM   3208  HG2 GLU X 217      15.744   2.042  15.565  0.00  0.00            
ATOM   3209  HG3 GLU X 217      15.201   3.234  14.384  0.00  0.00            
ATOM   3210  N   THR X 218      12.613   5.043  18.306  0.00  0.00            
ATOM   3211  CA  THR X 218      11.582   5.886  18.936  0.00  0.00            
ATOM   3212  C   THR X 218      12.181   7.188  19.493  0.00  0.00            
ATOM   3213  O   THR X 218      13.396   7.346  19.567  0.00  0.00            
ATOM   3214  CB  THR X 218      10.832   5.104  20.030  0.00  0.00            
ATOM   3215  OG1 THR X 218       9.740   5.876  20.485  0.00  0.00            
ATOM   3216  CG2 THR X 218      11.715   4.815  21.241  0.00  0.00            
ATOM   3217  H   THR X 218      13.527   5.049  18.741  0.00  0.00            
ATOM   3218  HA  THR X 218      10.846   6.160  18.181  0.00  0.00            
ATOM   3219  HB  THR X 218      10.462   4.166  19.615  0.00  0.00            
ATOM   3220  HG1 THR X 218       9.137   5.277  21.002  0.00  0.00            
ATOM   3221 HG21 THR X 218      11.186   4.137  21.899  0.00  0.00            
ATOM   3222 HG22 THR X 218      12.646   4.357  20.927  0.00  0.00            
ATOM   3223 HG23 THR X 218      11.974   5.718  21.782  0.00  0.00            
ATOM   3224  N   GLY X 219      11.323   8.117  19.928  0.00  0.00            
ATOM   3225  CA  GLY X 219      11.695   9.240  20.803  0.00  0.00            
ATOM   3226  C   GLY X 219      11.414   9.003  22.294  0.00  0.00            
ATOM   3227  O   GLY X 219      11.548   9.927  23.097  0.00  0.00            
ATOM   3228  H   GLY X 219      10.351   7.830  19.922  0.00  0.00            
ATOM   3229  HA2 GLY X 219      11.140  10.123  20.494  0.00  0.00            
ATOM   3230  HA3 GLY X 219      12.760   9.448  20.697  0.00  0.00            
ATOM   3231  N   GLU X 220      10.861   7.843  22.660  0.00  0.00            
ATOM   3232  CA  GLU X 220      10.580   7.457  24.048  0.00  0.00            
ATOM   3233  C   GLU X 220      11.872   7.217  24.856  0.00  0.00            
ATOM   3234  O   GLU X 220      12.826   6.586  24.395  0.00  0.00            
ATOM   3235  CB  GLU X 220       9.685   6.205  24.107  0.00  0.00            
ATOM   3236  CG  GLU X 220       8.275   6.421  23.538  0.00  0.00            
ATOM   3237  CD  GLU X 220       7.671   5.096  23.109  0.00  0.00            
ATOM   3238  OE1 GLU X 220       6.829   4.577  23.868  0.00  0.00            
ATOM   3239  OE2 GLU X 220       8.120   4.592  22.049  0.00  0.00            
ATOM   3240  H   GLU X 220      10.728   7.130  21.953  0.00  0.00            
ATOM   3241  HA  GLU X 220      10.043   8.279  24.522  0.00  0.00            
ATOM   3242  HB2 GLU X 220       9.598   5.891  25.148  0.00  0.00            
ATOM   3243  HB3 GLU X 220      10.193   5.406  23.572  0.00  0.00            
ATOM   3244  HG2 GLU X 220       8.329   7.092  22.683  0.00  0.00            
ATOM   3245  HG3 GLU X 220       7.674   6.915  24.299  0.00  0.00            
ATOM   3246  N   HIS X 221      11.840   7.576  26.143  0.00  0.00            
ATOM   3247  CA  HIS X 221      12.913   7.230  27.077  0.00  0.00            
ATOM   3248  C   HIS X 221      12.959   5.712  27.335  0.00  0.00            
ATOM   3249  O   HIS X 221      11.895   5.111  27.496  0.00  0.00            
ATOM   3250  CB  HIS X 221      12.749   8.020  28.383  0.00  0.00            
ATOM   3251  CG  HIS X 221      12.983   9.493  28.184  0.00  0.00            
ATOM   3252  ND1 HIS X 221      14.220  10.075  27.902  0.00  0.00            
ATOM   3253  CD2 HIS X 221      12.009  10.439  28.055  0.00  0.00            
ATOM   3254  CE1 HIS X 221      13.959  11.348  27.578  0.00  0.00            
ATOM   3255  NE2 HIS X 221      12.643  11.601  27.675  0.00  0.00            
ATOM   3256  H   HIS X 221      11.002   8.004  26.495  0.00  0.00            
ATOM   3257  HA  HIS X 221      13.848   7.536  26.607  0.00  0.00            
ATOM   3258  HB2 HIS X 221      11.743   7.863  28.775  0.00  0.00            
ATOM   3259  HB3 HIS X 221      13.464   7.656  29.122  0.00  0.00            
ATOM   3260  HD2 HIS X 221      10.946  10.266  28.131  0.00  0.00            
ATOM   3261  HE1 HIS X 221      14.704  12.047  27.225  0.00  0.00            
ATOM   3262  HE2 HIS X 221      12.187  12.443  27.359  0.00  0.00            
ATOM   3263  N   PRO X 222      14.132   5.141  27.680  0.00  0.00            
ATOM   3264  CA  PRO X 222      14.268   3.724  28.043  0.00  0.00            
ATOM   3265  C   PRO X 222      13.350   3.267  29.190  0.00  0.00            
ATOM   3266  O   PRO X 222      12.782   2.182  29.118  0.00  0.00            
ATOM   3267  CB  PRO X 222      15.749   3.541  28.400  0.00  0.00            
ATOM   3268  CG  PRO X 222      16.443   4.602  27.548  0.00  0.00            
ATOM   3269  CD  PRO X 222      15.445   5.754  27.548  0.00  0.00            
ATOM   3270  HA  PRO X 222      14.041   3.120  27.163  0.00  0.00            
ATOM   3271  HB2 PRO X 222      16.103   2.537  28.161  0.00  0.00            
ATOM   3272  HB3 PRO X 222      15.916   3.762  29.456  0.00  0.00            
ATOM   3273  HG2 PRO X 222      17.393   4.916  27.976  0.00  0.00            
ATOM   3274  HG3 PRO X 222      16.577   4.231  26.530  0.00  0.00            
ATOM   3275  HD2 PRO X 222      15.538   6.313  26.617  0.00  0.00            
ATOM   3276  HD3 PRO X 222      15.628   6.407  28.403  0.00  0.00            
ATOM   3277  N   GLY X 223      13.056   4.147  30.156  0.00  0.00            
ATOM   3278  CA  GLY X 223      12.082   3.878  31.223  0.00  0.00            
ATOM   3279  C   GLY X 223      10.619   3.811  30.758  0.00  0.00            
ATOM   3280  O   GLY X 223       9.889   2.932  31.198  0.00  0.00            
ATOM   3281  H   GLY X 223      13.528   5.036  30.149  0.00  0.00            
ATOM   3282  HA2 GLY X 223      12.155   4.664  31.974  0.00  0.00            
ATOM   3283  HA3 GLY X 223      12.332   2.932  31.704  0.00  0.00            
ATOM   3284  N   ALA X 224      10.233   4.584  29.740  0.00  0.00            
ATOM   3285  CA  ALA X 224       8.901   4.489  29.136  0.00  0.00            
ATOM   3286  C   ALA X 224       8.726   3.180  28.342  0.00  0.00            
ATOM   3287  O   ALA X 224       7.757   2.457  28.563  0.00  0.00            
ATOM   3288  CB  ALA X 224       8.669   5.731  28.264  0.00  0.00            
ATOM   3289  H   ALA X 224      10.933   5.110  29.238  0.00  0.00            
ATOM   3290  HA  ALA X 224       8.154   4.486  29.933  0.00  0.00            
ATOM   3291  HB1 ALA X 224       7.668   5.689  27.830  0.00  0.00            
ATOM   3292  HB2 ALA X 224       8.755   6.632  28.871  0.00  0.00            
ATOM   3293  HB3 ALA X 224       9.397   5.768  27.456  0.00  0.00            
ATOM   3294  N   LEU X 225       9.764   2.753  27.611  0.00  0.00            
ATOM   3295  CA  LEU X 225       9.777   1.453  26.927  0.00  0.00            
ATOM   3296  C   LEU X 225       9.774   0.260  27.900  0.00  0.00            
ATOM   3297  O   LEU X 225       9.090  -0.737  27.668  0.00  0.00            
ATOM   3298  CB  LEU X 225      11.003   1.376  26.006  0.00  0.00            
ATOM   3299  CG  LEU X 225      11.022   2.359  24.825  0.00  0.00            
ATOM   3300  CD1 LEU X 225      12.375   2.228  24.123  0.00  0.00            
ATOM   3301  CD2 LEU X 225       9.905   2.033  23.832  0.00  0.00            
ATOM   3302  H   LEU X 225      10.553   3.376  27.492  0.00  0.00            
ATOM   3303  HA  LEU X 225       8.873   1.367  26.324  0.00  0.00            
ATOM   3304  HB2 LEU X 225      11.027   0.374  25.589  0.00  0.00            
ATOM   3305  HB3 LEU X 225      11.904   1.515  26.605  0.00  0.00            
ATOM   3306  HG  LEU X 225      10.911   3.383  25.184  0.00  0.00            
ATOM   3307 HD21 LEU X 225       8.930   2.220  24.282  0.00  0.00            
ATOM   3308 HD22 LEU X 225       9.969   0.997  23.505  0.00  0.00            
ATOM   3309 HD23 LEU X 225       9.973   2.680  22.961  0.00  0.00            
ATOM   3310 HD11 LEU X 225      12.426   2.923  23.288  0.00  0.00            
ATOM   3311 HD12 LEU X 225      12.509   1.215  23.747  0.00  0.00            
ATOM   3312 HD13 LEU X 225      13.172   2.473  24.821  0.00  0.00            
ATOM   3313  N   LYS X 226      10.473   0.389  29.033  0.00  0.00            
ATOM   3314  CA  LYS X 226      10.471  -0.565  30.152  0.00  0.00            
ATOM   3315  C   LYS X 226       9.091  -0.710  30.783  0.00  0.00            
ATOM   3316  O   LYS X 226       8.644  -1.844  30.936  0.00  0.00            
ATOM   3317  CB  LYS X 226      11.526  -0.077  31.149  0.00  0.00            
ATOM   3318  CG  LYS X 226      11.731  -0.899  32.425  0.00  0.00            
ATOM   3319  CD  LYS X 226      12.710  -0.100  33.299  0.00  0.00            
ATOM   3320  CE  LYS X 226      12.860  -0.681  34.702  0.00  0.00            
ATOM   3321  NZ  LYS X 226      13.533   0.308  35.575  0.00  0.00            
ATOM   3322  H   LYS X 226      11.039   1.226  29.127  0.00  0.00            
ATOM   3323  HA  LYS X 226      10.729  -1.556  29.794  0.00  0.00            
ATOM   3324  HB2 LYS X 226      12.481  -0.010  30.634  0.00  0.00            
ATOM   3325  HB3 LYS X 226      11.247   0.928  31.448  0.00  0.00            
ATOM   3326  HG2 LYS X 226      12.145  -1.880  32.185  0.00  0.00            
ATOM   3327  HG3 LYS X 226      10.783  -1.014  32.953  0.00  0.00            
ATOM   3328  HD2 LYS X 226      12.337   0.922  33.396  0.00  0.00            
ATOM   3329  HD3 LYS X 226      13.689  -0.062  32.815  0.00  0.00            
ATOM   3330  HE2 LYS X 226      11.868  -0.911  35.099  0.00  0.00            
ATOM   3331  HE3 LYS X 226      13.441  -1.605  34.646  0.00  0.00            
ATOM   3332  HZ1 LYS X 226      12.958   1.122  35.720  0.00  0.00            
ATOM   3333  HZ2 LYS X 226      14.376   0.685  35.136  0.00  0.00            
ATOM   3334  HZ3 LYS X 226      13.783  -0.078  36.486  0.00  0.00            
ATOM   3335  N   ASP X 227       8.376   0.391  30.990  0.00  0.00            
ATOM   3336  CA  ASP X 227       7.003   0.378  31.503  0.00  0.00            
ATOM   3337  C   ASP X 227       6.004  -0.217  30.490  0.00  0.00            
ATOM   3338  O   ASP X 227       5.287  -1.155  30.841  0.00  0.00            
ATOM   3339  CB  ASP X 227       6.597   1.793  31.960  0.00  0.00            
ATOM   3340  CG  ASP X 227       7.408   2.319  33.159  0.00  0.00            
ATOM   3341  OD1 ASP X 227       7.977   1.492  33.900  0.00  0.00            
ATOM   3342  OD2 ASP X 227       7.201   3.521  33.481  0.00  0.00            
ATOM   3343  H   ASP X 227       8.827   1.291  30.865  0.00  0.00            
ATOM   3344  HA  ASP X 227       6.972  -0.264  32.383  0.00  0.00            
ATOM   3345  HB2 ASP X 227       5.545   1.770  32.246  0.00  0.00            
ATOM   3346  HB3 ASP X 227       6.698   2.483  31.122  0.00  0.00            
ATOM   3347  N   MET X 228       6.133   0.112  29.197  0.00  0.00            
ATOM   3348  CA  MET X 228       5.336  -0.486  28.107  0.00  0.00            
ATOM   3349  C   MET X 228       5.534  -2.008  27.962  0.00  0.00            
ATOM   3350  O   MET X 228       4.588  -2.731  27.655  0.00  0.00            
ATOM   3351  CB  MET X 228       5.665   0.220  26.777  0.00  0.00            
ATOM   3352  CG  MET X 228       5.102   1.648  26.704  0.00  0.00            
ATOM   3353  SD  MET X 228       3.287   1.779  26.681  0.00  0.00            
ATOM   3354  CE  MET X 228       2.920   1.130  25.027  0.00  0.00            
ATOM   3355  H   MET X 228       6.771   0.868  28.964  0.00  0.00            
ATOM   3356  HA  MET X 228       4.280  -0.331  28.325  0.00  0.00            
ATOM   3357  HB2 MET X 228       6.747   0.260  26.647  0.00  0.00            
ATOM   3358  HB3 MET X 228       5.256  -0.357  25.947  0.00  0.00            
ATOM   3359  HG2 MET X 228       5.468   2.212  27.560  0.00  0.00            
ATOM   3360  HG3 MET X 228       5.494   2.132  25.808  0.00  0.00            
ATOM   3361  HE1 MET X 228       1.847   1.190  24.847  0.00  0.00            
ATOM   3362  HE2 MET X 228       3.444   1.720  24.275  0.00  0.00            
ATOM   3363  HE3 MET X 228       3.233   0.089  24.956  0.00  0.00            
ATOM   3364  N   VAL X 229       6.735  -2.518  28.254  0.00  0.00            
ATOM   3365  CA  VAL X 229       7.076  -3.956  28.251  0.00  0.00            
ATOM   3366  C   VAL X 229       6.713  -4.684  29.568  0.00  0.00            
ATOM   3367  O   VAL X 229       6.740  -5.919  29.627  0.00  0.00            
ATOM   3368  CB  VAL X 229       8.564  -4.095  27.832  0.00  0.00            
ATOM   3369  CG1 VAL X 229       9.253  -5.427  28.144  0.00  0.00            
ATOM   3370  CG2 VAL X 229       8.679  -3.908  26.311  0.00  0.00            
ATOM   3371  H   VAL X 229       7.477  -1.852  28.448  0.00  0.00            
ATOM   3372  HA  VAL X 229       6.472  -4.444  27.485  0.00  0.00            
ATOM   3373  HB  VAL X 229       9.146  -3.319  28.330  0.00  0.00            
ATOM   3374 HG21 VAL X 229       9.707  -4.050  25.983  0.00  0.00            
ATOM   3375 HG22 VAL X 229       8.044  -4.631  25.806  0.00  0.00            
ATOM   3376 HG23 VAL X 229       8.362  -2.901  26.035  0.00  0.00            
ATOM   3377 HG11 VAL X 229      10.286  -5.400  27.799  0.00  0.00            
ATOM   3378 HG12 VAL X 229       9.265  -5.578  29.217  0.00  0.00            
ATOM   3379 HG13 VAL X 229       8.725  -6.251  27.664  0.00  0.00            
ATOM   3380  N   CYS X 230       6.322  -3.974  30.632  0.00  0.00            
ATOM   3381  CA  CYS X 230       6.196  -4.544  31.980  0.00  0.00            
ATOM   3382  C   CYS X 230       4.742  -4.686  32.472  0.00  0.00            
ATOM   3383  O   CYS X 230       4.195  -3.819  33.158  0.00  0.00            
ATOM   3384  CB  CYS X 230       7.080  -3.715  32.911  0.00  0.00            
ATOM   3385  SG  CYS X 230       7.362  -4.596  34.466  0.00  0.00            
ATOM   3386  H   CYS X 230       6.265  -2.961  30.541  0.00  0.00            
ATOM   3387  HA  CYS X 230       6.616  -5.547  31.970  0.00  0.00            
ATOM   3388  HB2 CYS X 230       8.045  -3.557  32.433  0.00  0.00            
ATOM   3389  HB3 CYS X 230       6.615  -2.741  33.093  0.00  0.00            
ATOM   3390  HG  CYS X 230       8.242  -3.707  34.938  0.00  0.00            
ATOM   3391  N   SER X 231       4.140  -5.864  32.283  0.00  0.00            
ATOM   3392  CA  SER X 231       2.759  -6.115  32.722  0.00  0.00            
ATOM   3393  C   SER X 231       2.624  -6.276  34.258  0.00  0.00            
ATOM   3394  O   SER X 231       3.320  -7.101  34.868  0.00  0.00            
ATOM   3395  CB  SER X 231       2.122  -7.270  31.944  0.00  0.00            
ATOM   3396  OG  SER X 231       2.772  -8.513  32.139  0.00  0.00            
ATOM   3397  H   SER X 231       4.621  -6.574  31.753  0.00  0.00            
ATOM   3398  HA  SER X 231       2.196  -5.236  32.419  0.00  0.00            
ATOM   3399  HB2 SER X 231       2.158  -7.024  30.881  0.00  0.00            
ATOM   3400  HB3 SER X 231       1.076  -7.363  32.236  0.00  0.00            
ATOM   3401  HG  SER X 231       2.660  -9.024  31.333  0.00  0.00            
ATOM   3402  N   PRO X 232       1.640  -5.606  34.904  0.00  0.00            
ATOM   3403  CA  PRO X 232       1.380  -5.737  36.338  0.00  0.00            
ATOM   3404  C   PRO X 232       1.094  -7.180  36.767  0.00  0.00            
ATOM   3405  O   PRO X 232       0.126  -7.806  36.342  0.00  0.00            
ATOM   3406  CB  PRO X 232       0.200  -4.809  36.645  0.00  0.00            
ATOM   3407  CG  PRO X 232       0.345  -3.720  35.588  0.00  0.00            
ATOM   3408  CD  PRO X 232       0.857  -4.495  34.375  0.00  0.00            
ATOM   3409  HA  PRO X 232       2.257  -5.367  36.871  0.00  0.00            
ATOM   3410  HB2 PRO X 232      -0.748  -5.330  36.496  0.00  0.00            
ATOM   3411  HB3 PRO X 232       0.257  -4.403  37.655  0.00  0.00            
ATOM   3412  HG2 PRO X 232      -0.605  -3.227  35.381  0.00  0.00            
ATOM   3413  HG3 PRO X 232       1.096  -2.996  35.906  0.00  0.00            
ATOM   3414  HD2 PRO X 232       1.463  -3.828  33.760  0.00  0.00            
ATOM   3415  HD3 PRO X 232       0.016  -4.886  33.800  0.00  0.00            
ATOM   3416  N   GLY X 233       1.934  -7.705  37.659  0.00  0.00            
ATOM   3417  CA  GLY X 233       1.852  -9.086  38.145  0.00  0.00            
ATOM   3418  C   GLY X 233       2.237 -10.179  37.134  0.00  0.00            
ATOM   3419  O   GLY X 233       2.182 -11.353  37.513  0.00  0.00            
ATOM   3420  H   GLY X 233       2.736  -7.151  37.911  0.00  0.00            
ATOM   3421  HA2 GLY X 233       2.503  -9.191  39.010  0.00  0.00            
ATOM   3422  HA3 GLY X 233       0.826  -9.281  38.461  0.00  0.00            
ATOM   3423  N   GLY X 234       2.652  -9.825  35.912  0.00  0.00            
ATOM   3424  CA  GLY X 234       3.119 -10.749  34.873  0.00  0.00            
ATOM   3425  C   GLY X 234       4.545 -11.264  35.096  0.00  0.00            
ATOM   3426  O   GLY X 234       5.113 -11.088  36.171  0.00  0.00            
ATOM   3427  H   GLY X 234       2.710  -8.836  35.689  0.00  0.00            
ATOM   3428  HA2 GLY X 234       3.098 -10.231  33.917  0.00  0.00            
ATOM   3429  HA3 GLY X 234       2.440 -11.596  34.807  0.00  0.00            
ATOM   3430  N   THR X 235       5.132 -11.915  34.085  0.00  0.00            
ATOM   3431  CA  THR X 235       6.503 -12.461  34.156  0.00  0.00            
ATOM   3432  C   THR X 235       7.576 -11.380  34.303  0.00  0.00            
ATOM   3433  O   THR X 235       8.364 -11.443  35.247  0.00  0.00            
ATOM   3434  CB  THR X 235       6.790 -13.378  32.958  0.00  0.00            
ATOM   3435  OG1 THR X 235       5.896 -14.469  33.005  0.00  0.00            
ATOM   3436  CG2 THR X 235       8.204 -13.945  32.998  0.00  0.00            
ATOM   3437  H   THR X 235       4.600 -12.107  33.250  0.00  0.00            
ATOM   3438  HA  THR X 235       6.591 -13.084  35.040  0.00  0.00            
ATOM   3439  HB  THR X 235       6.652 -12.832  32.024  0.00  0.00            
ATOM   3440  HG1 THR X 235       6.385 -15.256  32.715  0.00  0.00            
ATOM   3441 HG21 THR X 235       8.330 -14.723  32.254  0.00  0.00            
ATOM   3442 HG22 THR X 235       8.413 -14.350  33.984  0.00  0.00            
ATOM   3443 HG23 THR X 235       8.919 -13.162  32.763  0.00  0.00            
ATOM   3444  N   THR X 236       7.514 -10.321  33.487  0.00  0.00            
ATOM   3445  CA  THR X 236       8.562  -9.288  33.385  0.00  0.00            
ATOM   3446  C   THR X 236       8.837  -8.579  34.713  0.00  0.00            
ATOM   3447  O   THR X 236       9.985  -8.470  35.148  0.00  0.00            
ATOM   3448  CB  THR X 236       8.153  -8.212  32.363  0.00  0.00            
ATOM   3449  OG1 THR X 236       7.489  -8.774  31.256  0.00  0.00            
ATOM   3450  CG2 THR X 236       9.357  -7.459  31.818  0.00  0.00            
ATOM   3451  H   THR X 236       6.861 -10.343  32.716  0.00  0.00            
ATOM   3452  HA  THR X 236       9.487  -9.760  33.048  0.00  0.00            
ATOM   3453  HB  THR X 236       7.476  -7.499  32.833  0.00  0.00            
ATOM   3454  HG1 THR X 236       7.512  -8.112  30.552  0.00  0.00            
ATOM   3455 HG21 THR X 236       9.020  -6.718  31.097  0.00  0.00            
ATOM   3456 HG22 THR X 236       9.874  -6.944  32.627  0.00  0.00            
ATOM   3457 HG23 THR X 236      10.041  -8.155  31.332  0.00  0.00            
ATOM   3458  N   ILE X 237       7.771  -8.161  35.408  0.00  0.00            
ATOM   3459  CA  ILE X 237       7.856  -7.316  36.609  0.00  0.00            
ATOM   3460  C   ILE X 237       8.572  -8.001  37.779  0.00  0.00            
ATOM   3461  O   ILE X 237       9.137  -7.332  38.642  0.00  0.00            
ATOM   3462  CB  ILE X 237       6.440  -6.832  37.004  0.00  0.00            
ATOM   3463  CG1 ILE X 237       6.528  -5.646  37.986  0.00  0.00            
ATOM   3464  CG2 ILE X 237       5.576  -7.966  37.584  0.00  0.00            
ATOM   3465  CD1 ILE X 237       5.201  -4.897  38.172  0.00  0.00            
ATOM   3466  H   ILE X 237       6.860  -8.309  34.999  0.00  0.00            
ATOM   3467  HA  ILE X 237       8.449  -6.443  36.346  0.00  0.00            
ATOM   3468  HB  ILE X 237       5.944  -6.476  36.100  0.00  0.00            
ATOM   3469 HG12 ILE X 237       7.257  -4.930  37.604  0.00  0.00            
ATOM   3470 HG13 ILE X 237       6.880  -5.993  38.956  0.00  0.00            
ATOM   3471 HD11 ILE X 237       5.372  -4.016  38.790  0.00  0.00            
ATOM   3472 HD12 ILE X 237       4.465  -5.531  38.665  0.00  0.00            
ATOM   3473 HD13 ILE X 237       4.818  -4.578  37.202  0.00  0.00            
ATOM   3474 HG21 ILE X 237       4.569  -7.610  37.761  0.00  0.00            
ATOM   3475 HG22 ILE X 237       5.518  -8.774  36.861  0.00  0.00            
ATOM   3476 HG23 ILE X 237       5.998  -8.348  38.512  0.00  0.00            
ATOM   3477  N   GLU X 238       8.543  -9.331  37.825  0.00  0.00            
ATOM   3478  CA  GLU X 238       9.149 -10.113  38.899  0.00  0.00            
ATOM   3479  C   GLU X 238      10.680 -10.124  38.822  0.00  0.00            
ATOM   3480  O   GLU X 238      11.340  -9.858  39.824  0.00  0.00            
ATOM   3481  CB  GLU X 238       8.613 -11.543  38.831  0.00  0.00            
ATOM   3482  CG  GLU X 238       7.107 -11.721  39.060  0.00  0.00            
ATOM   3483  CD  GLU X 238       6.591 -11.470  40.489  0.00  0.00            
ATOM   3484  OE1 GLU X 238       7.293 -10.813  41.289  0.00  0.00            
ATOM   3485  OE2 GLU X 238       5.348 -11.547  40.671  0.00  0.00            
ATOM   3486  H   GLU X 238       8.131  -9.827  37.045  0.00  0.00            
ATOM   3487  HA  GLU X 238       8.887  -9.677  39.862  0.00  0.00            
ATOM   3488  HB2 GLU X 238       9.131 -12.124  39.571  0.00  0.00            
ATOM   3489  HB3 GLU X 238       8.861 -11.965  37.856  0.00  0.00            
ATOM   3490  HG2 GLU X 238       6.554 -11.092  38.362  0.00  0.00            
ATOM   3491  HG3 GLU X 238       6.897 -12.756  38.807  0.00  0.00            
ATOM   3492  N   ALA X 239      11.246 -10.278  37.621  0.00  0.00            
ATOM   3493  CA  ALA X 239      12.680 -10.103  37.399  0.00  0.00            
ATOM   3494  C   ALA X 239      13.114  -8.641  37.543  0.00  0.00            
ATOM   3495  O   ALA X 239      14.125  -8.372  38.188  0.00  0.00            
ATOM   3496  CB  ALA X 239      13.022 -10.614  36.006  0.00  0.00            
ATOM   3497  H   ALA X 239      10.653 -10.413  36.814  0.00  0.00            
ATOM   3498  HA  ALA X 239      13.235 -10.689  38.133  0.00  0.00            
ATOM   3499  HB1 ALA X 239      14.020 -10.292  35.719  0.00  0.00            
ATOM   3500  HB2 ALA X 239      13.007 -11.699  36.008  0.00  0.00            
ATOM   3501  HB3 ALA X 239      12.304 -10.233  35.281  0.00  0.00            
ATOM   3502  N   VAL X 240      12.305  -7.692  37.052  0.00  0.00            
ATOM   3503  CA  VAL X 240      12.595  -6.255  37.195  0.00  0.00            
ATOM   3504  C   VAL X 240      12.711  -5.851  38.669  0.00  0.00            
ATOM   3505  O   VAL X 240      13.739  -5.286  39.027  0.00  0.00            
ATOM   3506  CB  VAL X 240      11.573  -5.391  36.428  0.00  0.00            
ATOM   3507  CG1 VAL X 240      11.677  -3.893  36.744  0.00  0.00            
ATOM   3508  CG2 VAL X 240      11.777  -5.540  34.914  0.00  0.00            
ATOM   3509  H   VAL X 240      11.496  -7.981  36.512  0.00  0.00            
ATOM   3510  HA  VAL X 240      13.576  -6.066  36.756  0.00  0.00            
ATOM   3511  HB  VAL X 240      10.567  -5.722  36.684  0.00  0.00            
ATOM   3512 HG21 VAL X 240      11.008  -4.981  34.381  0.00  0.00            
ATOM   3513 HG22 VAL X 240      11.710  -6.586  34.619  0.00  0.00            
ATOM   3514 HG23 VAL X 240      12.758  -5.157  34.629  0.00  0.00            
ATOM   3515 HG11 VAL X 240      11.420  -3.702  37.785  0.00  0.00            
ATOM   3516 HG12 VAL X 240      12.693  -3.539  36.559  0.00  0.00            
ATOM   3517 HG13 VAL X 240      10.981  -3.332  36.118  0.00  0.00            
ATOM   3518  N   ARG X 241      11.829  -6.339  39.559  0.00  0.00            
ATOM   3519  CA  ARG X 241      11.956  -6.128  41.018  0.00  0.00            
ATOM   3520  C   ARG X 241      13.310  -6.579  41.571  0.00  0.00            
ATOM   3521  O   ARG X 241      13.995  -5.785  42.208  0.00  0.00            
ATOM   3522  CB  ARG X 241      10.836  -6.853  41.785  0.00  0.00            
ATOM   3523  CG  ARG X 241       9.515  -6.077  41.798  0.00  0.00            
ATOM   3524  CD  ARG X 241       8.502  -6.744  42.744  0.00  0.00            
ATOM   3525  NE  ARG X 241       7.669  -7.784  42.098  0.00  0.00            
ATOM   3526  CZ  ARG X 241       6.455  -7.609  41.615  0.00  0.00            
ATOM   3527  NH1 ARG X 241       5.931  -6.425  41.460  0.00  0.00            
ATOM   3528  NH2 ARG X 241       5.707  -8.625  41.325  0.00  0.00            
ATOM   3529  H   ARG X 241      11.040  -6.874  39.209  0.00  0.00            
ATOM   3530  HA  ARG X 241      11.912  -5.059  41.230  0.00  0.00            
ATOM   3531  HB2 ARG X 241      11.161  -6.966  42.823  0.00  0.00            
ATOM   3532  HB3 ARG X 241      10.679  -7.850  41.373  0.00  0.00            
ATOM   3533  HG2 ARG X 241       9.105  -5.989  40.793  0.00  0.00            
ATOM   3534  HG3 ARG X 241       9.716  -5.073  42.172  0.00  0.00            
ATOM   3535  HD2 ARG X 241       9.038  -7.184  43.589  0.00  0.00            
ATOM   3536  HD3 ARG X 241       7.858  -5.966  43.156  0.00  0.00            
ATOM   3537  HE  ARG X 241       7.995  -8.745  42.128  0.00  0.00            
ATOM   3538 HH11 ARG X 241       5.024  -6.323  41.057  0.00  0.00            
ATOM   3539 HH12 ARG X 241       6.538  -5.636  41.591  0.00  0.00            
ATOM   3540 HH21 ARG X 241       6.129  -9.559  41.406  0.00  0.00            
ATOM   3541 HH22 ARG X 241       4.803  -8.540  40.923  0.00  0.00            
ATOM   3542  N   VAL X 242      13.750  -7.786  41.217  0.00  0.00            
ATOM   3543  CA  VAL X 242      15.047  -8.319  41.661  0.00  0.00            
ATOM   3544  C   VAL X 242      16.217  -7.475  41.146  0.00  0.00            
ATOM   3545  O   VAL X 242      17.134  -7.186  41.907  0.00  0.00            
ATOM   3546  CB  VAL X 242      15.210  -9.783  41.218  0.00  0.00            
ATOM   3547  CG1 VAL X 242      16.576 -10.347  41.607  0.00  0.00            
ATOM   3548  CG2 VAL X 242      14.151 -10.704  41.842  0.00  0.00            
ATOM   3549  H   VAL X 242      13.158  -8.359  40.633  0.00  0.00            
ATOM   3550  HA  VAL X 242      15.084  -8.286  42.752  0.00  0.00            
ATOM   3551  HB  VAL X 242      15.118  -9.841  40.135  0.00  0.00            
ATOM   3552 HG21 VAL X 242      13.154 -10.389  41.543  0.00  0.00            
ATOM   3553 HG22 VAL X 242      14.306 -11.728  41.501  0.00  0.00            
ATOM   3554 HG23 VAL X 242      14.225 -10.666  42.930  0.00  0.00            
ATOM   3555 HG11 VAL X 242      17.383  -9.809  41.112  0.00  0.00            
ATOM   3556 HG12 VAL X 242      16.618 -11.373  41.274  0.00  0.00            
ATOM   3557 HG13 VAL X 242      16.710 -10.304  42.689  0.00  0.00            
ATOM   3558  N   LEU X 243      16.199  -7.046  39.880  0.00  0.00            
ATOM   3559  CA  LEU X 243      17.277  -6.235  39.296  0.00  0.00            
ATOM   3560  C   LEU X 243      17.360  -4.823  39.908  0.00  0.00            
ATOM   3561  O   LEU X 243      18.461  -4.353  40.201  0.00  0.00            
ATOM   3562  CB  LEU X 243      17.106  -6.174  37.767  0.00  0.00            
ATOM   3563  CG  LEU X 243      17.257  -7.525  37.036  0.00  0.00            
ATOM   3564  CD1 LEU X 243      16.955  -7.345  35.548  0.00  0.00            
ATOM   3565  CD2 LEU X 243      18.664  -8.117  37.154  0.00  0.00            
ATOM   3566  H   LEU X 243      15.396  -7.281  39.305  0.00  0.00            
ATOM   3567  HA  LEU X 243      18.230  -6.713  39.517  0.00  0.00            
ATOM   3568  HB2 LEU X 243      17.851  -5.485  37.373  0.00  0.00            
ATOM   3569  HB3 LEU X 243      16.119  -5.762  37.547  0.00  0.00            
ATOM   3570  HG  LEU X 243      16.549  -8.244  37.441  0.00  0.00            
ATOM   3571 HD21 LEU X 243      18.877  -8.374  38.190  0.00  0.00            
ATOM   3572 HD22 LEU X 243      19.404  -7.405  36.791  0.00  0.00            
ATOM   3573 HD23 LEU X 243      18.725  -9.032  36.563  0.00  0.00            
ATOM   3574 HD11 LEU X 243      15.949  -6.946  35.422  0.00  0.00            
ATOM   3575 HD12 LEU X 243      17.678  -6.666  35.097  0.00  0.00            
ATOM   3576 HD13 LEU X 243      17.009  -8.311  35.046  0.00  0.00            
ATOM   3577  N   GLU X 244      16.216  -4.230  40.263  0.00  0.00            
ATOM   3578  CA  GLU X 244      16.139  -2.972  41.021  0.00  0.00            
ATOM   3579  C   GLU X 244      16.781  -3.087  42.416  0.00  0.00            
ATOM   3580  O   GLU X 244      17.645  -2.276  42.761  0.00  0.00            
ATOM   3581  CB  GLU X 244      14.667  -2.527  41.147  0.00  0.00            
ATOM   3582  CG  GLU X 244      14.011  -2.092  39.822  0.00  0.00            
ATOM   3583  CD  GLU X 244      14.647  -0.849  39.202  0.00  0.00            
ATOM   3584  OE1 GLU X 244      14.310  -0.510  38.041  0.00  0.00            
ATOM   3585  OE2 GLU X 244      15.363  -0.109  39.902  0.00  0.00            
ATOM   3586  H   GLU X 244      15.345  -4.692  40.019  0.00  0.00            
ATOM   3587  HA  GLU X 244      16.691  -2.200  40.485  0.00  0.00            
ATOM   3588  HB2 GLU X 244      14.606  -1.697  41.853  0.00  0.00            
ATOM   3589  HB3 GLU X 244      14.080  -3.341  41.568  0.00  0.00            
ATOM   3590  HG2 GLU X 244      14.075  -2.898  39.098  0.00  0.00            
ATOM   3591  HG3 GLU X 244      12.953  -1.897  40.009  0.00  0.00            
ATOM   3592  N   GLU X 245      16.536  -4.189  43.138  0.00  0.00            
ATOM   3593  CA  GLU X 245      17.109  -4.446  44.474  0.00  0.00            
ATOM   3594  C   GLU X 245      18.647  -4.516  44.493  0.00  0.00            
ATOM   3595  O   GLU X 245      19.265  -4.257  45.527  0.00  0.00            
ATOM   3596  CB  GLU X 245      16.572  -5.769  45.047  0.00  0.00            
ATOM   3597  CG  GLU X 245      15.078  -5.763  45.407  0.00  0.00            
ATOM   3598  CD  GLU X 245      14.504  -7.180  45.615  0.00  0.00            
ATOM   3599  OE1 GLU X 245      15.294  -8.155  45.645  0.00  0.00            
ATOM   3600  OE2 GLU X 245      13.270  -7.275  45.822  0.00  0.00            
ATOM   3601  H   GLU X 245      15.839  -4.841  42.785  0.00  0.00            
ATOM   3602  HA  GLU X 245      16.819  -3.636  45.143  0.00  0.00            
ATOM   3603  HB2 GLU X 245      16.771  -6.554  44.320  0.00  0.00            
ATOM   3604  HB3 GLU X 245      17.129  -6.010  45.953  0.00  0.00            
ATOM   3605  HG2 GLU X 245      14.945  -5.174  46.318  0.00  0.00            
ATOM   3606  HG3 GLU X 245      14.515  -5.265  44.619  0.00  0.00            
ATOM   3607  N   LYS X 246      19.300  -4.841  43.368  0.00  0.00            
ATOM   3608  CA  LYS X 246      20.775  -4.862  43.270  0.00  0.00            
ATOM   3609  C   LYS X 246      21.394  -3.450  43.244  0.00  0.00            
ATOM   3610  O   LYS X 246      22.604  -3.290  43.461  0.00  0.00            
ATOM   3611  CB  LYS X 246      21.211  -5.650  42.026  0.00  0.00            
ATOM   3612  CG  LYS X 246      20.518  -6.998  41.766  0.00  0.00            
ATOM   3613  CD  LYS X 246      20.636  -8.119  42.825  0.00  0.00            
ATOM   3614  CE  LYS X 246      19.442  -8.199  43.791  0.00  0.00            
ATOM   3615  NZ  LYS X 246      19.452  -9.455  44.588  0.00  0.00            
ATOM   3616  H   LYS X 246      18.741  -5.003  42.534  0.00  0.00            
ATOM   3617  HA  LYS X 246      21.171  -5.359  44.155  0.00  0.00            
ATOM   3618  HB2 LYS X 246      22.287  -5.820  42.081  0.00  0.00            
ATOM   3619  HB3 LYS X 246      21.027  -5.026  41.149  0.00  0.00            
ATOM   3620  HG2 LYS X 246      19.475  -6.821  41.536  0.00  0.00            
ATOM   3621  HG3 LYS X 246      20.959  -7.365  40.847  0.00  0.00            
ATOM   3622  HD2 LYS X 246      20.666  -9.068  42.286  0.00  0.00            
ATOM   3623  HD3 LYS X 246      21.570  -8.017  43.378  0.00  0.00            
ATOM   3624  HE2 LYS X 246      19.430  -7.323  44.445  0.00  0.00            
ATOM   3625  HE3 LYS X 246      18.525  -8.181  43.201  0.00  0.00            
ATOM   3626  HZ1 LYS X 246      19.714 -10.280  44.035  0.00  0.00            
ATOM   3627  HZ2 LYS X 246      20.095  -9.433  45.359  0.00  0.00            
ATOM   3628  HZ3 LYS X 246      18.534  -9.686  44.947  0.00  0.00            
ATOM   3629  N   GLY X 247      20.585  -2.423  42.964  0.00  0.00            
ATOM   3630  CA  GLY X 247      20.995  -1.018  42.942  0.00  0.00            
ATOM   3631  C   GLY X 247      21.802  -0.618  41.702  0.00  0.00            
ATOM   3632  O   GLY X 247      22.859  -0.006  41.847  0.00  0.00            
ATOM   3633  H   GLY X 247      19.594  -2.625  42.854  0.00  0.00            
ATOM   3634  HA2 GLY X 247      20.099  -0.398  42.981  0.00  0.00            
ATOM   3635  HA3 GLY X 247      21.594  -0.806  43.828  0.00  0.00            
ATOM   3636  N   PHE X 248      21.393  -1.037  40.498  0.00  0.00            
ATOM   3637  CA  PHE X 248      22.245  -0.929  39.300  0.00  0.00            
ATOM   3638  C   PHE X 248      22.572   0.512  38.852  0.00  0.00            
ATOM   3639  O   PHE X 248      23.704   0.768  38.453  0.00  0.00            
ATOM   3640  CB  PHE X 248      21.647  -1.753  38.147  0.00  0.00            
ATOM   3641  CG  PHE X 248      22.613  -1.958  36.989  0.00  0.00            
ATOM   3642  CD1 PHE X 248      23.849  -2.586  37.222  0.00  0.00            
ATOM   3643  CD2 PHE X 248      22.318  -1.486  35.697  0.00  0.00            
ATOM   3644  CE1 PHE X 248      24.793  -2.722  36.188  0.00  0.00            
ATOM   3645  CE2 PHE X 248      23.282  -1.585  34.674  0.00  0.00            
ATOM   3646  CZ  PHE X 248      24.511  -2.216  34.914  0.00  0.00            
ATOM   3647  H   PHE X 248      20.553  -1.598  40.438  0.00  0.00            
ATOM   3648  HA  PHE X 248      23.201  -1.380  39.558  0.00  0.00            
ATOM   3649  HB2 PHE X 248      21.359  -2.737  38.521  0.00  0.00            
ATOM   3650  HB3 PHE X 248      20.748  -1.252  37.790  0.00  0.00            
ATOM   3651  HD1 PHE X 248      24.080  -2.950  38.207  0.00  0.00            
ATOM   3652  HD2 PHE X 248      21.364  -1.021  35.496  0.00  0.00            
ATOM   3653  HE1 PHE X 248      25.749  -3.190  36.369  0.00  0.00            
ATOM   3654  HE2 PHE X 248      23.108  -1.151  33.702  0.00  0.00            
ATOM   3655  HZ  PHE X 248      25.250  -2.283  34.128  0.00  0.00            
ATOM   3656  N   ARG X 249      21.707   1.497  39.145  0.00  0.00            
ATOM   3657  CA  ARG X 249      22.002   2.934  38.921  0.00  0.00            
ATOM   3658  C   ARG X 249      23.219   3.413  39.726  0.00  0.00            
ATOM   3659  O   ARG X 249      24.117   4.029  39.162  0.00  0.00            
ATOM   3660  CB  ARG X 249      20.757   3.805  39.197  0.00  0.00            
ATOM   3661  CG  ARG X 249      19.572   3.449  38.281  0.00  0.00            
ATOM   3662  CD  ARG X 249      18.335   4.330  38.528  0.00  0.00            
ATOM   3663  NE  ARG X 249      17.102   3.684  38.037  0.00  0.00            
ATOM   3664  CZ  ARG X 249      16.521   2.613  38.545  0.00  0.00            
ATOM   3665  NH1 ARG X 249      16.928   2.050  39.642  0.00  0.00            
ATOM   3666  NH2 ARG X 249      15.515   2.065  37.953  0.00  0.00            
ATOM   3667  H   ARG X 249      20.798   1.232  39.489  0.00  0.00            
ATOM   3668  HA  ARG X 249      22.287   3.086  37.878  0.00  0.00            
ATOM   3669  HB2 ARG X 249      20.454   3.682  40.238  0.00  0.00            
ATOM   3670  HB3 ARG X 249      21.016   4.853  39.036  0.00  0.00            
ATOM   3671  HG2 ARG X 249      19.312   2.403  38.437  0.00  0.00            
ATOM   3672  HG3 ARG X 249      19.860   3.566  37.242  0.00  0.00            
ATOM   3673  HD2 ARG X 249      18.474   5.285  38.015  0.00  0.00            
ATOM   3674  HD3 ARG X 249      18.234   4.534  39.594  0.00  0.00            
ATOM   3675  HE  ARG X 249      16.675   4.045  37.185  0.00  0.00            
ATOM   3676 HH11 ARG X 249      17.636   2.474  40.193  0.00  0.00            
ATOM   3677 HH12 ARG X 249      16.406   1.217  39.935  0.00  0.00            
ATOM   3678 HH21 ARG X 249      15.206   2.498  37.081  0.00  0.00            
ATOM   3679 HH22 ARG X 249      15.158   1.163  38.276  0.00  0.00            
ATOM   3680  N   ALA X 250      23.348   2.957  40.976  0.00  0.00            
ATOM   3681  CA  ALA X 250      24.546   3.177  41.786  0.00  0.00            
ATOM   3682  C   ALA X 250      25.759   2.383  41.267  0.00  0.00            
ATOM   3683  O   ALA X 250      26.794   2.989  41.027  0.00  0.00            
ATOM   3684  CB  ALA X 250      24.226   2.852  43.251  0.00  0.00            
ATOM   3685  H   ALA X 250      22.656   2.316  41.323  0.00  0.00            
ATOM   3686  HA  ALA X 250      24.814   4.234  41.734  0.00  0.00            
ATOM   3687  HB1 ALA X 250      25.095   3.091  43.867  0.00  0.00            
ATOM   3688  HB2 ALA X 250      23.384   3.454  43.592  0.00  0.00            
ATOM   3689  HB3 ALA X 250      23.997   1.795  43.368  0.00  0.00            
ATOM   3690  N   ALA X 251      25.566   1.135  40.825  0.00  0.00            
ATOM   3691  CA  ALA X 251      26.651   0.310  40.278  0.00  0.00            
ATOM   3692  C   ALA X 251      27.360   0.927  39.057  0.00  0.00            
ATOM   3693  O   ALA X 251      28.589   0.914  38.991  0.00  0.00            
ATOM   3694  CB  ALA X 251      26.099  -1.072  39.926  0.00  0.00            
ATOM   3695  H   ALA X 251      24.665   0.707  40.976  0.00  0.00            
ATOM   3696  HA  ALA X 251      27.410   0.183  41.048  0.00  0.00            
ATOM   3697  HB1 ALA X 251      25.447  -1.006  39.058  0.00  0.00            
ATOM   3698  HB2 ALA X 251      26.938  -1.717  39.669  0.00  0.00            
ATOM   3699  HB3 ALA X 251      25.550  -1.490  40.768  0.00  0.00            
ATOM   3700  N   VAL X 252      26.617   1.496  38.098  0.00  0.00            
ATOM   3701  CA  VAL X 252      27.243   2.108  36.910  0.00  0.00            
ATOM   3702  C   VAL X 252      27.821   3.500  37.208  0.00  0.00            
ATOM   3703  O   VAL X 252      28.870   3.835  36.665  0.00  0.00            
ATOM   3704  CB  VAL X 252      26.323   2.117  35.670  0.00  0.00            
ATOM   3705  CG1 VAL X 252      27.149   2.398  34.405  0.00  0.00            
ATOM   3706  CG2 VAL X 252      25.633   0.772  35.423  0.00  0.00            
ATOM   3707  H   VAL X 252      25.605   1.460  38.175  0.00  0.00            
ATOM   3708  HA  VAL X 252      28.095   1.482  36.647  0.00  0.00            
ATOM   3709  HB  VAL X 252      25.556   2.882  35.787  0.00  0.00            
ATOM   3710 HG21 VAL X 252      25.028   0.827  34.517  0.00  0.00            
ATOM   3711 HG22 VAL X 252      26.377  -0.018  35.312  0.00  0.00            
ATOM   3712 HG23 VAL X 252      24.967   0.524  36.246  0.00  0.00            
ATOM   3713 HG11 VAL X 252      26.546   2.240  33.515  0.00  0.00            
ATOM   3714 HG12 VAL X 252      27.506   3.424  34.407  0.00  0.00            
ATOM   3715 HG13 VAL X 252      28.003   1.722  34.355  0.00  0.00            
ATOM   3716  N   ILE X 253      27.291   4.228  38.201  0.00  0.00            
ATOM   3717  CA  ILE X 253      27.932   5.428  38.778  0.00  0.00            
ATOM   3718  C   ILE X 253      29.278   5.071  39.433  0.00  0.00            
ATOM   3719  O   ILE X 253      30.299   5.708  39.156  0.00  0.00            
ATOM   3720  CB  ILE X 253      26.957   6.108  39.779  0.00  0.00            
ATOM   3721  CG1 ILE X 253      25.876   6.902  39.012  0.00  0.00            
ATOM   3722  CG2 ILE X 253      27.691   6.987  40.810  0.00  0.00            
ATOM   3723  CD1 ILE X 253      24.658   7.315  39.853  0.00  0.00            
ATOM   3724  H   ILE X 253      26.462   3.872  38.660  0.00  0.00            
ATOM   3725  HA  ILE X 253      28.153   6.135  37.977  0.00  0.00            
ATOM   3726  HB  ILE X 253      26.445   5.332  40.342  0.00  0.00            
ATOM   3727 HG12 ILE X 253      26.326   7.792  38.570  0.00  0.00            
ATOM   3728 HG13 ILE X 253      25.498   6.281  38.200  0.00  0.00            
ATOM   3729 HD11 ILE X 253      23.926   7.800  39.206  0.00  0.00            
ATOM   3730 HD12 ILE X 253      24.940   8.013  40.639  0.00  0.00            
ATOM   3731 HD13 ILE X 253      24.199   6.436  40.305  0.00  0.00            
ATOM   3732 HG21 ILE X 253      28.281   6.364  41.483  0.00  0.00            
ATOM   3733 HG22 ILE X 253      28.358   7.682  40.304  0.00  0.00            
ATOM   3734 HG23 ILE X 253      26.983   7.534  41.427  0.00  0.00            
ATOM   3735  N   GLU X 254      29.291   4.024  40.260  0.00  0.00            
ATOM   3736  CA  GLU X 254      30.466   3.511  40.969  0.00  0.00            
ATOM   3737  C   GLU X 254      31.551   3.068  39.963  0.00  0.00            
ATOM   3738  O   GLU X 254      32.669   3.587  39.994  0.00  0.00            
ATOM   3739  CB  GLU X 254      30.026   2.374  41.936  0.00  0.00            
ATOM   3740  CG  GLU X 254      29.141   2.845  43.120  0.00  0.00            
ATOM   3741  CD  GLU X 254      28.162   1.803  43.735  0.00  0.00            
ATOM   3742  OE1 GLU X 254      28.061   0.639  43.281  0.00  0.00            
ATOM   3743  OE2 GLU X 254      27.413   2.201  44.661  0.00  0.00            
ATOM   3744  H   GLU X 254      28.407   3.558  40.442  0.00  0.00            
ATOM   3745  HA  GLU X 254      30.900   4.314  41.566  0.00  0.00            
ATOM   3746  HB2 GLU X 254      30.917   1.909  42.358  0.00  0.00            
ATOM   3747  HB3 GLU X 254      29.492   1.623  41.357  0.00  0.00            
ATOM   3748  HG2 GLU X 254      28.552   3.706  42.800  0.00  0.00            
ATOM   3749  HG3 GLU X 254      29.806   3.216  43.903  0.00  0.00            
ATOM   3750  N   ALA X 255      31.167   2.337  38.910  0.00  0.00            
ATOM   3751  CA  ALA X 255      32.066   1.902  37.839  0.00  0.00            
ATOM   3752  C   ALA X 255      32.582   3.053  36.950  0.00  0.00            
ATOM   3753  O   ALA X 255      33.779   3.140  36.667  0.00  0.00            
ATOM   3754  CB  ALA X 255      31.317   0.852  37.008  0.00  0.00            
ATOM   3755  H   ALA X 255      30.225   1.956  38.920  0.00  0.00            
ATOM   3756  HA  ALA X 255      32.939   1.428  38.288  0.00  0.00            
ATOM   3757  HB1 ALA X 255      31.969   0.459  36.229  0.00  0.00            
ATOM   3758  HB2 ALA X 255      31.003   0.028  37.651  0.00  0.00            
ATOM   3759  HB3 ALA X 255      30.437   1.298  36.546  0.00  0.00            
ATOM   3760  N   MET X 256      31.709   3.967  36.516  0.00  0.00            
ATOM   3761  CA  MET X 256      32.064   5.014  35.553  0.00  0.00            
ATOM   3762  C   MET X 256      32.948   6.106  36.167  0.00  0.00            
ATOM   3763  O   MET X 256      33.970   6.471  35.581  0.00  0.00            
ATOM   3764  CB  MET X 256      30.786   5.611  34.955  0.00  0.00            
ATOM   3765  CG  MET X 256      31.103   6.511  33.757  0.00  0.00            
ATOM   3766  SD  MET X 256      29.659   7.236  32.940  0.00  0.00            
ATOM   3767  CE  MET X 256      28.788   5.764  32.331  0.00  0.00            
ATOM   3768  H   MET X 256      30.731   3.856  36.770  0.00  0.00            
ATOM   3769  HA  MET X 256      32.628   4.550  34.742  0.00  0.00            
ATOM   3770  HB2 MET X 256      30.254   6.187  35.715  0.00  0.00            
ATOM   3771  HB3 MET X 256      30.148   4.796  34.617  0.00  0.00            
ATOM   3772  HG2 MET X 256      31.659   5.928  33.025  0.00  0.00            
ATOM   3773  HG3 MET X 256      31.740   7.331  34.090  0.00  0.00            
ATOM   3774  HE1 MET X 256      27.900   6.071  31.779  0.00  0.00            
ATOM   3775  HE2 MET X 256      29.441   5.191  31.673  0.00  0.00            
ATOM   3776  HE3 MET X 256      28.476   5.142  33.168  0.00  0.00            
ATOM   3777  N   THR X 257      32.675   6.499  37.415  0.00  0.00            
ATOM   3778  CA  THR X 257      33.571   7.391  38.172  0.00  0.00            
ATOM   3779  C   THR X 257      34.931   6.746  38.443  0.00  0.00            
ATOM   3780  O   THR X 257      35.951   7.422  38.306  0.00  0.00            
ATOM   3781  CB  THR X 257      32.957   7.854  39.501  0.00  0.00            
ATOM   3782  OG1 THR X 257      32.604   6.768  40.319  0.00  0.00            
ATOM   3783  CG2 THR X 257      31.724   8.738  39.325  0.00  0.00            
ATOM   3784  H   THR X 257      31.862   6.108  37.882  0.00  0.00            
ATOM   3785  HA  THR X 257      33.760   8.280  37.570  0.00  0.00            
ATOM   3786  HB  THR X 257      33.711   8.438  40.029  0.00  0.00            
ATOM   3787  HG1 THR X 257      31.798   6.360  39.956  0.00  0.00            
ATOM   3788 HG21 THR X 257      31.379   9.068  40.306  0.00  0.00            
ATOM   3789 HG22 THR X 257      31.982   9.613  38.729  0.00  0.00            
ATOM   3790 HG23 THR X 257      30.924   8.192  38.829  0.00  0.00            
ATOM   3791  N   LYS X 258      34.996   5.416  38.584  0.00  0.00            
ATOM   3792  CA  LYS X 258      36.257   4.666  38.671  0.00  0.00            
ATOM   3793  C   LYS X 258      37.015   4.525  37.345  0.00  0.00            
ATOM   3794  O   LYS X 258      38.232   4.726  37.352  0.00  0.00            
ATOM   3795  CB  LYS X 258      35.977   3.307  39.329  0.00  0.00            
ATOM   3796  CG  LYS X 258      35.743   3.406  40.841  0.00  0.00            
ATOM   3797  CD  LYS X 258      37.019   3.769  41.603  0.00  0.00            
ATOM   3798  CE  LYS X 258      36.696   3.841  43.092  0.00  0.00            
ATOM   3799  NZ  LYS X 258      37.730   4.631  43.794  0.00  0.00            
ATOM   3800  H   LYS X 258      34.125   4.907  38.710  0.00  0.00            
ATOM   3801  HA  LYS X 258      36.936   5.233  39.302  0.00  0.00            
ATOM   3802  HB2 LYS X 258      36.829   2.667  39.170  0.00  0.00            
ATOM   3803  HB3 LYS X 258      35.117   2.830  38.861  0.00  0.00            
ATOM   3804  HG2 LYS X 258      34.977   4.153  41.048  0.00  0.00            
ATOM   3805  HG3 LYS X 258      35.395   2.443  41.209  0.00  0.00            
ATOM   3806  HD2 LYS X 258      37.785   3.011  41.428  0.00  0.00            
ATOM   3807  HD3 LYS X 258      37.386   4.738  41.271  0.00  0.00            
ATOM   3808  HE2 LYS X 258      36.638   2.821  43.484  0.00  0.00            
ATOM   3809  HE3 LYS X 258      35.718   4.315  43.218  0.00  0.00            
ATOM   3810  HZ1 LYS X 258      38.650   4.394  43.455  0.00  0.00            
ATOM   3811  HZ2 LYS X 258      37.666   4.535  44.793  0.00  0.00            
ATOM   3812  HZ3 LYS X 258      37.643   5.626  43.555  0.00  0.00            
ATOM   3813  N   CYS X 259      36.324   4.470  36.202  0.00  0.00            
ATOM   3814  CA  CYS X 259      36.948   4.654  34.882  0.00  0.00            
ATOM   3815  C   CYS X 259      37.590   6.048  34.753  0.00  0.00            
ATOM   3816  O   CYS X 259      38.756   6.168  34.370  0.00  0.00            
ATOM   3817  CB  CYS X 259      35.902   4.445  33.774  0.00  0.00            
ATOM   3818  SG  CYS X 259      36.705   4.469  32.146  0.00  0.00            
ATOM   3819  H   CYS X 259      35.326   4.300  36.262  0.00  0.00            
ATOM   3820  HA  CYS X 259      37.736   3.909  34.759  0.00  0.00            
ATOM   3821  HB2 CYS X 259      35.411   3.487  33.897  0.00  0.00            
ATOM   3822  HB3 CYS X 259      35.139   5.222  33.815  0.00  0.00            
ATOM   3823  HG  CYS X 259      36.019   3.447  31.609  0.00  0.00            
ATOM   3824  N   MET X 260      36.887   7.091  35.209  0.00  0.00            
ATOM   3825  CA  MET X 260      37.356   8.481  35.153  0.00  0.00            
ATOM   3826  C   MET X 260      38.514   8.781  36.120  0.00  0.00            
ATOM   3827  O   MET X 260      39.538   9.279  35.651  0.00  0.00            
ATOM   3828  CB  MET X 260      36.187   9.446  35.385  0.00  0.00            
ATOM   3829  CG  MET X 260      35.174   9.416  34.232  0.00  0.00            
ATOM   3830  SD  MET X 260      33.727  10.490  34.455  0.00  0.00            
ATOM   3831  CE  MET X 260      34.505  12.125  34.550  0.00  0.00            
ATOM   3832  H   MET X 260      35.940   6.916  35.534  0.00  0.00            
ATOM   3833  HA  MET X 260      37.738   8.665  34.148  0.00  0.00            
ATOM   3834  HB2 MET X 260      36.592  10.454  35.468  0.00  0.00            
ATOM   3835  HB3 MET X 260      35.683   9.197  36.319  0.00  0.00            
ATOM   3836  HG2 MET X 260      34.809   8.396  34.110  0.00  0.00            
ATOM   3837  HG3 MET X 260      35.678   9.698  33.307  0.00  0.00            
ATOM   3838  HE1 MET X 260      33.729  12.888  34.611  0.00  0.00            
ATOM   3839  HE2 MET X 260      35.130  12.193  35.439  0.00  0.00            
ATOM   3840  HE3 MET X 260      35.113  12.298  33.662  0.00  0.00            
ATOM   3841  N   GLU X 261      38.486   8.274  37.365  0.00  0.00            
ATOM   3842  CA  GLU X 261      39.655   8.294  38.270  0.00  0.00            
ATOM   3843  C   GLU X 261      40.871   7.680  37.577  0.00  0.00            
ATOM   3844  O   GLU X 261      42.001   8.139  37.741  0.00  0.00            
ATOM   3845  CB  GLU X 261      39.478   7.419  39.534  0.00  0.00            
ATOM   3846  CG  GLU X 261      38.654   7.934  40.731  0.00  0.00            
ATOM   3847  CD  GLU X 261      38.916   7.121  42.036  0.00  0.00            
ATOM   3848  OE1 GLU X 261      39.803   6.217  42.032  0.00  0.00            
ATOM   3849  OE2 GLU X 261      38.093   7.183  42.983  0.00  0.00            
ATOM   3850  H   GLU X 261      37.616   7.867  37.699  0.00  0.00            
ATOM   3851  HA  GLU X 261      39.899   9.321  38.547  0.00  0.00            
ATOM   3852  HB2 GLU X 261      40.493   7.268  39.910  0.00  0.00            
ATOM   3853  HB3 GLU X 261      39.103   6.437  39.241  0.00  0.00            
ATOM   3854  HG2 GLU X 261      38.925   8.981  40.903  0.00  0.00            
ATOM   3855  HG3 GLU X 261      37.594   7.867  40.476  0.00  0.00            
ATOM   3856  N   LYS X 262      40.666   6.510  36.969  0.00  0.00            
ATOM   3857  CA  LYS X 262      41.741   5.728  36.380  0.00  0.00            
ATOM   3858  C   LYS X 262      42.290   6.391  35.118  0.00  0.00            
ATOM   3859  O   LYS X 262      43.503   6.392  34.949  0.00  0.00            
ATOM   3860  CB  LYS X 262      41.214   4.309  36.159  0.00  0.00            
ATOM   3861  CG  LYS X 262      42.282   3.338  35.669  0.00  0.00            
ATOM   3862  CD  LYS X 262      43.460   3.150  36.629  0.00  0.00            
ATOM   3863  CE  LYS X 262      44.347   2.132  35.927  0.00  0.00            
ATOM   3864  NZ  LYS X 262      45.568   1.775  36.679  0.00  0.00            
ATOM   3865  H   LYS X 262      39.716   6.144  36.930  0.00  0.00            
ATOM   3866  HA  LYS X 262      42.558   5.702  37.093  0.00  0.00            
ATOM   3867  HB2 LYS X 262      40.813   3.924  37.099  0.00  0.00            
ATOM   3868  HB3 LYS X 262      40.403   4.331  35.431  0.00  0.00            
ATOM   3869  HG2 LYS X 262      42.655   3.671  34.699  0.00  0.00            
ATOM   3870  HG3 LYS X 262      41.792   2.375  35.542  0.00  0.00            
ATOM   3871  HD2 LYS X 262      44.005   4.084  36.767  0.00  0.00            
ATOM   3872  HD3 LYS X 262      43.103   2.760  37.584  0.00  0.00            
ATOM   3873  HE2 LYS X 262      44.632   2.535  34.951  0.00  0.00            
ATOM   3874  HE3 LYS X 262      43.757   1.229  35.735  0.00  0.00            
ATOM   3875  HZ1 LYS X 262      46.070   1.108  36.093  0.00  0.00            
ATOM   3876  HZ2 LYS X 262      46.156   2.582  36.826  0.00  0.00            
ATOM   3877  HZ3 LYS X 262      45.333   1.323  37.551  0.00  0.00            
ATOM   3878  N   SER X 263      41.449   7.098  34.365  0.00  0.00            
ATOM   3879  CA  SER X 263      41.843   7.939  33.229  0.00  0.00            
ATOM   3880  C   SER X 263      42.678   9.146  33.675  0.00  0.00            
ATOM   3881  O   SER X 263      43.805   9.308  33.209  0.00  0.00            
ATOM   3882  CB  SER X 263      40.580   8.385  32.485  0.00  0.00            
ATOM   3883  OG  SER X 263      40.886   9.013  31.254  0.00  0.00            
ATOM   3884  H   SER X 263      40.464   7.048  34.602  0.00  0.00            
ATOM   3885  HA  SER X 263      42.453   7.349  32.547  0.00  0.00            
ATOM   3886  HB2 SER X 263      39.951   7.515  32.291  0.00  0.00            
ATOM   3887  HB3 SER X 263      40.022   9.082  33.111  0.00  0.00            
ATOM   3888  HG  SER X 263      40.095   9.485  30.979  0.00  0.00            
ATOM   3889  N   GLU X 264      42.294   9.797  34.781  0.00  0.00            
ATOM   3890  CA  GLU X 264      43.120  10.835  35.410  0.00  0.00            
ATOM   3891  C   GLU X 264      44.466  10.301  35.924  0.00  0.00            
ATOM   3892  O   GLU X 264      45.504  10.899  35.641  0.00  0.00            
ATOM   3893  CB  GLU X 264      42.388  11.501  36.578  0.00  0.00            
ATOM   3894  CG  GLU X 264      41.409  12.597  36.136  0.00  0.00            
ATOM   3895  CD  GLU X 264      41.476  13.794  37.094  0.00  0.00            
ATOM   3896  OE1 GLU X 264      42.619  14.304  37.298  0.00  0.00            
ATOM   3897  OE2 GLU X 264      40.471  14.039  37.784  0.00  0.00            
ATOM   3898  H   GLU X 264      41.371   9.612  35.168  0.00  0.00            
ATOM   3899  HA  GLU X 264      43.330  11.599  34.662  0.00  0.00            
ATOM   3900  HB2 GLU X 264      41.873  10.760  37.188  0.00  0.00            
ATOM   3901  HB3 GLU X 264      43.157  11.949  37.209  0.00  0.00            
ATOM   3902  HG2 GLU X 264      40.402  12.178  36.085  0.00  0.00            
ATOM   3903  HG3 GLU X 264      41.666  12.951  35.138  0.00  0.00            
ATOM   3904  N   LYS X 265      44.497   9.123  36.558  0.00  0.00            
ATOM   3905  CA  LYS X 265      45.739   8.443  36.985  0.00  0.00            
ATOM   3906  C   LYS X 265      46.646   8.005  35.813  0.00  0.00            
ATOM   3907  O   LYS X 265      47.765   7.574  36.072  0.00  0.00            
ATOM   3908  CB  LYS X 265      45.390   7.233  37.874  0.00  0.00            
ATOM   3909  CG  LYS X 265      44.771   7.594  39.238  0.00  0.00            
ATOM   3910  CD  LYS X 265      44.125   6.373  39.916  0.00  0.00            
ATOM   3911  CE  LYS X 265      43.244   6.839  41.079  0.00  0.00            
ATOM   3912  NZ  LYS X 265      42.434   5.736  41.654  0.00  0.00            
ATOM   3913  H   LYS X 265      43.600   8.690  36.763  0.00  0.00            
ATOM   3914  HA  LYS X 265      46.343   9.145  37.562  0.00  0.00            
ATOM   3915  HB2 LYS X 265      46.296   6.658  38.065  0.00  0.00            
ATOM   3916  HB3 LYS X 265      44.701   6.599  37.318  0.00  0.00            
ATOM   3917  HG2 LYS X 265      44.017   8.366  39.111  0.00  0.00            
ATOM   3918  HG3 LYS X 265      45.542   7.997  39.895  0.00  0.00            
ATOM   3919  HD2 LYS X 265      44.896   5.704  40.299  0.00  0.00            
ATOM   3920  HD3 LYS X 265      43.504   5.836  39.197  0.00  0.00            
ATOM   3921  HE2 LYS X 265      43.861   7.288  41.860  0.00  0.00            
ATOM   3922  HE3 LYS X 265      42.565   7.617  40.704  0.00  0.00            
ATOM   3923  HZ1 LYS X 265      41.455   5.983  41.511  0.00  0.00            
ATOM   3924  HZ2 LYS X 265      42.504   5.679  42.666  0.00  0.00            
ATOM   3925  HZ3 LYS X 265      42.531   4.840  41.188  0.00  0.00            
ATOM   3926  N   LEU X 266      46.188   8.093  34.559  0.00  0.00            
ATOM   3927  CA  LEU X 266      46.973   7.887  33.329  0.00  0.00            
ATOM   3928  C   LEU X 266      47.286   9.204  32.573  0.00  0.00            
ATOM   3929  O   LEU X 266      47.719   9.164  31.423  0.00  0.00            
ATOM   3930  CB  LEU X 266      46.249   6.869  32.422  0.00  0.00            
ATOM   3931  CG  LEU X 266      46.031   5.467  33.022  0.00  0.00            
ATOM   3932  CD1 LEU X 266      45.114   4.672  32.093  0.00  0.00            
ATOM   3933  CD2 LEU X 266      47.322   4.672  33.213  0.00  0.00            
ATOM   3934  H   LEU X 266      45.227   8.389  34.437  0.00  0.00            
ATOM   3935  HA  LEU X 266      47.945   7.471  33.596  0.00  0.00            
ATOM   3936  HB2 LEU X 266      45.279   7.293  32.160  0.00  0.00            
ATOM   3937  HB3 LEU X 266      46.815   6.755  31.497  0.00  0.00            
ATOM   3938  HG  LEU X 266      45.553   5.541  33.992  0.00  0.00            
ATOM   3939 HD21 LEU X 266      47.962   5.183  33.932  0.00  0.00            
ATOM   3940 HD22 LEU X 266      47.088   3.678  33.592  0.00  0.00            
ATOM   3941 HD23 LEU X 266      47.847   4.581  32.263  0.00  0.00            
ATOM   3942 HD11 LEU X 266      44.880   3.703  32.531  0.00  0.00            
ATOM   3943 HD12 LEU X 266      44.192   5.232  31.953  0.00  0.00            
ATOM   3944 HD13 LEU X 266      45.594   4.533  31.124  0.00  0.00            
ATOM   3945  N   SER X 267      47.058  10.364  33.201  0.00  0.00            
ATOM   3946  CA  SER X 267      47.282  11.715  32.645  0.00  0.00            
ATOM   3947  C   SER X 267      48.229  12.578  33.506  0.00  0.00            
ATOM   3948  O   SER X 267      48.134  13.807  33.489  0.00  0.00            
ATOM   3949  CB  SER X 267      45.924  12.400  32.409  0.00  0.00            
ATOM   3950  OG  SER X 267      45.267  12.729  33.620  0.00  0.00            
ATOM   3951  H   SER X 267      46.634  10.318  34.116  0.00  0.00            
ATOM   3952  HA  SER X 267      47.769  11.618  31.671  0.00  0.00            
ATOM   3953  HB2 SER X 267      45.280  11.727  31.845  0.00  0.00            
ATOM   3954  HB3 SER X 267      46.069  13.319  31.853  0.00  0.00            
ATOM   3955  HG  SER X 267      45.293  11.940  34.174  0.00  0.00            
ATOM   3956  N   LYS X 268      49.026  11.939  34.373  0.00  0.00            
ATOM   3957  CA  LYS X 268      49.992  12.569  35.292  0.00  0.00            
ATOM   3958  C   LYS X 268      51.424  12.219  34.885  0.00  0.00            
ATOM   3959  O   LYS X 268      51.589  11.085  34.386  0.00  0.00            
ATOM   3960  CB  LYS X 268      49.733  12.146  36.753  0.00  0.00            
ATOM   3961  CG  LYS X 268      48.290  12.263  37.277  0.00  0.00            
ATOM   3962  CD  LYS X 268      47.590  13.618  37.058  0.00  0.00            
ATOM   3963  CE  LYS X 268      46.152  13.538  37.608  0.00  0.00            
ATOM   3964  NZ  LYS X 268      45.263  14.621  37.111  0.00  0.00            
ATOM   3965  OXT LYS X 268      52.318  12.958  35.347  0.00  0.00            
ATOM   3966  H   LYS X 268      49.191  10.956  34.199  0.00  0.00            
ATOM   3967  HA  LYS X 268      49.928  13.651  35.215  0.00  0.00            
ATOM   3968  HB2 LYS X 268      50.041  11.104  36.862  0.00  0.00            
ATOM   3969  HB3 LYS X 268      50.389  12.738  37.392  0.00  0.00            
ATOM   3970  HG2 LYS X 268      48.307  12.048  38.347  0.00  0.00            
ATOM   3971  HG3 LYS X 268      47.699  11.483  36.800  0.00  0.00            
ATOM   3972  HD2 LYS X 268      48.153  14.406  37.561  0.00  0.00            
ATOM   3973  HD3 LYS X 268      47.558  13.834  35.992  0.00  0.00            
ATOM   3974  HE2 LYS X 268      45.731  12.580  37.295  0.00  0.00            
ATOM   3975  HE3 LYS X 268      46.192  13.546  38.701  0.00  0.00            
ATOM   3976  HZ1 LYS X 268      44.283  14.477  37.398  0.00  0.00            
ATOM   3977  HZ2 LYS X 268      45.228  14.622  36.100  0.00  0.00            
ATOM   3978  HZ3 LYS X 268      45.542  15.531  37.439  0.00  0.00            
ATOM   3979  N   MET X 269       8.259 -24.484  -2.518  0.00  0.00            
ATOM   3980  CA  MET X 269       7.383 -23.688  -1.641  0.00  0.00            
ATOM   3981  C   MET X 269       6.093 -23.419  -2.369  0.00  0.00            
ATOM   3982  O   MET X 269       6.145 -22.964  -3.506  0.00  0.00            
ATOM   3983  CB  MET X 269       7.986 -22.326  -1.264  0.00  0.00            
ATOM   3984  CG  MET X 269       9.183 -22.432  -0.320  0.00  0.00            
ATOM   3985  SD  MET X 269      10.071 -20.869  -0.098  0.00  0.00            
ATOM   3986  CE  MET X 269       8.857 -19.875   0.826  0.00  0.00            
ATOM   3987  HA  MET X 269       7.157 -24.243  -0.729  0.00  0.00            
ATOM   3988  HB2 MET X 269       8.296 -21.806  -2.174  0.00  0.00            
ATOM   3989  HB3 MET X 269       7.218 -21.723  -0.777  0.00  0.00            
ATOM   3990  HG2 MET X 269       9.891 -23.152  -0.730  0.00  0.00            
ATOM   3991  HG3 MET X 269       8.844 -22.796   0.651  0.00  0.00            
ATOM   3992  HE1 MET X 269       9.282 -18.895   1.046  0.00  0.00            
ATOM   3993  HE2 MET X 269       8.607 -20.368   1.766  0.00  0.00            
ATOM   3994  HE3 MET X 269       7.952 -19.733   0.235  0.00  0.00            
ATOM   3995  H1  MET X 269       7.819 -25.374  -2.717  0.00  0.00            
ATOM   3996  H2  MET X 269       9.154 -24.639  -2.078  0.00  0.00            
ATOM   3997  H3  MET X 269       8.380 -23.987  -3.393  0.00  0.00            
ATOM   3998  N   GLU X 270       4.989 -23.566  -1.667  0.00  0.00            
ATOM   3999  CA  GLU X 270       3.699 -22.911  -1.887  0.00  0.00            
ATOM   4000  C   GLU X 270       2.958 -23.107  -0.560  0.00  0.00            
ATOM   4001  O   GLU X 270       2.719 -24.254  -0.205  0.00  0.00            
ATOM   4002  CB  GLU X 270       2.919 -23.539  -3.067  0.00  0.00            
ATOM   4003  CG  GLU X 270       1.544 -22.867  -3.218  0.00  0.00            
ATOM   4004  CD  GLU X 270       0.639 -23.453  -4.296  0.00  0.00            
ATOM   4005  OE1 GLU X 270       1.097 -24.296  -5.095  0.00  0.00            
ATOM   4006  OE2 GLU X 270      -0.538 -23.016  -4.298  0.00  0.00            
ATOM   4007  H   GLU X 270       5.032 -24.044  -0.775  0.00  0.00            
ATOM   4008  HA  GLU X 270       3.840 -21.845  -2.079  0.00  0.00            
ATOM   4009  HB2 GLU X 270       3.502 -23.405  -3.983  0.00  0.00            
ATOM   4010  HB3 GLU X 270       2.805 -24.613  -2.886  0.00  0.00            
ATOM   4011  HG2 GLU X 270       1.716 -21.813  -3.420  0.00  0.00            
ATOM   4012  HG3 GLU X 270       1.023 -22.934  -2.268  0.00  0.00            
ATOM   4013  N   LYS X 271       2.896 -22.077   0.292  0.00  0.00            
ATOM   4014  CA  LYS X 271       2.213 -22.141   1.593  0.00  0.00            
ATOM   4015  C   LYS X 271       1.360 -20.893   1.760  0.00  0.00            
ATOM   4016  O   LYS X 271       1.867 -19.782   1.593  0.00  0.00            
ATOM   4017  CB  LYS X 271       3.194 -22.250   2.779  0.00  0.00            
ATOM   4018  CG  LYS X 271       4.039 -23.529   2.889  0.00  0.00            
ATOM   4019  CD  LYS X 271       3.238 -24.843   2.980  0.00  0.00            
ATOM   4020  CE  LYS X 271       4.016 -25.991   3.640  0.00  0.00            
ATOM   4021  NZ  LYS X 271       5.433 -26.084   3.216  0.00  0.00            
ATOM   4022  H   LYS X 271       3.182 -21.160  -0.020  0.00  0.00            
ATOM   4023  HA  LYS X 271       1.544 -23.005   1.612  0.00  0.00            
ATOM   4024  HB2 LYS X 271       3.876 -21.398   2.750  0.00  0.00            
ATOM   4025  HB3 LYS X 271       2.616 -22.161   3.702  0.00  0.00            
ATOM   4026  HG2 LYS X 271       4.724 -23.582   2.043  0.00  0.00            
ATOM   4027  HG3 LYS X 271       4.631 -23.431   3.799  0.00  0.00            
ATOM   4028  HD2 LYS X 271       2.914 -25.160   1.993  0.00  0.00            
ATOM   4029  HD3 LYS X 271       2.344 -24.670   3.577  0.00  0.00            
ATOM   4030  HE2 LYS X 271       4.010 -25.813   4.719  0.00  0.00            
ATOM   4031  HE3 LYS X 271       3.500 -26.937   3.456  0.00  0.00            
ATOM   4032  HZ1 LYS X 271       5.992 -26.238   4.059  0.00  0.00            
ATOM   4033  HZ2 LYS X 271       5.805 -25.201   2.908  0.00  0.00            
ATOM   4034  HZ3 LYS X 271       5.651 -26.858   2.584  0.00  0.00            
ATOM   4035  N   LYS X 272       0.080 -21.077   2.066  0.00  0.00            
ATOM   4036  CA  LYS X 272      -0.865 -20.011   2.401  0.00  0.00            
ATOM   4037  C   LYS X 272      -0.904 -19.827   3.910  0.00  0.00            
ATOM   4038  O   LYS X 272      -1.041 -20.809   4.642  0.00  0.00            
ATOM   4039  CB  LYS X 272      -2.248 -20.332   1.819  0.00  0.00            
ATOM   4040  CG  LYS X 272      -2.202 -20.269   0.285  0.00  0.00            
ATOM   4041  CD  LYS X 272      -3.280 -21.147  -0.364  0.00  0.00            
ATOM   4042  CE  LYS X 272      -3.026 -21.354  -1.864  0.00  0.00            
ATOM   4043  NZ  LYS X 272      -1.750 -22.077  -2.093  0.00  0.00            
ATOM   4044  H   LYS X 272      -0.259 -22.038   2.096  0.00  0.00            
ATOM   4045  HA  LYS X 272      -0.507 -19.087   1.959  0.00  0.00            
ATOM   4046  HB2 LYS X 272      -2.534 -21.334   2.141  0.00  0.00            
ATOM   4047  HB3 LYS X 272      -2.987 -19.618   2.185  0.00  0.00            
ATOM   4048  HG2 LYS X 272      -2.319 -19.234  -0.042  0.00  0.00            
ATOM   4049  HG3 LYS X 272      -1.228 -20.617  -0.051  0.00  0.00            
ATOM   4050  HD2 LYS X 272      -4.258 -20.680  -0.213  0.00  0.00            
ATOM   4051  HD3 LYS X 272      -3.290 -22.126   0.121  0.00  0.00            
ATOM   4052  HE2 LYS X 272      -3.859 -21.924  -2.278  0.00  0.00            
ATOM   4053  HE3 LYS X 272      -2.986 -20.377  -2.353  0.00  0.00            
ATOM   4054  HZ1 LYS X 272      -1.627 -22.417  -3.050  0.00  0.00            
ATOM   4055  HZ2 LYS X 272      -1.639 -22.866  -1.473  0.00  0.00            
ATOM   4056  HZ3 LYS X 272      -0.970 -21.450  -1.944  0.00  0.00            
ATOM   4057  N   ILE X 273      -0.702 -18.591   4.363  0.00  0.00            
ATOM   4058  CA  ILE X 273      -0.588 -18.262   5.788  0.00  0.00            
ATOM   4059  C   ILE X 273      -1.798 -17.428   6.218  0.00  0.00            
ATOM   4060  O   ILE X 273      -1.921 -16.276   5.810  0.00  0.00            
ATOM   4061  CB  ILE X 273       0.764 -17.594   6.133  0.00  0.00            
ATOM   4062  CG1 ILE X 273       1.955 -18.423   5.591  0.00  0.00            
ATOM   4063  CG2 ILE X 273       0.859 -17.432   7.665  0.00  0.00            
ATOM   4064  CD1 ILE X 273       3.333 -17.844   5.925  0.00  0.00            
ATOM   4065  H   ILE X 273      -0.661 -17.839   3.685  0.00  0.00            
ATOM   4066  HA  ILE X 273      -0.610 -19.189   6.351  0.00  0.00            
ATOM   4067  HB  ILE X 273       0.798 -16.604   5.674  0.00  0.00            
ATOM   4068 HG12 ILE X 273       1.905 -19.436   5.987  0.00  0.00            
ATOM   4069 HG13 ILE X 273       1.889 -18.484   4.504  0.00  0.00            
ATOM   4070 HD11 ILE X 273       4.099 -18.427   5.414  0.00  0.00            
ATOM   4071 HD12 ILE X 273       3.390 -16.805   5.605  0.00  0.00            
ATOM   4072 HD13 ILE X 273       3.515 -17.896   6.994  0.00  0.00            
ATOM   4073 HG21 ILE X 273       1.758 -16.882   7.937  0.00  0.00            
ATOM   4074 HG22 ILE X 273       0.874 -18.411   8.146  0.00  0.00            
ATOM   4075 HG23 ILE X 273       0.010 -16.864   8.045  0.00  0.00            
ATOM   4076  N   GLY X 274      -2.690 -18.024   7.011  0.00  0.00            
ATOM   4077  CA  GLY X 274      -3.868 -17.378   7.592  0.00  0.00            
ATOM   4078  C   GLY X 274      -3.598 -16.887   9.013  0.00  0.00            
ATOM   4079  O   GLY X 274      -3.660 -17.670   9.962  0.00  0.00            
ATOM   4080  H   GLY X 274      -2.483 -18.973   7.309  0.00  0.00            
ATOM   4081  HA2 GLY X 274      -4.185 -16.540   6.975  0.00  0.00            
ATOM   4082  HA3 GLY X 274      -4.690 -18.094   7.627  0.00  0.00            
ATOM   4083  N   PHE X 275      -3.288 -15.602   9.184  0.00  0.00            
ATOM   4084  CA  PHE X 275      -3.179 -14.981  10.506  0.00  0.00            
ATOM   4085  C   PHE X 275      -4.566 -14.714  11.093  0.00  0.00            
ATOM   4086  O   PHE X 275      -5.325 -13.890  10.588  0.00  0.00            
ATOM   4087  CB  PHE X 275      -2.371 -13.682  10.457  0.00  0.00            
ATOM   4088  CG  PHE X 275      -0.918 -13.834  10.054  0.00  0.00            
ATOM   4089  CD1 PHE X 275       0.074 -13.909  11.050  0.00  0.00            
ATOM   4090  CD2 PHE X 275      -0.552 -13.899   8.696  0.00  0.00            
ATOM   4091  CE1 PHE X 275       1.419 -14.089  10.692  0.00  0.00            
ATOM   4092  CE2 PHE X 275       0.799 -14.057   8.338  0.00  0.00            
ATOM   4093  CZ  PHE X 275       1.782 -14.166   9.336  0.00  0.00            
ATOM   4094  H   PHE X 275      -3.290 -15.000   8.365  0.00  0.00            
ATOM   4095  HA  PHE X 275      -2.658 -15.666  11.166  0.00  0.00            
ATOM   4096  HB2 PHE X 275      -2.863 -13.008   9.770  0.00  0.00            
ATOM   4097  HB3 PHE X 275      -2.409 -13.214  11.442  0.00  0.00            
ATOM   4098  HD1 PHE X 275      -0.200 -13.849  12.093  0.00  0.00            
ATOM   4099  HD2 PHE X 275      -1.308 -13.837   7.926  0.00  0.00            
ATOM   4100  HE1 PHE X 275       2.168 -14.170  11.465  0.00  0.00            
ATOM   4101  HE2 PHE X 275       1.078 -14.112   7.295  0.00  0.00            
ATOM   4102  HZ  PHE X 275       2.815 -14.309   9.059  0.00  0.00            
ATOM   4103  N   ILE X 276      -4.855 -15.298  12.248  0.00  0.00            
ATOM   4104  CA  ILE X 276      -6.044 -14.993  13.036  0.00  0.00            
ATOM   4105  C   ILE X 276      -5.689 -13.916  14.071  0.00  0.00            
ATOM   4106  O   ILE X 276      -5.001 -14.217  15.044  0.00  0.00            
ATOM   4107  CB  ILE X 276      -6.622 -16.290  13.650  0.00  0.00            
ATOM   4108  CG1 ILE X 276      -6.778 -17.450  12.633  0.00  0.00            
ATOM   4109  CG2 ILE X 276      -7.968 -15.997  14.312  0.00  0.00            
ATOM   4110  CD1 ILE X 276      -7.637 -17.173  11.388  0.00  0.00            
ATOM   4111  H   ILE X 276      -4.163 -15.923  12.644  0.00  0.00            
ATOM   4112  HA  ILE X 276      -6.801 -14.579  12.376  0.00  0.00            
ATOM   4113  HB  ILE X 276      -5.949 -16.636  14.431  0.00  0.00            
ATOM   4114 HG12 ILE X 276      -7.203 -18.311  13.151  0.00  0.00            
ATOM   4115 HG13 ILE X 276      -5.786 -17.744  12.296  0.00  0.00            
ATOM   4116 HD11 ILE X 276      -7.621 -18.052  10.741  0.00  0.00            
ATOM   4117 HD12 ILE X 276      -8.670 -16.971  11.667  0.00  0.00            
ATOM   4118 HD13 ILE X 276      -7.237 -16.327  10.830  0.00  0.00            
ATOM   4119 HG21 ILE X 276      -8.427 -16.909  14.678  0.00  0.00            
ATOM   4120 HG22 ILE X 276      -7.865 -15.277  15.126  0.00  0.00            
ATOM   4121 HG23 ILE X 276      -8.634 -15.620  13.552  0.00  0.00            
ATOM   4122  N   GLY X 277      -6.163 -12.684  13.864  0.00  0.00            
ATOM   4123  CA  GLY X 277      -5.902 -11.494  14.687  0.00  0.00            
ATOM   4124  C   GLY X 277      -4.799 -10.585  14.138  0.00  0.00            
ATOM   4125  O   GLY X 277      -3.616 -10.861  14.327  0.00  0.00            
ATOM   4126  H   GLY X 277      -6.677 -12.509  13.007  0.00  0.00            
ATOM   4127  HA2 GLY X 277      -5.621 -11.785  15.698  0.00  0.00            
ATOM   4128  HA3 GLY X 277      -6.818 -10.909  14.748  0.00  0.00            
ATOM   4129  N   CYS X 278      -5.173  -9.401  13.639  0.00  0.00            
ATOM   4130  CA  CYS X 278      -4.250  -8.308  13.294  0.00  0.00            
ATOM   4131  C   CYS X 278      -3.733  -7.536  14.525  0.00  0.00            
ATOM   4132  O   CYS X 278      -3.872  -6.312  14.637  0.00  0.00            
ATOM   4133  CB  CYS X 278      -4.918  -7.402  12.255  0.00  0.00            
ATOM   4134  SG  CYS X 278      -3.725  -6.199  11.587  0.00  0.00            
ATOM   4135  H   CYS X 278      -6.158  -9.248  13.469  0.00  0.00            
ATOM   4136  HA  CYS X 278      -3.370  -8.752  12.826  0.00  0.00            
ATOM   4137  HB2 CYS X 278      -5.303  -8.022  11.448  0.00  0.00            
ATOM   4138  HB3 CYS X 278      -5.753  -6.876  12.723  0.00  0.00            
ATOM   4139  HG  CYS X 278      -4.579  -5.544  10.787  0.00  0.00            
ATOM   4140  N   GLY X 279      -3.117  -8.260  15.458  0.00  0.00            
ATOM   4141  CA  GLY X 279      -2.405  -7.647  16.573  0.00  0.00            
ATOM   4142  C   GLY X 279      -1.159  -6.912  16.100  0.00  0.00            
ATOM   4143  O   GLY X 279      -0.679  -7.140  14.983  0.00  0.00            
ATOM   4144  H   GLY X 279      -3.013  -9.257  15.307  0.00  0.00            
ATOM   4145  HA2 GLY X 279      -3.062  -6.933  17.069  0.00  0.00            
ATOM   4146  HA3 GLY X 279      -2.112  -8.407  17.293  0.00  0.00            
ATOM   4147  N   ASN X 280      -0.559  -6.099  16.966  0.00  0.00            
ATOM   4148  CA  ASN X 280       0.721  -5.448  16.665  0.00  0.00            
ATOM   4149  C   ASN X 280       1.820  -6.455  16.280  0.00  0.00            
ATOM   4150  O   ASN X 280       2.590  -6.204  15.351  0.00  0.00            
ATOM   4151  CB  ASN X 280       1.150  -4.619  17.879  0.00  0.00            
ATOM   4152  CG  ASN X 280       0.223  -3.454  18.168  0.00  0.00            
ATOM   4153  OD1 ASN X 280      -0.280  -2.777  17.279  0.00  0.00            
ATOM   4154  ND2 ASN X 280       0.103  -3.098  19.423  0.00  0.00            
ATOM   4155  H   ASN X 280      -0.940  -6.060  17.910  0.00  0.00            
ATOM   4156  HA  ASN X 280       0.588  -4.781  15.813  0.00  0.00            
ATOM   4157  HB2 ASN X 280       2.147  -4.214  17.709  0.00  0.00            
ATOM   4158  HB3 ASN X 280       1.186  -5.276  18.750  0.00  0.00            
ATOM   4159 HD21 ASN X 280      -0.573  -2.390  19.631  0.00  0.00            
ATOM   4160 HD22 ASN X 280       0.424  -3.745  20.123  0.00  0.00            
ATOM   4161  N   MET X 281       1.792  -7.657  16.858  0.00  0.00            
ATOM   4162  CA  MET X 281       2.704  -8.737  16.490  0.00  0.00            
ATOM   4163  C   MET X 281       2.329  -9.446  15.181  0.00  0.00            
ATOM   4164  O   MET X 281       3.209  -9.754  14.381  0.00  0.00            
ATOM   4165  CB  MET X 281       2.766  -9.735  17.645  0.00  0.00            
ATOM   4166  CG  MET X 281       3.933 -10.701  17.437  0.00  0.00            
ATOM   4167  SD  MET X 281       5.607 -10.000  17.489  0.00  0.00            
ATOM   4168  CE  MET X 281       5.725  -9.277  19.155  0.00  0.00            
ATOM   4169  H   MET X 281       1.105  -7.825  17.595  0.00  0.00            
ATOM   4170  HA  MET X 281       3.697  -8.308  16.354  0.00  0.00            
ATOM   4171  HB2 MET X 281       2.893  -9.205  18.589  0.00  0.00            
ATOM   4172  HB3 MET X 281       1.831 -10.297  17.697  0.00  0.00            
ATOM   4173  HG2 MET X 281       3.811 -11.212  16.482  0.00  0.00            
ATOM   4174  HG3 MET X 281       3.862 -11.453  18.206  0.00  0.00            
ATOM   4175  HE1 MET X 281       6.033  -8.234  19.072  0.00  0.00            
ATOM   4176  HE2 MET X 281       6.477  -9.816  19.728  0.00  0.00            
ATOM   4177  HE3 MET X 281       4.771  -9.324  19.681  0.00  0.00            
ATOM   4178  N   GLY X 282       1.034  -9.600  14.886  0.00  0.00            
ATOM   4179  CA  GLY X 282       0.577 -10.088  13.579  0.00  0.00            
ATOM   4180  C   GLY X 282       0.998  -9.156  12.436  0.00  0.00            
ATOM   4181  O   GLY X 282       1.583  -9.617  11.456  0.00  0.00            
ATOM   4182  H   GLY X 282       0.351  -9.228  15.532  0.00  0.00            
ATOM   4183  HA2 GLY X 282       0.993 -11.078  13.391  0.00  0.00            
ATOM   4184  HA3 GLY X 282      -0.511 -10.160  13.584  0.00  0.00            
ATOM   4185  N   LYS X 283       0.962  -7.838  12.682  0.00  0.00            
ATOM   4186  CA  LYS X 283       1.519  -6.811  11.784  0.00  0.00            
ATOM   4187  C   LYS X 283       3.042  -6.895  11.646  0.00  0.00            
ATOM   4188  O   LYS X 283       3.536  -6.719  10.538  0.00  0.00            
ATOM   4189  CB  LYS X 283       1.136  -5.404  12.264  0.00  0.00            
ATOM   4190  CG  LYS X 283      -0.372  -5.123  12.235  0.00  0.00            
ATOM   4191  CD  LYS X 283      -0.648  -3.766  12.890  0.00  0.00            
ATOM   4192  CE  LYS X 283      -2.154  -3.515  12.972  0.00  0.00            
ATOM   4193  NZ  LYS X 283      -2.440  -2.249  13.686  0.00  0.00            
ATOM   4194  H   LYS X 283       0.512  -7.537  13.545  0.00  0.00            
ATOM   4195  HA  LYS X 283       1.112  -6.965  10.784  0.00  0.00            
ATOM   4196  HB2 LYS X 283       1.507  -5.262  13.278  0.00  0.00            
ATOM   4197  HB3 LYS X 283       1.630  -4.674  11.621  0.00  0.00            
ATOM   4198  HG2 LYS X 283      -0.722  -5.115  11.201  0.00  0.00            
ATOM   4199  HG3 LYS X 283      -0.909  -5.896  12.781  0.00  0.00            
ATOM   4200  HD2 LYS X 283      -0.167  -2.980  12.304  0.00  0.00            
ATOM   4201  HD3 LYS X 283      -0.231  -3.765  13.898  0.00  0.00            
ATOM   4202  HE2 LYS X 283      -2.563  -3.490  11.956  0.00  0.00            
ATOM   4203  HE3 LYS X 283      -2.621  -4.357  13.499  0.00  0.00            
ATOM   4204  HZ1 LYS X 283      -3.438  -2.086  13.720  0.00  0.00            
ATOM   4205  HZ2 LYS X 283      -2.088  -2.304  14.637  0.00  0.00            
ATOM   4206  HZ3 LYS X 283      -1.994  -1.472  13.217  0.00  0.00            
ATOM   4207  N   ALA X 284       3.781  -7.188  12.720  0.00  0.00            
ATOM   4208  CA  ALA X 284       5.240  -7.341  12.667  0.00  0.00            
ATOM   4209  C   ALA X 284       5.671  -8.538  11.807  0.00  0.00            
ATOM   4210  O   ALA X 284       6.461  -8.380  10.875  0.00  0.00            
ATOM   4211  CB  ALA X 284       5.787  -7.485  14.092  0.00  0.00            
ATOM   4212  H   ALA X 284       3.321  -7.256  13.619  0.00  0.00            
ATOM   4213  HA  ALA X 284       5.672  -6.443  12.222  0.00  0.00            
ATOM   4214  HB1 ALA X 284       6.877  -7.484  14.063  0.00  0.00            
ATOM   4215  HB2 ALA X 284       5.444  -6.653  14.696  0.00  0.00            
ATOM   4216  HB3 ALA X 284       5.448  -8.416  14.544  0.00  0.00            
ATOM   4217  N   ILE X 285       5.046  -9.701  12.027  0.00  0.00            
ATOM   4218  CA  ILE X 285       5.323 -10.918  11.253  0.00  0.00            
ATOM   4219  C   ILE X 285       4.935 -10.710   9.785  0.00  0.00            
ATOM   4220  O   ILE X 285       5.720 -11.006   8.888  0.00  0.00            
ATOM   4221  CB  ILE X 285       4.596 -12.144  11.852  0.00  0.00            
ATOM   4222  CG1 ILE X 285       4.963 -12.372  13.336  0.00  0.00            
ATOM   4223  CG2 ILE X 285       4.954 -13.411  11.046  0.00  0.00            
ATOM   4224  CD1 ILE X 285       3.963 -13.257  14.081  0.00  0.00            
ATOM   4225  H   ILE X 285       4.373  -9.746  12.787  0.00  0.00            
ATOM   4226  HA  ILE X 285       6.396 -11.106  11.280  0.00  0.00            
ATOM   4227  HB  ILE X 285       3.520 -11.970  11.782  0.00  0.00            
ATOM   4228 HG12 ILE X 285       5.022 -11.430  13.874  0.00  0.00            
ATOM   4229 HG13 ILE X 285       5.944 -12.828  13.390  0.00  0.00            
ATOM   4230 HD11 ILE X 285       4.274 -13.350  15.121  0.00  0.00            
ATOM   4231 HD12 ILE X 285       2.967 -12.815  14.044  0.00  0.00            
ATOM   4232 HD13 ILE X 285       3.938 -14.247  13.633  0.00  0.00            
ATOM   4233 HG21 ILE X 285       4.457 -14.288  11.457  0.00  0.00            
ATOM   4234 HG22 ILE X 285       4.644 -13.304  10.008  0.00  0.00            
ATOM   4235 HG23 ILE X 285       6.032 -13.575  11.068  0.00  0.00            
ATOM   4236  N   LEU X 286       3.800 -10.056   9.525  0.00  0.00            
ATOM   4237  CA  LEU X 286       3.432  -9.696   8.163  0.00  0.00            
ATOM   4238  C   LEU X 286       4.443  -8.743   7.511  0.00  0.00            
ATOM   4239  O   LEU X 286       4.879  -8.998   6.391  0.00  0.00            
ATOM   4240  CB  LEU X 286       2.022  -9.095   8.154  0.00  0.00            
ATOM   4241  CG  LEU X 286       1.597  -8.667   6.739  0.00  0.00            
ATOM   4242  CD1 LEU X 286       1.569  -9.860   5.795  0.00  0.00            
ATOM   4243  CD2 LEU X 286       0.192  -8.101   6.791  0.00  0.00            
ATOM   4244  H   LEU X 286       3.173  -9.819  10.286  0.00  0.00            
ATOM   4245  HA  LEU X 286       3.430 -10.615   7.577  0.00  0.00            
ATOM   4246  HB2 LEU X 286       1.319  -9.834   8.542  0.00  0.00            
ATOM   4247  HB3 LEU X 286       2.000  -8.223   8.808  0.00  0.00            
ATOM   4248  HG  LEU X 286       2.262  -7.898   6.347  0.00  0.00            
ATOM   4249 HD21 LEU X 286      -0.110  -7.768   5.800  0.00  0.00            
ATOM   4250 HD22 LEU X 286       0.189  -7.251   7.469  0.00  0.00            
ATOM   4251 HD23 LEU X 286      -0.498  -8.866   7.146  0.00  0.00            
ATOM   4252 HD11 LEU X 286       2.572 -10.245   5.624  0.00  0.00            
ATOM   4253 HD12 LEU X 286       0.956 -10.634   6.242  0.00  0.00            
ATOM   4254 HD13 LEU X 286       1.163  -9.551   4.838  0.00  0.00            
ATOM   4255  N   GLY X 287       4.852  -7.684   8.211  0.00  0.00            
ATOM   4256  CA  GLY X 287       5.781  -6.686   7.688  0.00  0.00            
ATOM   4257  C   GLY X 287       7.123  -7.283   7.267  0.00  0.00            
ATOM   4258  O   GLY X 287       7.544  -7.056   6.133  0.00  0.00            
ATOM   4259  H   GLY X 287       4.452  -7.527   9.130  0.00  0.00            
ATOM   4260  HA2 GLY X 287       5.961  -5.933   8.455  0.00  0.00            
ATOM   4261  HA3 GLY X 287       5.331  -6.208   6.819  0.00  0.00            
ATOM   4262  N   GLY X 288       7.650  -8.237   8.039  0.00  0.00            
ATOM   4263  CA  GLY X 288       8.845  -9.000   7.671  0.00  0.00            
ATOM   4264  C   GLY X 288       8.641  -9.953   6.485  0.00  0.00            
ATOM   4265  O   GLY X 288       9.519 -10.070   5.624  0.00  0.00            
ATOM   4266  H   GLY X 288       7.225  -8.414   8.945  0.00  0.00            
ATOM   4267  HA2 GLY X 288       9.149  -9.592   8.533  0.00  0.00            
ATOM   4268  HA3 GLY X 288       9.655  -8.311   7.429  0.00  0.00            
ATOM   4269  N   LEU X 289       7.481 -10.613   6.375  0.00  0.00            
ATOM   4270  CA  LEU X 289       7.162 -11.473   5.225  0.00  0.00            
ATOM   4271  C   LEU X 289       7.023 -10.674   3.919  0.00  0.00            
ATOM   4272  O   LEU X 289       7.648 -11.038   2.924  0.00  0.00            
ATOM   4273  CB  LEU X 289       5.882 -12.288   5.492  0.00  0.00            
ATOM   4274  CG  LEU X 289       6.003 -13.393   6.557  0.00  0.00            
ATOM   4275  CD1 LEU X 289       4.643 -14.078   6.706  0.00  0.00            
ATOM   4276  CD2 LEU X 289       7.028 -14.466   6.189  0.00  0.00            
ATOM   4277  H   LEU X 289       6.786 -10.494   7.107  0.00  0.00            
ATOM   4278  HA  LEU X 289       7.987 -12.165   5.064  0.00  0.00            
ATOM   4279  HB2 LEU X 289       5.087 -11.602   5.786  0.00  0.00            
ATOM   4280  HB3 LEU X 289       5.580 -12.756   4.554  0.00  0.00            
ATOM   4281  HG  LEU X 289       6.288 -12.969   7.513  0.00  0.00            
ATOM   4282 HD21 LEU X 289       8.030 -14.045   6.186  0.00  0.00            
ATOM   4283 HD22 LEU X 289       6.998 -15.262   6.930  0.00  0.00            
ATOM   4284 HD23 LEU X 289       6.805 -14.877   5.209  0.00  0.00            
ATOM   4285 HD11 LEU X 289       4.703 -14.861   7.459  0.00  0.00            
ATOM   4286 HD12 LEU X 289       4.339 -14.512   5.755  0.00  0.00            
ATOM   4287 HD13 LEU X 289       3.903 -13.342   7.021  0.00  0.00            
ATOM   4288  N   ILE X 290       6.335  -9.529   3.955  0.00  0.00            
ATOM   4289  CA  ILE X 290       6.162  -8.637   2.797  0.00  0.00            
ATOM   4290  C   ILE X 290       7.487  -7.962   2.408  0.00  0.00            
ATOM   4291  O   ILE X 290       7.858  -7.998   1.236  0.00  0.00            
ATOM   4292  CB  ILE X 290       5.037  -7.607   3.075  0.00  0.00            
ATOM   4293  CG1 ILE X 290       3.667  -8.271   3.350  0.00  0.00            
ATOM   4294  CG2 ILE X 290       4.892  -6.583   1.934  0.00  0.00            
ATOM   4295  CD1 ILE X 290       3.020  -9.032   2.188  0.00  0.00            
ATOM   4296  H   ILE X 290       5.875  -9.281   4.827  0.00  0.00            
ATOM   4297  HA  ILE X 290       5.864  -9.242   1.941  0.00  0.00            
ATOM   4298  HB  ILE X 290       5.309  -7.053   3.976  0.00  0.00            
ATOM   4299 HG12 ILE X 290       3.770  -8.966   4.175  0.00  0.00            
ATOM   4300 HG13 ILE X 290       2.969  -7.498   3.672  0.00  0.00            
ATOM   4301 HD11 ILE X 290       2.119  -9.526   2.545  0.00  0.00            
ATOM   4302 HD12 ILE X 290       2.735  -8.332   1.406  0.00  0.00            
ATOM   4303 HD13 ILE X 290       3.697  -9.790   1.794  0.00  0.00            
ATOM   4304 HG21 ILE X 290       5.772  -5.942   1.885  0.00  0.00            
ATOM   4305 HG22 ILE X 290       4.770  -7.090   0.978  0.00  0.00            
ATOM   4306 HG23 ILE X 290       4.022  -5.949   2.106  0.00  0.00            
ATOM   4307  N   ALA X 291       8.279  -7.493   3.380  0.00  0.00            
ATOM   4308  CA  ALA X 291       9.580  -6.862   3.134  0.00  0.00            
ATOM   4309  C   ALA X 291      10.636  -7.838   2.581  0.00  0.00            
ATOM   4310  O   ALA X 291      11.416  -7.467   1.705  0.00  0.00            
ATOM   4311  CB  ALA X 291      10.064  -6.217   4.439  0.00  0.00            
ATOM   4312  H   ALA X 291       7.932  -7.500   4.335  0.00  0.00            
ATOM   4313  HA  ALA X 291       9.448  -6.074   2.391  0.00  0.00            
ATOM   4314  HB1 ALA X 291      11.025  -5.730   4.274  0.00  0.00            
ATOM   4315  HB2 ALA X 291       9.343  -5.471   4.774  0.00  0.00            
ATOM   4316  HB3 ALA X 291      10.178  -6.976   5.214  0.00  0.00            
ATOM   4317  N   SER X 292      10.653  -9.088   3.059  0.00  0.00            
ATOM   4318  CA  SER X 292      11.536 -10.142   2.531  0.00  0.00            
ATOM   4319  C   SER X 292      11.019 -10.791   1.237  0.00  0.00            
ATOM   4320  O   SER X 292      11.783 -11.474   0.556  0.00  0.00            
ATOM   4321  CB  SER X 292      11.808 -11.206   3.604  0.00  0.00            
ATOM   4322  OG  SER X 292      10.645 -11.925   3.977  0.00  0.00            
ATOM   4323  H   SER X 292      10.019  -9.316   3.816  0.00  0.00            
ATOM   4324  HA  SER X 292      12.496  -9.688   2.283  0.00  0.00            
ATOM   4325  HB2 SER X 292      12.225 -10.721   4.488  0.00  0.00            
ATOM   4326  HB3 SER X 292      12.547 -11.909   3.219  0.00  0.00            
ATOM   4327  HG  SER X 292      10.126 -11.325   4.549  0.00  0.00            
ATOM   4328  N   GLY X 293       9.732 -10.642   0.909  0.00  0.00            
ATOM   4329  CA  GLY X 293       9.091 -11.176  -0.299  0.00  0.00            
ATOM   4330  C   GLY X 293       8.975 -12.706  -0.373  0.00  0.00            
ATOM   4331  O   GLY X 293       8.500 -13.230  -1.380  0.00  0.00            
ATOM   4332  H   GLY X 293       9.141 -10.117   1.543  0.00  0.00            
ATOM   4333  HA2 GLY X 293       9.649 -10.837  -1.171  0.00  0.00            
ATOM   4334  HA3 GLY X 293       8.083 -10.766  -0.357  0.00  0.00            
ATOM   4335  N   GLN X 294       9.402 -13.434   0.665  0.00  0.00            
ATOM   4336  CA  GLN X 294       9.465 -14.905   0.680  0.00  0.00            
ATOM   4337  C   GLN X 294       8.083 -15.568   0.633  0.00  0.00            
ATOM   4338  O   GLN X 294       7.922 -16.631   0.032  0.00  0.00            
ATOM   4339  CB  GLN X 294      10.190 -15.371   1.950  0.00  0.00            
ATOM   4340  CG  GLN X 294      11.665 -14.951   1.993  0.00  0.00            
ATOM   4341  CD  GLN X 294      12.287 -15.304   3.336  0.00  0.00            
ATOM   4342  OE1 GLN X 294      12.953 -16.316   3.488  0.00  0.00            
ATOM   4343  NE2 GLN X 294      11.984 -14.568   4.382  0.00  0.00            
ATOM   4344  H   GLN X 294       9.792 -12.927   1.448  0.00  0.00            
ATOM   4345  HA  GLN X 294      10.022 -15.247  -0.193  0.00  0.00            
ATOM   4346  HB2 GLN X 294      10.142 -16.461   2.005  0.00  0.00            
ATOM   4347  HB3 GLN X 294       9.670 -14.966   2.820  0.00  0.00            
ATOM   4348  HG2 GLN X 294      12.210 -15.463   1.199  0.00  0.00            
ATOM   4349  HG3 GLN X 294      11.758 -13.877   1.842  0.00  0.00            
ATOM   4350 HE21 GLN X 294      12.280 -14.903   5.280  0.00  0.00            
ATOM   4351 HE22 GLN X 294      11.410 -13.737   4.275  0.00  0.00            
ATOM   4352  N   VAL X 295       7.082 -14.927   1.241  0.00  0.00            
ATOM   4353  CA  VAL X 295       5.674 -15.323   1.155  0.00  0.00            
ATOM   4354  C   VAL X 295       4.915 -14.195   0.467  0.00  0.00            
ATOM   4355  O   VAL X 295       4.892 -13.064   0.943  0.00  0.00            
ATOM   4356  CB  VAL X 295       5.077 -15.665   2.533  0.00  0.00            
ATOM   4357  CG1 VAL X 295       3.640 -16.182   2.374  0.00  0.00            
ATOM   4358  CG2 VAL X 295       5.889 -16.750   3.254  0.00  0.00            
ATOM   4359  H   VAL X 295       7.284 -14.024   1.650  0.00  0.00            
ATOM   4360  HA  VAL X 295       5.590 -16.217   0.539  0.00  0.00            
ATOM   4361  HB  VAL X 295       5.067 -14.770   3.155  0.00  0.00            
ATOM   4362 HG21 VAL X 295       5.456 -16.941   4.233  0.00  0.00            
ATOM   4363 HG22 VAL X 295       5.892 -17.673   2.673  0.00  0.00            
ATOM   4364 HG23 VAL X 295       6.918 -16.424   3.405  0.00  0.00            
ATOM   4365 HG11 VAL X 295       3.029 -15.453   1.845  0.00  0.00            
ATOM   4366 HG12 VAL X 295       3.632 -17.122   1.822  0.00  0.00            
ATOM   4367 HG13 VAL X 295       3.197 -16.344   3.354  0.00  0.00            
ATOM   4368  N   LEU X 296       4.387 -14.485  -0.723  0.00  0.00            
ATOM   4369  CA  LEU X 296       3.735 -13.492  -1.576  0.00  0.00            
ATOM   4370  C   LEU X 296       2.483 -12.911  -0.888  0.00  0.00            
ATOM   4371  O   LEU X 296       1.701 -13.708  -0.367  0.00  0.00            
ATOM   4372  CB  LEU X 296       3.342 -14.142  -2.914  0.00  0.00            
ATOM   4373  CG  LEU X 296       4.510 -14.715  -3.735  0.00  0.00            
ATOM   4374  CD1 LEU X 296       3.946 -15.531  -4.898  0.00  0.00            
ATOM   4375  CD2 LEU X 296       5.402 -13.611  -4.301  0.00  0.00            
ATOM   4376  H   LEU X 296       4.487 -15.425  -1.064  0.00  0.00            
ATOM   4377  HA  LEU X 296       4.451 -12.692  -1.755  0.00  0.00            
ATOM   4378  HB2 LEU X 296       2.647 -14.950  -2.693  0.00  0.00            
ATOM   4379  HB3 LEU X 296       2.811 -13.408  -3.521  0.00  0.00            
ATOM   4380  HG  LEU X 296       5.111 -15.381  -3.116  0.00  0.00            
ATOM   4381 HD21 LEU X 296       5.874 -13.061  -3.487  0.00  0.00            
ATOM   4382 HD22 LEU X 296       6.192 -14.054  -4.906  0.00  0.00            
ATOM   4383 HD23 LEU X 296       4.817 -12.926  -4.914  0.00  0.00            
ATOM   4384 HD11 LEU X 296       4.766 -15.942  -5.487  0.00  0.00            
ATOM   4385 HD12 LEU X 296       3.325 -14.900  -5.533  0.00  0.00            
ATOM   4386 HD13 LEU X 296       3.349 -16.357  -4.512  0.00  0.00            
ATOM   4387  N   PRO X 297       2.119 -11.638  -1.155  0.00  0.00            
ATOM   4388  CA  PRO X 297       0.923 -11.013  -0.580  0.00  0.00            
ATOM   4389  C   PRO X 297      -0.379 -11.796  -0.816  0.00  0.00            
ATOM   4390  O   PRO X 297      -1.073 -12.144   0.134  0.00  0.00            
ATOM   4391  CB  PRO X 297       0.849  -9.613  -1.204  0.00  0.00            
ATOM   4392  CG  PRO X 297       2.293  -9.282  -1.573  0.00  0.00            
ATOM   4393  CD  PRO X 297       2.944 -10.641  -1.826  0.00  0.00            
ATOM   4394  HA  PRO X 297       1.085 -10.916   0.493  0.00  0.00            
ATOM   4395  HB2 PRO X 297       0.442  -8.882  -0.504  0.00  0.00            
ATOM   4396  HB3 PRO X 297       0.246  -9.634  -2.113  0.00  0.00            
ATOM   4397  HG2 PRO X 297       2.343  -8.646  -2.457  0.00  0.00            
ATOM   4398  HG3 PRO X 297       2.789  -8.793  -0.738  0.00  0.00            
ATOM   4399  HD2 PRO X 297       3.956 -10.632  -1.417  0.00  0.00            
ATOM   4400  HD3 PRO X 297       2.971 -10.846  -2.896  0.00  0.00            
ATOM   4401  N   GLY X 298      -0.565 -12.331  -2.028  0.00  0.00            
ATOM   4402  CA  GLY X 298      -1.731 -13.148  -2.389  0.00  0.00            
ATOM   4403  C   GLY X 298      -1.771 -14.568  -1.802  0.00  0.00            
ATOM   4404  O   GLY X 298      -2.759 -15.266  -2.012  0.00  0.00            
ATOM   4405  H   GLY X 298       0.068 -12.047  -2.757  0.00  0.00            
ATOM   4406  HA2 GLY X 298      -1.776 -13.238  -3.473  0.00  0.00            
ATOM   4407  HA3 GLY X 298      -2.631 -12.629  -2.057  0.00  0.00            
ATOM   4408  N   GLN X 299      -0.703 -15.041  -1.149  0.00  0.00            
ATOM   4409  CA  GLN X 299      -0.723 -16.266  -0.333  0.00  0.00            
ATOM   4410  C   GLN X 299      -0.999 -15.972   1.151  0.00  0.00            
ATOM   4411  O   GLN X 299      -1.209 -16.906   1.923  0.00  0.00            
ATOM   4412  CB  GLN X 299       0.596 -17.050  -0.487  0.00  0.00            
ATOM   4413  CG  GLN X 299       0.930 -17.455  -1.931  0.00  0.00            
ATOM   4414  CD  GLN X 299      -0.136 -18.336  -2.580  0.00  0.00            
ATOM   4415  OE1 GLN X 299      -0.330 -19.497  -2.250  0.00  0.00            
ATOM   4416  NE2 GLN X 299      -0.795 -17.855  -3.611  0.00  0.00            
ATOM   4417  H   GLN X 299       0.062 -14.396  -0.971  0.00  0.00            
ATOM   4418  HA  GLN X 299      -1.536 -16.911  -0.666  0.00  0.00            
ATOM   4419  HB2 GLN X 299       1.418 -16.451  -0.093  0.00  0.00            
ATOM   4420  HB3 GLN X 299       0.534 -17.960   0.110  0.00  0.00            
ATOM   4421  HG2 GLN X 299       1.872 -18.003  -1.932  0.00  0.00            
ATOM   4422  HG3 GLN X 299       1.071 -16.558  -2.532  0.00  0.00            
ATOM   4423 HE21 GLN X 299      -1.464 -18.464  -4.044  0.00  0.00            
ATOM   4424 HE22 GLN X 299      -0.710 -16.887  -3.860  0.00  0.00            
ATOM   4425  N   ILE X 300      -1.016 -14.707   1.573  0.00  0.00            
ATOM   4426  CA  ILE X 300      -1.300 -14.333   2.958  0.00  0.00            
ATOM   4427  C   ILE X 300      -2.767 -13.933   3.103  0.00  0.00            
ATOM   4428  O   ILE X 300      -3.325 -13.216   2.269  0.00  0.00            
ATOM   4429  CB  ILE X 300      -0.319 -13.262   3.477  0.00  0.00            
ATOM   4430  CG1 ILE X 300       1.138 -13.761   3.328  0.00  0.00            
ATOM   4431  CG2 ILE X 300      -0.657 -12.955   4.946  0.00  0.00            
ATOM   4432  CD1 ILE X 300       2.221 -12.776   3.782  0.00  0.00            
ATOM   4433  H   ILE X 300      -0.928 -13.950   0.903  0.00  0.00            
ATOM   4434  HA  ILE X 300      -1.149 -15.208   3.590  0.00  0.00            
ATOM   4435  HB  ILE X 300      -0.439 -12.355   2.885  0.00  0.00            
ATOM   4436 HG12 ILE X 300       1.327 -13.960   2.275  0.00  0.00            
ATOM   4437 HG13 ILE X 300       1.257 -14.694   3.879  0.00  0.00            
ATOM   4438 HG21 ILE X 300       0.097 -12.321   5.384  0.00  0.00            
ATOM   4439 HG22 ILE X 300      -1.608 -12.429   5.019  0.00  0.00            
ATOM   4440 HG23 ILE X 300      -0.707 -13.879   5.523  0.00  0.00            
ATOM   4441 HD11 ILE X 300       3.195 -13.137   3.452  0.00  0.00            
ATOM   4442 HD12 ILE X 300       2.235 -12.698   4.868  0.00  0.00            
ATOM   4443 HD13 ILE X 300       2.041 -11.797   3.340  0.00  0.00            
ATOM   4444  N   TRP X 301      -3.371 -14.400   4.187  0.00  0.00            
ATOM   4445  CA  TRP X 301      -4.709 -14.048   4.637  0.00  0.00            
ATOM   4446  C   TRP X 301      -4.624 -13.554   6.081  0.00  0.00            
ATOM   4447  O   TRP X 301      -3.834 -14.081   6.866  0.00  0.00            
ATOM   4448  CB  TRP X 301      -5.642 -15.256   4.488  0.00  0.00            
ATOM   4449  CG  TRP X 301      -5.975 -15.648   3.084  0.00  0.00            
ATOM   4450  CD1 TRP X 301      -5.128 -16.224   2.202  0.00  0.00            
ATOM   4451  CD2 TRP X 301      -7.232 -15.446   2.365  0.00  0.00            
ATOM   4452  NE1 TRP X 301      -5.757 -16.360   0.981  0.00  0.00            
ATOM   4453  CE2 TRP X 301      -7.058 -15.903   1.025  0.00  0.00            
ATOM   4454  CE3 TRP X 301      -8.494 -14.907   2.701  0.00  0.00            
ATOM   4455  CZ2 TRP X 301      -8.076 -15.823   0.065  0.00  0.00            
ATOM   4456  CZ3 TRP X 301      -9.530 -14.835   1.750  0.00  0.00            
ATOM   4457  CH2 TRP X 301      -9.323 -15.289   0.435  0.00  0.00            
ATOM   4458  H   TRP X 301      -2.818 -14.951   4.837  0.00  0.00            
ATOM   4459  HA  TRP X 301      -5.095 -13.248   4.018  0.00  0.00            
ATOM   4460  HB2 TRP X 301      -6.586 -15.006   4.965  0.00  0.00            
ATOM   4461  HB3 TRP X 301      -5.218 -16.118   5.004  0.00  0.00            
ATOM   4462  HD1 TRP X 301      -4.102 -16.493   2.422  0.00  0.00            
ATOM   4463  HE3 TRP X 301      -8.670 -14.551   3.704  0.00  0.00            
ATOM   4464  HZ2 TRP X 301      -7.905 -16.169  -0.941  0.00  0.00            
ATOM   4465  HZ3 TRP X 301     -10.495 -14.433   2.033  0.00  0.00            
ATOM   4466  HH2 TRP X 301     -10.127 -15.227  -0.285  0.00  0.00            
ATOM   4467  HE1 TRP X 301      -5.298 -16.707   0.154  0.00  0.00            
ATOM   4468  N   VAL X 302      -5.425 -12.559   6.459  0.00  0.00            
ATOM   4469  CA  VAL X 302      -5.481 -12.067   7.845  0.00  0.00            
ATOM   4470  C   VAL X 302      -6.918 -11.750   8.262  0.00  0.00            
ATOM   4471  O   VAL X 302      -7.635 -11.020   7.581  0.00  0.00            
ATOM   4472  CB  VAL X 302      -4.574 -10.845   8.075  0.00  0.00            
ATOM   4473  CG1 VAL X 302      -4.547 -10.442   9.559  0.00  0.00            
ATOM   4474  CG2 VAL X 302      -3.118 -10.999   7.602  0.00  0.00            
ATOM   4475  H   VAL X 302      -6.005 -12.105   5.758  0.00  0.00            
ATOM   4476  HA  VAL X 302      -5.112 -12.857   8.492  0.00  0.00            
ATOM   4477  HB  VAL X 302      -5.012 -10.039   7.501  0.00  0.00            
ATOM   4478 HG21 VAL X 302      -3.085 -11.167   6.530  0.00  0.00            
ATOM   4479 HG22 VAL X 302      -2.633 -11.838   8.082  0.00  0.00            
ATOM   4480 HG23 VAL X 302      -2.557 -10.093   7.825  0.00  0.00            
ATOM   4481 HG11 VAL X 302      -5.520 -10.055   9.861  0.00  0.00            
ATOM   4482 HG12 VAL X 302      -4.298 -11.295  10.186  0.00  0.00            
ATOM   4483 HG13 VAL X 302      -3.804  -9.666   9.729  0.00  0.00            
ATOM   4484  N   TYR X 303      -7.309 -12.244   9.432  0.00  0.00            
ATOM   4485  CA  TYR X 303      -8.606 -12.017  10.058  0.00  0.00            
ATOM   4486  C   TYR X 303      -8.505 -10.993  11.195  0.00  0.00            
ATOM   4487  O   TYR X 303      -7.594 -11.087  12.022  0.00  0.00            
ATOM   4488  CB  TYR X 303      -9.111 -13.359  10.595  0.00  0.00            
ATOM   4489  CG  TYR X 303     -10.457 -13.295  11.270  0.00  0.00            
ATOM   4490  CD1 TYR X 303     -11.607 -12.910  10.566  0.00  0.00            
ATOM   4491  CD2 TYR X 303     -10.584 -13.610  12.631  0.00  0.00            
ATOM   4492  CE1 TYR X 303     -12.812 -12.755  11.269  0.00  0.00            
ATOM   4493  CE2 TYR X 303     -11.806 -13.509  13.295  0.00  0.00            
ATOM   4494  CZ  TYR X 303     -12.925 -13.028  12.628  0.00  0.00            
ATOM   4495  OH  TYR X 303     -14.102 -12.880  13.264  0.00  0.00            
ATOM   4496  H   TYR X 303      -6.641 -12.811   9.942  0.00  0.00            
ATOM   4497  HA  TYR X 303      -9.316 -11.647   9.318  0.00  0.00            
ATOM   4498  HB2 TYR X 303      -9.157 -14.100   9.807  0.00  0.00            
ATOM   4499  HB3 TYR X 303      -8.381 -13.713  11.315  0.00  0.00            
ATOM   4500  HD1 TYR X 303     -11.565 -12.749   9.499  0.00  0.00            
ATOM   4501  HD2 TYR X 303      -9.743 -13.950  13.189  0.00  0.00            
ATOM   4502  HE1 TYR X 303     -13.713 -12.486  10.796  0.00  0.00            
ATOM   4503  HE2 TYR X 303     -11.922 -13.813  14.307  0.00  0.00            
ATOM   4504  HH  TYR X 303     -14.734 -12.465  12.674  0.00  0.00            
ATOM   4505  N   THR X 304      -9.528 -10.154  11.367  0.00  0.00            
ATOM   4506  CA  THR X 304      -9.691  -9.290  12.553  0.00  0.00            
ATOM   4507  C   THR X 304     -11.188  -9.149  12.870  0.00  0.00            
ATOM   4508  O   THR X 304     -11.982  -9.079  11.936  0.00  0.00            
ATOM   4509  CB  THR X 304      -9.071  -7.890  12.342  0.00  0.00            
ATOM   4510  OG1 THR X 304      -7.869  -7.962  11.608  0.00  0.00            
ATOM   4511  CG2 THR X 304      -8.701  -7.176  13.641  0.00  0.00            
ATOM   4512  H   THR X 304     -10.301 -10.180  10.707  0.00  0.00            
ATOM   4513  HA  THR X 304      -9.190  -9.763  13.396  0.00  0.00            
ATOM   4514  HB  THR X 304      -9.773  -7.273  11.783  0.00  0.00            
ATOM   4515 HG21 THR X 304      -8.278  -6.205  13.406  0.00  0.00            
ATOM   4516 HG22 THR X 304      -7.968  -7.751  14.207  0.00  0.00            
ATOM   4517 HG23 THR X 304      -9.580  -6.992  14.253  0.00  0.00            
ATOM   4518  HG1 THR X 304      -8.121  -8.184  10.708  0.00  0.00            
ATOM   4519  N   PRO X 305     -11.608  -9.079  14.147  0.00  0.00            
ATOM   4520  CA  PRO X 305     -12.985  -8.754  14.541  0.00  0.00            
ATOM   4521  C   PRO X 305     -13.321  -7.254  14.388  0.00  0.00            
ATOM   4522  O   PRO X 305     -14.443  -6.855  14.704  0.00  0.00            
ATOM   4523  CB  PRO X 305     -13.061  -9.186  16.011  0.00  0.00            
ATOM   4524  CG  PRO X 305     -11.667  -8.804  16.493  0.00  0.00            
ATOM   4525  CD  PRO X 305     -10.826  -9.331  15.344  0.00  0.00            
ATOM   4526  HA  PRO X 305     -13.702  -9.332  13.953  0.00  0.00            
ATOM   4527  HB2 PRO X 305     -13.842  -8.672  16.571  0.00  0.00            
ATOM   4528  HB3 PRO X 305     -13.191 -10.269  16.077  0.00  0.00            
ATOM   4529  HG2 PRO X 305     -11.421  -9.264  17.443  0.00  0.00            
ATOM   4530  HG3 PRO X 305     -11.571  -7.723  16.555  0.00  0.00            
ATOM   4531  HD2 PRO X 305      -9.847  -8.855  15.327  0.00  0.00            
ATOM   4532  HD3 PRO X 305     -10.742 -10.406  15.458  0.00  0.00            
ATOM   4533  N   SER X 306     -12.347  -6.421  13.998  0.00  0.00            
ATOM   4534  CA  SER X 306     -12.475  -4.970  13.846  0.00  0.00            
ATOM   4535  C   SER X 306     -11.813  -4.453  12.536  0.00  0.00            
ATOM   4536  O   SER X 306     -10.697  -4.863  12.195  0.00  0.00            
ATOM   4537  CB  SER X 306     -11.962  -4.274  15.122  0.00  0.00            
ATOM   4538  OG  SER X 306     -10.615  -4.575  15.445  0.00  0.00            
ATOM   4539  H   SER X 306     -11.421  -6.795  13.877  0.00  0.00            
ATOM   4540  HA  SER X 306     -13.539  -4.757  13.790  0.00  0.00            
ATOM   4541  HB2 SER X 306     -12.064  -3.197  15.002  0.00  0.00            
ATOM   4542  HB3 SER X 306     -12.589  -4.580  15.961  0.00  0.00            
ATOM   4543  HG  SER X 306     -10.600  -4.981  16.352  0.00  0.00            
ATOM   4544  N   PRO X 307     -12.466  -3.536  11.779  0.00  0.00            
ATOM   4545  CA  PRO X 307     -12.006  -3.106  10.448  0.00  0.00            
ATOM   4546  C   PRO X 307     -10.849  -2.089  10.449  0.00  0.00            
ATOM   4547  O   PRO X 307     -10.238  -1.860   9.404  0.00  0.00            
ATOM   4548  CB  PRO X 307     -13.238  -2.502   9.757  0.00  0.00            
ATOM   4549  CG  PRO X 307     -14.094  -2.013  10.919  0.00  0.00            
ATOM   4550  CD  PRO X 307     -13.830  -3.065  11.992  0.00  0.00            
ATOM   4551  HA  PRO X 307     -11.693  -3.979   9.877  0.00  0.00            
ATOM   4552  HB2 PRO X 307     -12.983  -1.688   9.076  0.00  0.00            
ATOM   4553  HB3 PRO X 307     -13.774  -3.279   9.211  0.00  0.00            
ATOM   4554  HG2 PRO X 307     -13.736  -1.039  11.257  0.00  0.00            
ATOM   4555  HG3 PRO X 307     -15.150  -1.964  10.650  0.00  0.00            
ATOM   4556  HD2 PRO X 307     -14.524  -3.898  11.855  0.00  0.00            
ATOM   4557  HD3 PRO X 307     -13.949  -2.631  12.984  0.00  0.00            
ATOM   4558  N   ASP X 308     -10.540  -1.423  11.570  0.00  0.00            
ATOM   4559  CA  ASP X 308      -9.509  -0.360  11.601  0.00  0.00            
ATOM   4560  C   ASP X 308      -8.101  -0.925  11.343  0.00  0.00            
ATOM   4561  O   ASP X 308      -7.285  -0.302  10.663  0.00  0.00            
ATOM   4562  CB  ASP X 308      -9.535   0.430  12.926  0.00  0.00            
ATOM   4563  CG  ASP X 308      -9.168  -0.378  14.174  0.00  0.00            
ATOM   4564  OD1 ASP X 308      -9.539  -1.608  14.185  0.00  0.00            
ATOM   4565  OD2 ASP X 308      -8.457   0.091  15.039  0.00  0.00            
ATOM   4566  H   ASP X 308     -10.898  -1.759  12.456  0.00  0.00            
ATOM   4567  HA  ASP X 308      -9.720   0.335  10.787  0.00  0.00            
ATOM   4568  HB2 ASP X 308      -8.832   1.264  12.839  0.00  0.00            
ATOM   4569  HB3 ASP X 308     -10.531   0.849  13.059  0.00  0.00            
ATOM   4570  N   LYS X 309      -7.847  -2.159  11.790  0.00  0.00            
ATOM   4571  CA  LYS X 309      -6.568  -2.855  11.595  0.00  0.00            
ATOM   4572  C   LYS X 309      -6.529  -3.620  10.272  0.00  0.00            
ATOM   4573  O   LYS X 309      -5.437  -3.821   9.748  0.00  0.00            
ATOM   4574  CB  LYS X 309      -6.278  -3.759  12.803  0.00  0.00            
ATOM   4575  CG  LYS X 309      -6.330  -2.974  14.123  0.00  0.00            
ATOM   4576  CD  LYS X 309      -6.437  -3.885  15.347  0.00  0.00            
ATOM   4577  CE  LYS X 309      -6.892  -3.088  16.575  0.00  0.00            
ATOM   4578  NZ  LYS X 309      -8.299  -2.633  16.441  0.00  0.00            
ATOM   4579  H   LYS X 309      -8.547  -2.569  12.406  0.00  0.00            
ATOM   4580  HA  LYS X 309      -5.779  -2.106  11.531  0.00  0.00            
ATOM   4581  HB2 LYS X 309      -5.288  -4.199  12.707  0.00  0.00            
ATOM   4582  HB3 LYS X 309      -7.016  -4.558  12.819  0.00  0.00            
ATOM   4583  HG2 LYS X 309      -7.201  -2.339  14.127  0.00  0.00            
ATOM   4584  HG3 LYS X 309      -5.461  -2.321  14.206  0.00  0.00            
ATOM   4585  HD2 LYS X 309      -5.464  -4.334  15.540  0.00  0.00            
ATOM   4586  HD3 LYS X 309      -7.165  -4.677  15.161  0.00  0.00            
ATOM   4587  HE2 LYS X 309      -6.829  -3.740  17.456  0.00  0.00            
ATOM   4588  HE3 LYS X 309      -6.227  -2.232  16.710  0.00  0.00            
ATOM   4589  HZ1 LYS X 309      -8.893  -3.194  17.061  0.00  0.00            
ATOM   4590  HZ2 LYS X 309      -8.405  -1.634  16.579  0.00  0.00            
ATOM   4591  HZ3 LYS X 309      -8.658  -2.766  15.499  0.00  0.00            
ATOM   4592  N   VAL X 310      -7.692  -3.890   9.668  0.00  0.00            
ATOM   4593  CA  VAL X 310      -7.838  -4.410   8.296  0.00  0.00            
ATOM   4594  C   VAL X 310      -7.405  -3.402   7.229  0.00  0.00            
ATOM   4595  O   VAL X 310      -6.678  -3.796   6.322  0.00  0.00            
ATOM   4596  CB  VAL X 310      -9.271  -4.939   8.062  0.00  0.00            
ATOM   4597  CG1 VAL X 310      -9.618  -5.161   6.586  0.00  0.00            
ATOM   4598  CG2 VAL X 310      -9.450  -6.269   8.805  0.00  0.00            
ATOM   4599  H   VAL X 310      -8.536  -3.646  10.167  0.00  0.00            
ATOM   4600  HA  VAL X 310      -7.170  -5.252   8.172  0.00  0.00            
ATOM   4601  HB  VAL X 310      -9.986  -4.224   8.459  0.00  0.00            
ATOM   4602 HG21 VAL X 310     -10.467  -6.640   8.661  0.00  0.00            
ATOM   4603 HG22 VAL X 310      -8.745  -7.012   8.432  0.00  0.00            
ATOM   4604 HG23 VAL X 310      -9.297  -6.116   9.872  0.00  0.00            
ATOM   4605 HG11 VAL X 310      -9.745  -4.203   6.084  0.00  0.00            
ATOM   4606 HG12 VAL X 310     -10.556  -5.711   6.499  0.00  0.00            
ATOM   4607 HG13 VAL X 310      -8.827  -5.716   6.091  0.00  0.00            
ATOM   4608  N   ALA X 311      -7.632  -2.100   7.423  0.00  0.00            
ATOM   4609  CA  ALA X 311      -7.240  -1.089   6.430  0.00  0.00            
ATOM   4610  C   ALA X 311      -5.719  -1.052   6.152  0.00  0.00            
ATOM   4611  O   ALA X 311      -5.301  -1.180   5.004  0.00  0.00            
ATOM   4612  CB  ALA X 311      -7.772   0.272   6.890  0.00  0.00            
ATOM   4613  H   ALA X 311      -8.240  -1.820   8.184  0.00  0.00            
ATOM   4614  HA  ALA X 311      -7.724  -1.332   5.482  0.00  0.00            
ATOM   4615  HB1 ALA X 311      -7.528   1.025   6.137  0.00  0.00            
ATOM   4616  HB2 ALA X 311      -8.857   0.224   6.997  0.00  0.00            
ATOM   4617  HB3 ALA X 311      -7.327   0.554   7.845  0.00  0.00            
ATOM   4618  N   ALA X 312      -4.881  -1.132   7.194  0.00  0.00            
ATOM   4619  CA  ALA X 312      -3.421  -1.203   7.040  0.00  0.00            
ATOM   4620  C   ALA X 312      -2.950  -2.468   6.288  0.00  0.00            
ATOM   4621  O   ALA X 312      -2.040  -2.411   5.461  0.00  0.00            
ATOM   4622  CB  ALA X 312      -2.792  -1.120   8.437  0.00  0.00            
ATOM   4623  H   ALA X 312      -5.274  -1.114   8.122  0.00  0.00            
ATOM   4624  HA  ALA X 312      -3.085  -0.340   6.461  0.00  0.00            
ATOM   4625  HB1 ALA X 312      -1.704  -1.135   8.345  0.00  0.00            
ATOM   4626  HB2 ALA X 312      -3.114  -1.966   9.046  0.00  0.00            
ATOM   4627  HB3 ALA X 312      -3.088  -0.188   8.919  0.00  0.00            
ATOM   4628  N   LEU X 313      -3.613  -3.604   6.511  0.00  0.00            
ATOM   4629  CA  LEU X 313      -3.334  -4.858   5.807  0.00  0.00            
ATOM   4630  C   LEU X 313      -3.705  -4.792   4.322  0.00  0.00            
ATOM   4631  O   LEU X 313      -2.930  -5.219   3.466  0.00  0.00            
ATOM   4632  CB  LEU X 313      -4.129  -5.988   6.469  0.00  0.00            
ATOM   4633  CG  LEU X 313      -3.856  -6.220   7.960  0.00  0.00            
ATOM   4634  CD1 LEU X 313      -4.898  -7.203   8.471  0.00  0.00            
ATOM   4635  CD2 LEU X 313      -2.478  -6.818   8.193  0.00  0.00            
ATOM   4636  H   LEU X 313      -4.428  -3.566   7.107  0.00  0.00            
ATOM   4637  HA  LEU X 313      -2.273  -5.086   5.865  0.00  0.00            
ATOM   4638  HB2 LEU X 313      -3.908  -6.902   5.928  0.00  0.00            
ATOM   4639  HB3 LEU X 313      -5.193  -5.795   6.342  0.00  0.00            
ATOM   4640  HG  LEU X 313      -3.925  -5.293   8.519  0.00  0.00            
ATOM   4641 HD21 LEU X 313      -2.317  -7.004   9.252  0.00  0.00            
ATOM   4642 HD22 LEU X 313      -2.400  -7.756   7.651  0.00  0.00            
ATOM   4643 HD23 LEU X 313      -1.720  -6.120   7.850  0.00  0.00            
ATOM   4644 HD11 LEU X 313      -4.601  -7.606   9.428  0.00  0.00            
ATOM   4645 HD12 LEU X 313      -5.858  -6.719   8.588  0.00  0.00            
ATOM   4646 HD13 LEU X 313      -5.008  -8.006   7.756  0.00  0.00            
ATOM   4647  N   HIS X 314      -4.890  -4.256   4.043  0.00  0.00            
ATOM   4648  CA  HIS X 314      -5.484  -4.170   2.714  0.00  0.00            
ATOM   4649  C   HIS X 314      -4.741  -3.165   1.821  0.00  0.00            
ATOM   4650  O   HIS X 314      -4.212  -3.535   0.776  0.00  0.00            
ATOM   4651  CB  HIS X 314      -6.960  -3.791   2.909  0.00  0.00            
ATOM   4652  CG  HIS X 314      -7.763  -3.831   1.642  0.00  0.00            
ATOM   4653  ND1 HIS X 314      -8.268  -4.984   1.041  0.00  0.00            
ATOM   4654  CD2 HIS X 314      -8.078  -2.753   0.872  0.00  0.00            
ATOM   4655  CE1 HIS X 314      -8.873  -4.574  -0.080  0.00  0.00            
ATOM   4656  NE2 HIS X 314      -8.777  -3.239  -0.206  0.00  0.00            
ATOM   4657  H   HIS X 314      -5.455  -3.935   4.824  0.00  0.00            
ATOM   4658  HA  HIS X 314      -5.438  -5.147   2.226  0.00  0.00            
ATOM   4659  HB2 HIS X 314      -7.418  -4.484   3.616  0.00  0.00            
ATOM   4660  HB3 HIS X 314      -7.027  -2.789   3.337  0.00  0.00            
ATOM   4661  HD2 HIS X 314      -7.795  -1.725   1.068  0.00  0.00            
ATOM   4662  HE1 HIS X 314      -9.354  -5.237  -0.785  0.00  0.00            
ATOM   4663  HE2 HIS X 314      -9.114  -2.688  -0.979  0.00  0.00            
ATOM   4664  N   ASP X 315      -4.548  -1.941   2.322  0.00  0.00            
ATOM   4665  CA  ASP X 315      -4.002  -0.810   1.560  0.00  0.00            
ATOM   4666  C   ASP X 315      -2.463  -0.736   1.546  0.00  0.00            
ATOM   4667  O   ASP X 315      -1.889  -0.272   0.558  0.00  0.00            
ATOM   4668  CB  ASP X 315      -4.573   0.503   2.127  0.00  0.00            
ATOM   4669  CG  ASP X 315      -6.103   0.608   2.050  0.00  0.00            
ATOM   4670  OD1 ASP X 315      -6.643   0.395   0.945  0.00  0.00            
ATOM   4671  OD2 ASP X 315      -6.681   1.181   3.009  0.00  0.00            
ATOM   4672  H   ASP X 315      -4.968  -1.731   3.222  0.00  0.00            
ATOM   4673  HA  ASP X 315      -4.331  -0.898   0.522  0.00  0.00            
ATOM   4674  HB2 ASP X 315      -4.250   0.606   3.164  0.00  0.00            
ATOM   4675  HB3 ASP X 315      -4.152   1.336   1.563  0.00  0.00            
ATOM   4676  N   GLN X 316      -1.775  -1.100   2.641  0.00  0.00            
ATOM   4677  CA  GLN X 316      -0.309  -0.958   2.755  0.00  0.00            
ATOM   4678  C   GLN X 316       0.451  -2.267   2.504  0.00  0.00            
ATOM   4679  O   GLN X 316       1.517  -2.238   1.890  0.00  0.00            
ATOM   4680  CB  GLN X 316       0.101  -0.363   4.115  0.00  0.00            
ATOM   4681  CG  GLN X 316      -0.635   0.938   4.467  0.00  0.00            
ATOM   4682  CD  GLN X 316      -0.135   1.526   5.782  0.00  0.00            
ATOM   4683  OE1 GLN X 316      -0.396   1.035   6.867  0.00  0.00            
ATOM   4684  NE2 GLN X 316       0.586   2.627   5.755  0.00  0.00            
ATOM   4685  H   GLN X 316      -2.295  -1.443   3.439  0.00  0.00            
ATOM   4686  HA  GLN X 316       0.036  -0.260   1.990  0.00  0.00            
ATOM   4687  HB2 GLN X 316       1.173  -0.155   4.085  0.00  0.00            
ATOM   4688  HB3 GLN X 316      -0.058  -1.092   4.906  0.00  0.00            
ATOM   4689  HG2 GLN X 316      -1.703   0.747   4.566  0.00  0.00            
ATOM   4690  HG3 GLN X 316      -0.487   1.660   3.663  0.00  0.00            
ATOM   4691 HE21 GLN X 316       0.827   3.053   4.882  0.00  0.00            
ATOM   4692 HE22 GLN X 316       0.904   2.955   6.648  0.00  0.00            
ATOM   4693  N   PHE X 317      -0.070  -3.406   2.976  0.00  0.00            
ATOM   4694  CA  PHE X 317       0.548  -4.724   2.766  0.00  0.00            
ATOM   4695  C   PHE X 317      -0.033  -5.514   1.576  0.00  0.00            
ATOM   4696  O   PHE X 317       0.653  -6.399   1.061  0.00  0.00            
ATOM   4697  CB  PHE X 317       0.510  -5.523   4.079  0.00  0.00            
ATOM   4698  CG  PHE X 317       1.351  -4.948   5.213  0.00  0.00            
ATOM   4699  CD1 PHE X 317       2.741  -4.785   5.052  0.00  0.00            
ATOM   4700  CD2 PHE X 317       0.762  -4.610   6.448  0.00  0.00            
ATOM   4701  CE1 PHE X 317       3.530  -4.293   6.107  0.00  0.00            
ATOM   4702  CE2 PHE X 317       1.554  -4.143   7.514  0.00  0.00            
ATOM   4703  CZ  PHE X 317       2.940  -3.986   7.344  0.00  0.00            
ATOM   4704  H   PHE X 317      -0.911  -3.351   3.536  0.00  0.00            
ATOM   4705  HA  PHE X 317       1.598  -4.578   2.515  0.00  0.00            
ATOM   4706  HB2 PHE X 317      -0.524  -5.619   4.405  0.00  0.00            
ATOM   4707  HB3 PHE X 317       0.874  -6.530   3.878  0.00  0.00            
ATOM   4708  HD1 PHE X 317       3.208  -5.034   4.112  0.00  0.00            
ATOM   4709  HD2 PHE X 317      -0.300  -4.714   6.587  0.00  0.00            
ATOM   4710  HE1 PHE X 317       4.593  -4.159   5.967  0.00  0.00            
ATOM   4711  HE2 PHE X 317       1.097  -3.901   8.462  0.00  0.00            
ATOM   4712  HZ  PHE X 317       3.549  -3.625   8.161  0.00  0.00            
ATOM   4713  N   GLY X 318      -1.212  -5.150   1.054  0.00  0.00            
ATOM   4714  CA  GLY X 318      -1.787  -5.738  -0.164  0.00  0.00            
ATOM   4715  C   GLY X 318      -2.232  -7.200  -0.027  0.00  0.00            
ATOM   4716  O   GLY X 318      -2.114  -7.959  -0.991  0.00  0.00            
ATOM   4717  H   GLY X 318      -1.766  -4.460   1.544  0.00  0.00            
ATOM   4718  HA2 GLY X 318      -2.660  -5.154  -0.454  0.00  0.00            
ATOM   4719  HA3 GLY X 318      -1.055  -5.679  -0.970  0.00  0.00            
ATOM   4720  N   ILE X 319      -2.572  -7.636   1.192  0.00  0.00            
ATOM   4721  CA  ILE X 319      -2.949  -9.028   1.497  0.00  0.00            
ATOM   4722  C   ILE X 319      -4.467  -9.237   1.537  0.00  0.00            
ATOM   4723  O   ILE X 319      -5.240  -8.287   1.641  0.00  0.00            
ATOM   4724  CB  ILE X 319      -2.229  -9.554   2.760  0.00  0.00            
ATOM   4725  CG1 ILE X 319      -2.576  -8.888   4.107  0.00  0.00            
ATOM   4726  CG2 ILE X 319      -0.715  -9.477   2.560  0.00  0.00            
ATOM   4727  CD1 ILE X 319      -3.926  -9.328   4.667  0.00  0.00            
ATOM   4728  H   ILE X 319      -2.686  -6.940   1.918  0.00  0.00            
ATOM   4729  HA  ILE X 319      -2.599  -9.656   0.677  0.00  0.00            
ATOM   4730  HB  ILE X 319      -2.465 -10.616   2.847  0.00  0.00            
ATOM   4731 HG12 ILE X 319      -2.547  -7.802   4.017  0.00  0.00            
ATOM   4732 HG13 ILE X 319      -1.824  -9.185   4.840  0.00  0.00            
ATOM   4733 HD11 ILE X 319      -4.735  -8.803   4.171  0.00  0.00            
ATOM   4734 HD12 ILE X 319      -4.039 -10.403   4.543  0.00  0.00            
ATOM   4735 HD13 ILE X 319      -3.966  -9.095   5.725  0.00  0.00            
ATOM   4736 HG21 ILE X 319      -0.225 -10.101   3.299  0.00  0.00            
ATOM   4737 HG22 ILE X 319      -0.362  -8.451   2.655  0.00  0.00            
ATOM   4738 HG23 ILE X 319      -0.461  -9.849   1.574  0.00  0.00            
ATOM   4739  N   ASN X 320      -4.901 -10.500   1.487  0.00  0.00            
ATOM   4740  CA  ASN X 320      -6.316 -10.857   1.602  0.00  0.00            
ATOM   4741  C   ASN X 320      -6.803 -10.648   3.051  0.00  0.00            
ATOM   4742  O   ASN X 320      -6.326 -11.323   3.964  0.00  0.00            
ATOM   4743  CB  ASN X 320      -6.517 -12.317   1.156  0.00  0.00            
ATOM   4744  CG  ASN X 320      -5.894 -12.672  -0.184  0.00  0.00            
ATOM   4745  OD1 ASN X 320      -6.445 -12.441  -1.247  0.00  0.00            
ATOM   4746  ND2 ASN X 320      -4.745 -13.306  -0.178  0.00  0.00            
ATOM   4747  H   ASN X 320      -4.220 -11.248   1.492  0.00  0.00            
ATOM   4748  HA  ASN X 320      -6.896 -10.209   0.941  0.00  0.00            
ATOM   4749  HB2 ASN X 320      -7.585 -12.528   1.099  0.00  0.00            
ATOM   4750  HB3 ASN X 320      -6.093 -12.975   1.912  0.00  0.00            
ATOM   4751 HD21 ASN X 320      -4.405 -13.658  -1.051  0.00  0.00            
ATOM   4752 HD22 ASN X 320      -4.278 -13.470   0.708  0.00  0.00            
ATOM   4753  N   ALA X 321      -7.797  -9.789   3.276  0.00  0.00            
ATOM   4754  CA  ALA X 321      -8.319  -9.505   4.614  0.00  0.00            
ATOM   4755  C   ALA X 321      -9.842  -9.679   4.681  0.00  0.00            
ATOM   4756  O   ALA X 321     -10.548  -9.298   3.747  0.00  0.00            
ATOM   4757  CB  ALA X 321      -7.867  -8.105   5.036  0.00  0.00            
ATOM   4758  H   ALA X 321      -8.178  -9.257   2.508  0.00  0.00            
ATOM   4759  HA  ALA X 321      -7.891 -10.209   5.323  0.00  0.00            
ATOM   4760  HB1 ALA X 321      -8.160  -7.935   6.072  0.00  0.00            
ATOM   4761  HB2 ALA X 321      -8.332  -7.357   4.391  0.00  0.00            
ATOM   4762  HB3 ALA X 321      -6.785  -8.020   4.958  0.00  0.00            
ATOM   4763  N   ALA X 322     -10.347 -10.228   5.791  0.00  0.00            
ATOM   4764  CA  ALA X 322     -11.778 -10.481   5.975  0.00  0.00            
ATOM   4765  C   ALA X 322     -12.220 -10.493   7.446  0.00  0.00            
ATOM   4766  O   ALA X 322     -11.408 -10.647   8.361  0.00  0.00            
ATOM   4767  CB  ALA X 322     -12.146 -11.801   5.277  0.00  0.00            
ATOM   4768  H   ALA X 322      -9.716 -10.512   6.530  0.00  0.00            
ATOM   4769  HA  ALA X 322     -12.335  -9.678   5.492  0.00  0.00            
ATOM   4770  HB1 ALA X 322     -13.212 -12.006   5.387  0.00  0.00            
ATOM   4771  HB2 ALA X 322     -11.923 -11.734   4.212  0.00  0.00            
ATOM   4772  HB3 ALA X 322     -11.584 -12.626   5.709  0.00  0.00            
ATOM   4773  N   GLU X 323     -13.543 -10.465   7.630  0.00  0.00            
ATOM   4774  CA  GLU X 323     -14.257 -10.595   8.904  0.00  0.00            
ATOM   4775  C   GLU X 323     -15.101 -11.903   8.988  0.00  0.00            
ATOM   4776  O   GLU X 323     -16.040 -11.982   9.778  0.00  0.00            
ATOM   4777  CB  GLU X 323     -15.040  -9.308   9.257  0.00  0.00            
ATOM   4778  CG  GLU X 323     -14.210  -8.001   9.265  0.00  0.00            
ATOM   4779  CD  GLU X 323     -15.057  -6.751   9.583  0.00  0.00            
ATOM   4780  OE1 GLU X 323     -16.285  -6.783   9.389  0.00  0.00            
ATOM   4781  OE2 GLU X 323     -14.429  -5.694   9.882  0.00  0.00            
ATOM   4782  H   GLU X 323     -14.113 -10.311   6.814  0.00  0.00            
ATOM   4783  HA  GLU X 323     -13.503 -10.684   9.683  0.00  0.00            
ATOM   4784  HB2 GLU X 323     -15.463  -9.434  10.257  0.00  0.00            
ATOM   4785  HB3 GLU X 323     -15.857  -9.207   8.544  0.00  0.00            
ATOM   4786  HG2 GLU X 323     -13.413  -8.093  10.002  0.00  0.00            
ATOM   4787  HG3 GLU X 323     -13.739  -7.866   8.290  0.00  0.00            
ATOM   4788  N   SER X 324     -14.569 -13.023   8.455  0.00  0.00            
ATOM   4789  CA  SER X 324     -14.819 -14.394   8.967  0.00  0.00            
ATOM   4790  C   SER X 324     -13.513 -15.194   9.203  0.00  0.00            
ATOM   4791  O   SER X 324     -12.655 -15.257   8.321  0.00  0.00            
ATOM   4792  CB  SER X 324     -15.777 -15.123   8.024  0.00  0.00            
ATOM   4793  OG  SER X 324     -15.954 -16.479   8.400  0.00  0.00            
ATOM   4794  H   SER X 324     -13.839 -12.913   7.765  0.00  0.00            
ATOM   4795  HA  SER X 324     -15.326 -14.320   9.928  0.00  0.00            
ATOM   4796  HB2 SER X 324     -16.740 -14.612   8.027  0.00  0.00            
ATOM   4797  HB3 SER X 324     -15.379 -15.084   7.016  0.00  0.00            
ATOM   4798  HG  SER X 324     -16.549 -16.871   7.756  0.00  0.00            
ATOM   4799  N   ALA X 325     -13.306 -15.784  10.395  0.00  0.00            
ATOM   4800  CA  ALA X 325     -12.051 -16.490  10.725  0.00  0.00            
ATOM   4801  C   ALA X 325     -11.985 -17.881  10.083  0.00  0.00            
ATOM   4802  O   ALA X 325     -10.939 -18.274   9.569  0.00  0.00            
ATOM   4803  CB  ALA X 325     -11.852 -16.587  12.246  0.00  0.00            
ATOM   4804  H   ALA X 325     -14.014 -15.732  11.115  0.00  0.00            
ATOM   4805  HA  ALA X 325     -11.220 -15.910  10.323  0.00  0.00            
ATOM   4806  HB1 ALA X 325     -10.849 -16.259  12.506  0.00  0.00            
ATOM   4807  HB2 ALA X 325     -11.953 -17.617  12.587  0.00  0.00            
ATOM   4808  HB3 ALA X 325     -12.585 -15.982  12.778  0.00  0.00            
ATOM   4809  N   GLN X 326     -13.139 -18.541   9.954  0.00  0.00            
ATOM   4810  CA  GLN X 326     -13.316 -19.725   9.107  0.00  0.00            
ATOM   4811  C   GLN X 326     -13.012 -19.441   7.629  0.00  0.00            
ATOM   4812  O   GLN X 326     -12.386 -20.272   6.983  0.00  0.00            
ATOM   4813  CB  GLN X 326     -14.751 -20.257   9.249  0.00  0.00            
ATOM   4814  CG  GLN X 326     -15.039 -20.729  10.679  0.00  0.00            
ATOM   4815  CD  GLN X 326     -16.395 -21.406  10.857  0.00  0.00            
ATOM   4816  OE1 GLN X 326     -17.320 -21.294  10.067  0.00  0.00            
ATOM   4817  NE2 GLN X 326     -16.580 -22.153  11.921  0.00  0.00            
ATOM   4818  H   GLN X 326     -13.932 -18.187  10.477  0.00  0.00            
ATOM   4819  HA  GLN X 326     -12.620 -20.500   9.434  0.00  0.00            
ATOM   4820  HB2 GLN X 326     -14.883 -21.099   8.567  0.00  0.00            
ATOM   4821  HB3 GLN X 326     -15.459 -19.472   8.976  0.00  0.00            
ATOM   4822  HG2 GLN X 326     -14.258 -21.425  10.989  0.00  0.00            
ATOM   4823  HG3 GLN X 326     -15.014 -19.868  11.341  0.00  0.00            
ATOM   4824 HE21 GLN X 326     -17.490 -22.541  12.043  0.00  0.00            
ATOM   4825 HE22 GLN X 326     -15.801 -22.342  12.549  0.00  0.00            
ATOM   4826  N   GLU X 327     -13.376 -18.262   7.111  0.00  0.00            
ATOM   4827  CA  GLU X 327     -13.060 -17.844   5.734  0.00  0.00            
ATOM   4828  C   GLU X 327     -11.549 -17.657   5.524  0.00  0.00            
ATOM   4829  O   GLU X 327     -10.970 -18.317   4.668  0.00  0.00            
ATOM   4830  CB  GLU X 327     -13.845 -16.561   5.415  0.00  0.00            
ATOM   4831  CG  GLU X 327     -13.693 -16.010   3.990  0.00  0.00            
ATOM   4832  CD  GLU X 327     -14.436 -14.674   3.780  0.00  0.00            
ATOM   4833  OE1 GLU X 327     -14.959 -14.111   4.776  0.00  0.00            
ATOM   4834  OE2 GLU X 327     -14.603 -14.300   2.601  0.00  0.00            
ATOM   4835  H   GLU X 327     -13.833 -17.592   7.715  0.00  0.00            
ATOM   4836  HA  GLU X 327     -13.386 -18.621   5.043  0.00  0.00            
ATOM   4837  HB2 GLU X 327     -14.904 -16.757   5.593  0.00  0.00            
ATOM   4838  HB3 GLU X 327     -13.511 -15.786   6.098  0.00  0.00            
ATOM   4839  HG2 GLU X 327     -12.634 -15.861   3.772  0.00  0.00            
ATOM   4840  HG3 GLU X 327     -14.087 -16.754   3.293  0.00  0.00            
ATOM   4841  N   VAL X 328     -10.878 -16.962   6.448  0.00  0.00            
ATOM   4842  CA  VAL X 328      -9.415 -16.747   6.433  0.00  0.00            
ATOM   4843  C   VAL X 328      -8.609 -18.035   6.643  0.00  0.00            
ATOM   4844  O   VAL X 328      -7.499 -18.160   6.126  0.00  0.00            
ATOM   4845  CB  VAL X 328      -9.061 -15.678   7.488  0.00  0.00            
ATOM   4846  CG1 VAL X 328      -7.577 -15.597   7.878  0.00  0.00            
ATOM   4847  CG2 VAL X 328      -9.514 -14.311   6.956  0.00  0.00            
ATOM   4848  H   VAL X 328     -11.425 -16.477   7.154  0.00  0.00            
ATOM   4849  HA  VAL X 328      -9.132 -16.376   5.448  0.00  0.00            
ATOM   4850  HB  VAL X 328      -9.618 -15.899   8.399  0.00  0.00            
ATOM   4851 HG21 VAL X 328      -9.275 -13.518   7.658  0.00  0.00            
ATOM   4852 HG22 VAL X 328      -9.028 -14.092   6.007  0.00  0.00            
ATOM   4853 HG23 VAL X 328     -10.594 -14.320   6.814  0.00  0.00            
ATOM   4854 HG11 VAL X 328      -7.255 -16.529   8.339  0.00  0.00            
ATOM   4855 HG12 VAL X 328      -6.963 -15.403   7.008  0.00  0.00            
ATOM   4856 HG13 VAL X 328      -7.418 -14.800   8.598  0.00  0.00            
ATOM   4857  N   ALA X 329      -9.142 -18.992   7.403  0.00  0.00            
ATOM   4858  CA  ALA X 329      -8.524 -20.301   7.595  0.00  0.00            
ATOM   4859  C   ALA X 329      -8.781 -21.287   6.435  0.00  0.00            
ATOM   4860  O   ALA X 329      -8.094 -22.306   6.322  0.00  0.00            
ATOM   4861  CB  ALA X 329      -9.015 -20.862   8.936  0.00  0.00            
ATOM   4862  H   ALA X 329     -10.018 -18.800   7.874  0.00  0.00            
ATOM   4863  HA  ALA X 329      -7.447 -20.156   7.649  0.00  0.00            
ATOM   4864  HB1 ALA X 329      -8.533 -21.819   9.133  0.00  0.00            
ATOM   4865  HB2 ALA X 329      -8.765 -20.167   9.739  0.00  0.00            
ATOM   4866  HB3 ALA X 329     -10.096 -21.003   8.907  0.00  0.00            
ATOM   4867  N   GLN X 330      -9.780 -21.038   5.585  0.00  0.00            
ATOM   4868  CA  GLN X 330     -10.156 -21.954   4.513  0.00  0.00            
ATOM   4869  C   GLN X 330      -9.081 -21.967   3.411  0.00  0.00            
ATOM   4870  O   GLN X 330      -8.891 -20.984   2.706  0.00  0.00            
ATOM   4871  CB  GLN X 330     -11.560 -21.578   4.000  0.00  0.00            
ATOM   4872  CG  GLN X 330     -12.138 -22.548   2.964  0.00  0.00            
ATOM   4873  CD  GLN X 330     -12.223 -23.985   3.475  0.00  0.00            
ATOM   4874  OE1 GLN X 330     -12.782 -24.295   4.511  0.00  0.00            
ATOM   4875  NE2 GLN X 330     -11.691 -24.950   2.759  0.00  0.00            
ATOM   4876  H   GLN X 330     -10.305 -20.174   5.679  0.00  0.00            
ATOM   4877  HA  GLN X 330     -10.217 -22.951   4.948  0.00  0.00            
ATOM   4878  HB2 GLN X 330     -12.248 -21.552   4.843  0.00  0.00            
ATOM   4879  HB3 GLN X 330     -11.529 -20.583   3.558  0.00  0.00            
ATOM   4880  HG2 GLN X 330     -11.535 -22.502   2.060  0.00  0.00            
ATOM   4881  HG3 GLN X 330     -13.144 -22.220   2.705  0.00  0.00            
ATOM   4882 HE21 GLN X 330     -11.756 -25.866   3.165  0.00  0.00            
ATOM   4883 HE22 GLN X 330     -11.207 -24.744   1.906  0.00  0.00            
ATOM   4884  N   ILE X 331      -8.485 -23.141   3.153  0.00  0.00            
ATOM   4885  CA  ILE X 331      -7.384 -23.340   2.177  0.00  0.00            
ATOM   4886  C   ILE X 331      -6.040 -22.715   2.652  0.00  0.00            
ATOM   4887  O   ILE X 331      -5.068 -22.703   1.901  0.00  0.00            
ATOM   4888  CB  ILE X 331      -7.825 -22.996   0.708  0.00  0.00            
ATOM   4889  CG1 ILE X 331      -9.175 -23.659   0.314  0.00  0.00            
ATOM   4890  CG2 ILE X 331      -6.815 -23.393  -0.392  0.00  0.00            
ATOM   4891  CD1 ILE X 331      -9.955 -22.895  -0.767  0.00  0.00            
ATOM   4892  H   ILE X 331      -8.666 -23.887   3.807  0.00  0.00            
ATOM   4893  HA  ILE X 331      -7.184 -24.410   2.177  0.00  0.00            
ATOM   4894  HB  ILE X 331      -7.945 -21.915   0.640  0.00  0.00            
ATOM   4895 HG12 ILE X 331      -9.004 -24.683  -0.018  0.00  0.00            
ATOM   4896 HG13 ILE X 331      -9.834 -23.712   1.171  0.00  0.00            
ATOM   4897 HD11 ILE X 331     -10.915 -23.385  -0.933  0.00  0.00            
ATOM   4898 HD12 ILE X 331      -9.406 -22.879  -1.708  0.00  0.00            
ATOM   4899 HD13 ILE X 331     -10.137 -21.871  -0.439  0.00  0.00            
ATOM   4900 HG21 ILE X 331      -5.917 -22.787  -0.326  0.00  0.00            
ATOM   4901 HG22 ILE X 331      -7.232 -23.212  -1.381  0.00  0.00            
ATOM   4902 HG23 ILE X 331      -6.547 -24.445  -0.303  0.00  0.00            
ATOM   4903  N   ALA X 332      -5.890 -22.378   3.942  0.00  0.00            
ATOM   4904  CA  ALA X 332      -4.581 -22.081   4.538  0.00  0.00            
ATOM   4905  C   ALA X 332      -3.827 -23.355   4.987  0.00  0.00            
ATOM   4906  O   ALA X 332      -4.264 -24.096   5.872  0.00  0.00            
ATOM   4907  CB  ALA X 332      -4.745 -21.054   5.660  0.00  0.00            
ATOM   4908  H   ALA X 332      -6.682 -22.433   4.569  0.00  0.00            
ATOM   4909  HA  ALA X 332      -3.961 -21.597   3.787  0.00  0.00            
ATOM   4910  HB1 ALA X 332      -4.962 -20.072   5.239  0.00  0.00            
ATOM   4911  HB2 ALA X 332      -5.567 -21.344   6.306  0.00  0.00            
ATOM   4912  HB3 ALA X 332      -3.828 -20.991   6.245  0.00  0.00            
ATOM   4913  N   ASP X 333      -2.614 -23.533   4.455  0.00  0.00            
ATOM   4914  CA  ASP X 333      -1.653 -24.558   4.883  0.00  0.00            
ATOM   4915  C   ASP X 333      -1.134 -24.302   6.313  0.00  0.00            
ATOM   4916  O   ASP X 333      -0.929 -25.244   7.084  0.00  0.00            
ATOM   4917  CB  ASP X 333      -0.460 -24.585   3.913  0.00  0.00            
ATOM   4918  CG  ASP X 333      -0.858 -24.711   2.445  0.00  0.00            
ATOM   4919  OD1 ASP X 333      -0.860 -25.848   1.951  0.00  0.00            
ATOM   4920  OD2 ASP X 333      -0.884 -23.641   1.779  0.00  0.00            
ATOM   4921  H   ASP X 333      -2.312 -22.894   3.735  0.00  0.00            
ATOM   4922  HA  ASP X 333      -2.137 -25.535   4.872  0.00  0.00            
ATOM   4923  HB2 ASP X 333       0.110 -23.666   4.045  0.00  0.00            
ATOM   4924  HB3 ASP X 333       0.187 -25.417   4.190  0.00  0.00            
ATOM   4925  N   ILE X 334      -0.960 -23.021   6.668  0.00  0.00            
ATOM   4926  CA  ILE X 334      -0.457 -22.558   7.966  0.00  0.00            
ATOM   4927  C   ILE X 334      -1.439 -21.545   8.556  0.00  0.00            
ATOM   4928  O   ILE X 334      -1.587 -20.437   8.047  0.00  0.00            
ATOM   4929  CB  ILE X 334       0.968 -21.964   7.840  0.00  0.00            
ATOM   4930  CG1 ILE X 334       1.926 -22.950   7.124  0.00  0.00            
ATOM   4931  CG2 ILE X 334       1.473 -21.539   9.237  0.00  0.00            
ATOM   4932  CD1 ILE X 334       3.374 -22.473   6.969  0.00  0.00            
ATOM   4933  H   ILE X 334      -1.155 -22.313   5.966  0.00  0.00            
ATOM   4934  HA  ILE X 334      -0.406 -23.409   8.644  0.00  0.00            
ATOM   4935  HB  ILE X 334       0.906 -21.066   7.226  0.00  0.00            
ATOM   4936 HG12 ILE X 334       1.922 -23.906   7.643  0.00  0.00            
ATOM   4937 HG13 ILE X 334       1.556 -23.127   6.115  0.00  0.00            
ATOM   4938 HD11 ILE X 334       3.928 -23.204   6.379  0.00  0.00            
ATOM   4939 HD12 ILE X 334       3.393 -21.515   6.449  0.00  0.00            
ATOM   4940 HD13 ILE X 334       3.858 -22.381   7.940  0.00  0.00            
ATOM   4941 HG21 ILE X 334       2.466 -21.098   9.170  0.00  0.00            
ATOM   4942 HG22 ILE X 334       1.497 -22.397   9.907  0.00  0.00            
ATOM   4943 HG23 ILE X 334       0.815 -20.783   9.667  0.00  0.00            
ATOM   4944  N   ILE X 335      -1.988 -21.852   9.724  0.00  0.00            
ATOM   4945  CA  ILE X 335      -2.750 -20.916  10.549  0.00  0.00            
ATOM   4946  C   ILE X 335      -1.836 -20.316  11.604  0.00  0.00            
ATOM   4947  O   ILE X 335      -1.289 -21.034  12.439  0.00  0.00            
ATOM   4948  CB  ILE X 335      -3.959 -21.623  11.184  0.00  0.00            
ATOM   4949  CG1 ILE X 335      -4.892 -22.197  10.104  0.00  0.00            
ATOM   4950  CG2 ILE X 335      -4.734 -20.694  12.136  0.00  0.00            
ATOM   4951  CD1 ILE X 335      -5.467 -21.187   9.111  0.00  0.00            
ATOM   4952  H   ILE X 335      -1.783 -22.765  10.115  0.00  0.00            
ATOM   4953  HA  ILE X 335      -3.116 -20.100   9.930  0.00  0.00            
ATOM   4954  HB  ILE X 335      -3.591 -22.463  11.775  0.00  0.00            
ATOM   4955 HG12 ILE X 335      -5.726 -22.671  10.603  0.00  0.00            
ATOM   4956 HG13 ILE X 335      -4.368 -22.972   9.543  0.00  0.00            
ATOM   4957 HG21 ILE X 335      -4.121 -20.430  12.997  0.00  0.00            
ATOM   4958 HG22 ILE X 335      -5.025 -19.785  11.613  0.00  0.00            
ATOM   4959 HG23 ILE X 335      -5.628 -21.200  12.498  0.00  0.00            
ATOM   4960 HD11 ILE X 335      -4.673 -20.695   8.550  0.00  0.00            
ATOM   4961 HD12 ILE X 335      -6.069 -20.438   9.624  0.00  0.00            
ATOM   4962 HD13 ILE X 335      -6.099 -21.736   8.417  0.00  0.00            
ATOM   4963  N   PHE X 336      -1.786 -18.992  11.665  0.00  0.00            
ATOM   4964  CA  PHE X 336      -1.095 -18.269  12.717  0.00  0.00            
ATOM   4965  C   PHE X 336      -2.112 -17.650  13.682  0.00  0.00            
ATOM   4966  O   PHE X 336      -2.698 -16.611  13.393  0.00  0.00            
ATOM   4967  CB  PHE X 336      -0.147 -17.254  12.067  0.00  0.00            
ATOM   4968  CG  PHE X 336       0.885 -16.762  13.046  0.00  0.00            
ATOM   4969  CD1 PHE X 336       0.478 -16.014  14.160  0.00  0.00            
ATOM   4970  CD2 PHE X 336       2.226 -17.159  12.917  0.00  0.00            
ATOM   4971  CE1 PHE X 336       1.370 -15.774  15.207  0.00  0.00            
ATOM   4972  CE2 PHE X 336       3.140 -16.837  13.929  0.00  0.00            
ATOM   4973  CZ  PHE X 336       2.701 -16.213  15.101  0.00  0.00            
ATOM   4974  H   PHE X 336      -2.326 -18.459  10.989  0.00  0.00            
ATOM   4975  HA  PHE X 336      -0.481 -18.958  13.296  0.00  0.00            
ATOM   4976  HB2 PHE X 336       0.366 -17.726  11.228  0.00  0.00            
ATOM   4977  HB3 PHE X 336      -0.709 -16.411  11.677  0.00  0.00            
ATOM   4978  HD1 PHE X 336      -0.537 -15.668  14.246  0.00  0.00            
ATOM   4979  HD2 PHE X 336       2.546 -17.735  12.062  0.00  0.00            
ATOM   4980  HE1 PHE X 336       1.005 -15.260  16.083  0.00  0.00            
ATOM   4981  HE2 PHE X 336       4.172 -17.117  13.851  0.00  0.00            
ATOM   4982  HZ  PHE X 336       3.413 -16.067  15.896  0.00  0.00            
ATOM   4983  N   ALA X 337      -2.315 -18.235  14.860  0.00  0.00            
ATOM   4984  CA  ALA X 337      -3.174 -17.646  15.884  0.00  0.00            
ATOM   4985  C   ALA X 337      -2.438 -16.509  16.630  0.00  0.00            
ATOM   4986  O   ALA X 337      -1.687 -16.767  17.572  0.00  0.00            
ATOM   4987  CB  ALA X 337      -3.685 -18.771  16.794  0.00  0.00            
ATOM   4988  H   ALA X 337      -1.778 -19.063  15.099  0.00  0.00            
ATOM   4989  HA  ALA X 337      -4.046 -17.212  15.396  0.00  0.00            
ATOM   4990  HB1 ALA X 337      -4.085 -19.586  16.192  0.00  0.00            
ATOM   4991  HB2 ALA X 337      -4.489 -18.387  17.419  0.00  0.00            
ATOM   4992  HB3 ALA X 337      -2.879 -19.155  17.419  0.00  0.00            
ATOM   4993  N   ALA X 338      -2.678 -15.260  16.214  0.00  0.00            
ATOM   4994  CA  ALA X 338      -2.117 -14.000  16.730  0.00  0.00            
ATOM   4995  C   ALA X 338      -3.076 -13.214  17.664  0.00  0.00            
ATOM   4996  O   ALA X 338      -2.884 -12.030  17.922  0.00  0.00            
ATOM   4997  CB  ALA X 338      -1.622 -13.172  15.530  0.00  0.00            
ATOM   4998  H   ALA X 338      -3.319 -15.147  15.433  0.00  0.00            
ATOM   4999  HA  ALA X 338      -1.248 -14.233  17.341  0.00  0.00            
ATOM   5000  HB1 ALA X 338      -0.736 -13.628  15.099  0.00  0.00            
ATOM   5001  HB2 ALA X 338      -1.351 -12.164  15.843  0.00  0.00            
ATOM   5002  HB3 ALA X 338      -2.392 -13.107  14.762  0.00  0.00            
ATOM   5003  N   VAL X 339      -4.086 -13.873  18.237  0.00  0.00            
ATOM   5004  CA  VAL X 339      -5.085 -13.260  19.138  0.00  0.00            
ATOM   5005  C   VAL X 339      -4.657 -13.192  20.607  0.00  0.00            
ATOM   5006  O   VAL X 339      -4.069 -14.145  21.122  0.00  0.00            
ATOM   5007  CB  VAL X 339      -6.427 -14.000  19.041  0.00  0.00            
ATOM   5008  CG1 VAL X 339      -6.964 -13.915  17.626  0.00  0.00            
ATOM   5009  CG2 VAL X 339      -6.398 -15.488  19.432  0.00  0.00            
ATOM   5010  H   VAL X 339      -4.217 -14.830  17.958  0.00  0.00            
ATOM   5011  HA  VAL X 339      -5.257 -12.232  18.804  0.00  0.00            
ATOM   5012  HB  VAL X 339      -7.130 -13.478  19.686  0.00  0.00            
ATOM   5013 HG21 VAL X 339      -7.396 -15.910  19.334  0.00  0.00            
ATOM   5014 HG22 VAL X 339      -6.076 -15.607  20.465  0.00  0.00            
ATOM   5015 HG23 VAL X 339      -5.723 -16.037  18.775  0.00  0.00            
ATOM   5016 HG11 VAL X 339      -8.036 -14.060  17.636  0.00  0.00            
ATOM   5017 HG12 VAL X 339      -6.736 -12.937  17.216  0.00  0.00            
ATOM   5018 HG13 VAL X 339      -6.507 -14.663  16.989  0.00  0.00            
ATOM   5019  N   LYS X 340      -5.210 -12.219  21.352  0.00  0.00            
ATOM   5020  CA  LYS X 340      -5.129 -12.098  22.829  0.00  0.00            
ATOM   5021  C   LYS X 340      -5.447 -13.427  23.549  0.00  0.00            
ATOM   5022  O   LYS X 340      -6.483 -14.032  23.260  0.00  0.00            
ATOM   5023  CB  LYS X 340      -6.030 -10.948  23.323  0.00  0.00            
ATOM   5024  CG  LYS X 340      -5.601  -9.593  22.729  0.00  0.00            
ATOM   5025  CD  LYS X 340      -6.267  -8.370  23.377  0.00  0.00            
ATOM   5026  CE  LYS X 340      -7.760  -8.288  23.025  0.00  0.00            
ATOM   5027  NZ  LYS X 340      -8.382  -7.041  23.528  0.00  0.00            
ATOM   5028  H   LYS X 340      -5.656 -11.467  20.843  0.00  0.00            
ATOM   5029  HA  LYS X 340      -4.109 -11.835  23.079  0.00  0.00            
ATOM   5030  HB2 LYS X 340      -5.957 -10.892  24.410  0.00  0.00            
ATOM   5031  HB3 LYS X 340      -7.067 -11.156  23.054  0.00  0.00            
ATOM   5032  HG2 LYS X 340      -4.521  -9.484  22.841  0.00  0.00            
ATOM   5033  HG3 LYS X 340      -5.838  -9.584  21.667  0.00  0.00            
ATOM   5034  HD2 LYS X 340      -6.124  -8.408  24.458  0.00  0.00            
ATOM   5035  HD3 LYS X 340      -5.764  -7.477  22.995  0.00  0.00            
ATOM   5036  HE2 LYS X 340      -7.858  -8.300  21.935  0.00  0.00            
ATOM   5037  HE3 LYS X 340      -8.271  -9.167  23.426  0.00  0.00            
ATOM   5038  HZ1 LYS X 340      -9.350  -6.989  23.225  0.00  0.00            
ATOM   5039  HZ2 LYS X 340      -7.924  -6.246  23.093  0.00  0.00            
ATOM   5040  HZ3 LYS X 340      -8.307  -6.968  24.531  0.00  0.00            
ATOM   5041  N   PRO X 341      -4.742 -13.805  24.638  0.00  0.00            
ATOM   5042  CA  PRO X 341      -4.791 -15.181  25.156  0.00  0.00            
ATOM   5043  C   PRO X 341      -6.181 -15.604  25.658  0.00  0.00            
ATOM   5044  O   PRO X 341      -6.594 -16.744  25.456  0.00  0.00            
ATOM   5045  CB  PRO X 341      -3.752 -15.232  26.284  0.00  0.00            
ATOM   5046  CG  PRO X 341      -3.633 -13.779  26.742  0.00  0.00            
ATOM   5047  CD  PRO X 341      -3.840 -12.993  25.450  0.00  0.00            
ATOM   5048  HA  PRO X 341      -4.489 -15.873  24.368  0.00  0.00            
ATOM   5049  HB2 PRO X 341      -2.793 -15.567  25.885  0.00  0.00            
ATOM   5050  HB3 PRO X 341      -4.062 -15.885  27.101  0.00  0.00            
ATOM   5051  HG2 PRO X 341      -4.434 -13.547  27.444  0.00  0.00            
ATOM   5052  HG3 PRO X 341      -2.659 -13.577  27.190  0.00  0.00            
ATOM   5053  HD2 PRO X 341      -4.264 -12.013  25.666  0.00  0.00            
ATOM   5054  HD3 PRO X 341      -2.878 -12.873  24.962  0.00  0.00            
ATOM   5055  N   GLY X 342      -6.971 -14.662  26.185  0.00  0.00            
ATOM   5056  CA  GLY X 342      -8.322 -14.920  26.697  0.00  0.00            
ATOM   5057  C   GLY X 342      -9.396 -15.171  25.634  0.00  0.00            
ATOM   5058  O   GLY X 342     -10.517 -15.532  25.996  0.00  0.00            
ATOM   5059  H   GLY X 342      -6.612 -13.721  26.226  0.00  0.00            
ATOM   5060  HA2 GLY X 342      -8.290 -15.805  27.333  0.00  0.00            
ATOM   5061  HA3 GLY X 342      -8.644 -14.073  27.299  0.00  0.00            
ATOM   5062  N   ILE X 343      -9.081 -15.008  24.345  0.00  0.00
[truncated: 240,165 more chars]
