# Supplementary material for: The Substrate Versatility of Δ1-Pyrroline-5-carboxylate Reductase (ProC) from Escherichia coli
Source: Molecules. 2026 Jan 31;31(3):501. doi: 10.3390/molecules31030501 (PMC12899673; doi:10.3390/molecules31030501)
Supplement: Supplementary file 1 [file molecules-31-00501-s001.zip › ProC_Model02-with-NADP_functional-dimer__2amf-based.pdb]

CRYST1    0.000    0.000    0.000  90.00  90.00  90.00 P 1           1
ATOM      1  N   LYS X   1      56.709 135.272  68.532  0.00  0.00            
ATOM      2  CA  LYS X   1      57.679 134.733  69.502  0.00  0.00            
ATOM      3  C   LYS X   1      59.101 135.084  69.053  0.00  0.00            
ATOM      4  O   LYS X   1      59.302 135.290  67.858  0.00  0.00            
ATOM      5  CB  LYS X   1      57.478 133.214  69.682  0.00  0.00            
ATOM      6  CG  LYS X   1      56.188 132.885  70.468  0.00  0.00            
ATOM      7  CD  LYS X   1      56.049 131.376  70.766  0.00  0.00            
ATOM      8  CE  LYS X   1      54.692 131.006  71.401  0.00  0.00            
ATOM      9  NZ  LYS X   1      54.434 129.533  71.433  0.00  0.00            
ATOM     10  HA  LYS X   1      57.519 135.211  70.468  0.00  0.00            
ATOM     11  HB2 LYS X   1      58.330 132.808  70.216  0.00  0.00            
ATOM     12  HB3 LYS X   1      57.450 132.728  68.705  0.00  0.00            
ATOM     13  HG2 LYS X   1      55.327 133.209  69.882  0.00  0.00            
ATOM     14  HG3 LYS X   1      56.189 133.439  71.410  0.00  0.00            
ATOM     15  HD2 LYS X   1      56.152 130.836  69.826  0.00  0.00            
ATOM     16  HD3 LYS X   1      56.855 131.076  71.441  0.00  0.00            
ATOM     17  HE2 LYS X   1      54.659 131.426  72.410  0.00  0.00            
ATOM     18  HE3 LYS X   1      53.898 131.477  70.815  0.00  0.00            
ATOM     19  H1  LYS X   1      55.778 134.938  68.720  0.00  0.00            
ATOM     20  H2  LYS X   1      56.968 134.995  67.589  0.00  0.00            
ATOM     21  H3  LYS X   1      56.720 136.280  68.537  0.00  0.00            
ATOM     22  HZ1 LYS X   1      53.580 129.305  71.921  0.00  0.00            
ATOM     23  HZ2 LYS X   1      55.173 129.001  71.871  0.00  0.00            
ATOM     24  HZ3 LYS X   1      54.244 129.163  70.494  0.00  0.00            
ATOM     25  N   LYS X   2      60.052 135.281  69.971  0.00  0.00            
ATOM     26  CA  LYS X   2      61.493 135.249  69.669  0.00  0.00            
ATOM     27  C   LYS X   2      61.963 133.799  69.533  0.00  0.00            
ATOM     28  O   LYS X   2      61.607 132.977  70.372  0.00  0.00            
ATOM     29  CB  LYS X   2      62.311 135.965  70.759  0.00  0.00            
ATOM     30  CG  LYS X   2      62.668 137.407  70.365  0.00  0.00            
ATOM     31  CD  LYS X   2      63.646 138.017  71.377  0.00  0.00            
ATOM     32  CE  LYS X   2      62.976 138.635  72.612  0.00  0.00            
ATOM     33  NZ  LYS X   2      62.894 140.111  72.515  0.00  0.00            
ATOM     34  H   LYS X   2      59.779 135.097  70.939  0.00  0.00            
ATOM     35  HA  LYS X   2      61.672 135.733  68.711  0.00  0.00            
ATOM     36  HB2 LYS X   2      61.779 135.950  71.714  0.00  0.00            
ATOM     37  HB3 LYS X   2      63.247 135.419  70.895  0.00  0.00            
ATOM     38  HG2 LYS X   2      61.769 138.018  70.282  0.00  0.00            
ATOM     39  HG3 LYS X   2      63.171 137.379  69.397  0.00  0.00            
ATOM     40  HD2 LYS X   2      64.283 138.751  70.884  0.00  0.00            
ATOM     41  HD3 LYS X   2      64.297 137.213  71.708  0.00  0.00            
ATOM     42  HE2 LYS X   2      61.991 138.183  72.759  0.00  0.00            
ATOM     43  HE3 LYS X   2      63.576 138.374  73.489  0.00  0.00            
ATOM     44  HZ1 LYS X   2      62.468 140.487  73.352  0.00  0.00            
ATOM     45  HZ2 LYS X   2      62.354 140.383  71.707  0.00  0.00            
ATOM     46  HZ3 LYS X   2      63.829 140.493  72.438  0.00  0.00            
ATOM     47  N   ILE X   3      62.810 133.524  68.544  0.00  0.00            
ATOM     48  CA  ILE X   3      63.416 132.210  68.310  0.00  0.00            
ATOM     49  C   ILE X   3      64.947 132.348  68.328  0.00  0.00            
ATOM     50  O   ILE X   3      65.498 133.166  67.589  0.00  0.00            
ATOM     51  CB  ILE X   3      62.905 131.567  66.997  0.00  0.00            
ATOM     52  CG1 ILE X   3      61.361 131.540  66.855  0.00  0.00            
ATOM     53  CG2 ILE X   3      63.436 130.126  66.930  0.00  0.00            
ATOM     54  CD1 ILE X   3      60.872 131.240  65.429  0.00  0.00            
ATOM     55  H   ILE X   3      63.074 134.272  67.911  0.00  0.00            
ATOM     56  HA  ILE X   3      63.130 131.548  69.124  0.00  0.00            
ATOM     57  HB  ILE X   3      63.312 132.138  66.160  0.00  0.00            
ATOM     58 HG12 ILE X   3      60.945 130.797  67.537  0.00  0.00            
ATOM     59 HG13 ILE X   3      60.946 132.509  67.124  0.00  0.00            
ATOM     60 HG21 ILE X   3      63.060 129.551  67.776  0.00  0.00            
ATOM     61 HG22 ILE X   3      64.525 130.107  66.960  0.00  0.00            
ATOM     62 HG23 ILE X   3      63.122 129.645  66.006  0.00  0.00            
ATOM     63 HD11 ILE X   3      59.782 131.276  65.407  0.00  0.00            
ATOM     64 HD12 ILE X   3      61.187 130.249  65.104  0.00  0.00            
ATOM     65 HD13 ILE X   3      61.261 131.987  64.736  0.00  0.00            
ATOM     66  N   GLY X   4      65.616 131.581  69.191  0.00  0.00            
ATOM     67  CA  GLY X   4      67.076 131.505  69.284  0.00  0.00            
ATOM     68  C   GLY X   4      67.642 130.308  68.518  0.00  0.00            
ATOM     69  O   GLY X   4      67.162 129.192  68.707  0.00  0.00            
ATOM     70  H   GLY X   4      65.082 130.921  69.749  0.00  0.00            
ATOM     71  HA2 GLY X   4      67.355 131.384  70.329  0.00  0.00            
ATOM     72  HA3 GLY X   4      67.529 132.427  68.923  0.00  0.00            
ATOM     73  N   PHE X   5      68.717 130.496  67.753  0.00  0.00            
ATOM     74  CA  PHE X   5      69.435 129.417  67.056  0.00  0.00            
ATOM     75  C   PHE X   5      70.800 129.198  67.704  0.00  0.00            
ATOM     76  O   PHE X   5      71.610 130.120  67.758  0.00  0.00            
ATOM     77  CB  PHE X   5      69.533 129.714  65.550  0.00  0.00            
ATOM     78  CG  PHE X   5      68.163 129.734  64.904  0.00  0.00            
ATOM     79  CD1 PHE X   5      67.662 128.579  64.276  0.00  0.00            
ATOM     80  CD2 PHE X   5      67.319 130.842  65.101  0.00  0.00            
ATOM     81  CE1 PHE X   5      66.300 128.504  63.937  0.00  0.00            
ATOM     82  CE2 PHE X   5      65.958 130.758  64.776  0.00  0.00            
ATOM     83  CZ  PHE X   5      65.442 129.573  64.234  0.00  0.00            
ATOM     84  H   PHE X   5      69.046 131.447  67.611  0.00  0.00            
ATOM     85  HA  PHE X   5      68.872 128.490  67.151  0.00  0.00            
ATOM     86  HB2 PHE X   5      70.142 128.942  65.075  0.00  0.00            
ATOM     87  HB3 PHE X   5      70.028 130.671  65.396  0.00  0.00            
ATOM     88  HD1 PHE X   5      68.301 127.720  64.127  0.00  0.00            
ATOM     89  HD2 PHE X   5      67.703 131.731  65.583  0.00  0.00            
ATOM     90  HE1 PHE X   5      65.893 127.596  63.521  0.00  0.00            
ATOM     91  HE2 PHE X   5      65.299 131.584  64.997  0.00  0.00            
ATOM     92  HZ  PHE X   5      64.382 129.477  64.054  0.00  0.00            
ATOM     93  N   ILE X   6      71.029 128.002  68.255  0.00  0.00            
ATOM     94  CA  ILE X   6      72.325 127.593  68.812  0.00  0.00            
ATOM     95  C   ILE X   6      73.036 126.725  67.771  0.00  0.00            
ATOM     96  O   ILE X   6      72.572 125.633  67.430  0.00  0.00            
ATOM     97  CB  ILE X   6      72.166 126.905  70.190  0.00  0.00            
ATOM     98  CG1 ILE X   6      71.583 127.909  71.219  0.00  0.00            
ATOM     99  CG2 ILE X   6      73.518 126.343  70.682  0.00  0.00            
ATOM    100  CD1 ILE X   6      71.207 127.295  72.575  0.00  0.00            
ATOM    101  H   ILE X   6      70.313 127.290  68.145  0.00  0.00            
ATOM    102  HA  ILE X   6      72.935 128.483  68.972  0.00  0.00            
ATOM    103  HB  ILE X   6      71.470 126.072  70.081  0.00  0.00            
ATOM    104 HG12 ILE X   6      70.674 128.350  70.810  0.00  0.00            
ATOM    105 HG13 ILE X   6      72.297 128.717  71.385  0.00  0.00            
ATOM    106 HG21 ILE X   6      73.404 125.871  71.657  0.00  0.00            
ATOM    107 HG22 ILE X   6      73.888 125.581  69.996  0.00  0.00            
ATOM    108 HG23 ILE X   6      74.254 127.142  70.762  0.00  0.00            
ATOM    109 HD11 ILE X   6      70.682 128.043  73.170  0.00  0.00            
ATOM    110 HD12 ILE X   6      72.097 126.987  73.120  0.00  0.00            
ATOM    111 HD13 ILE X   6      70.553 126.437  72.425  0.00  0.00            
ATOM    112  N   GLY X   7      74.153 127.249  67.265  0.00  0.00            
ATOM    113  CA  GLY X   7      74.784 126.824  66.020  0.00  0.00            
ATOM    114  C   GLY X   7      74.052 127.372  64.795  0.00  0.00            
ATOM    115  O   GLY X   7      72.822 127.401  64.764  0.00  0.00            
ATOM    116  H   GLY X   7      74.333 128.213  67.527  0.00  0.00            
ATOM    117  HA2 GLY X   7      75.812 127.181  66.002  0.00  0.00            
ATOM    118  HA3 GLY X   7      74.788 125.739  65.946  0.00  0.00            
ATOM    119  N   CYS X   8      74.802 127.633  63.721  0.00  0.00            
ATOM    120  CA  CYS X   8      74.265 127.783  62.366  0.00  0.00            
ATOM    121  C   CYS X   8      75.257 127.197  61.349  0.00  0.00            
ATOM    122  O   CYS X   8      76.215 127.867  60.969  0.00  0.00            
ATOM    123  CB  CYS X   8      73.926 129.250  62.039  0.00  0.00            
ATOM    124  SG  CYS X   8      72.854 130.038  63.275  0.00  0.00            
ATOM    125  H   CYS X   8      75.806 127.563  63.804  0.00  0.00            
ATOM    126  HA  CYS X   8      73.341 127.210  62.290  0.00  0.00            
ATOM    127  HB2 CYS X   8      74.846 129.820  61.951  0.00  0.00            
ATOM    128  HB3 CYS X   8      73.427 129.281  61.071  0.00  0.00            
ATOM    129  HG  CYS X   8      72.365 128.900  63.794  0.00  0.00            
ATOM    130  N   GLY X   9      75.012 125.949  60.940  0.00  0.00            
ATOM    131  CA  GLY X   9      75.710 125.266  59.845  0.00  0.00            
ATOM    132  C   GLY X   9      74.962 125.381  58.522  0.00  0.00            
ATOM    133  O   GLY X   9      74.054 126.211  58.393  0.00  0.00            
ATOM    134  H   GLY X   9      74.211 125.471  61.317  0.00  0.00            
ATOM    135  HA2 GLY X   9      75.811 124.210  60.085  0.00  0.00            
ATOM    136  HA3 GLY X   9      76.710 125.673  59.702  0.00  0.00            
ATOM    137  N   ASN X  10      75.226 124.452  57.605  0.00  0.00            
ATOM    138  CA  ASN X  10      74.562 124.373  56.299  0.00  0.00            
ATOM    139  C   ASN X  10      73.032 124.263  56.426  0.00  0.00            
ATOM    140  O   ASN X  10      72.290 125.124  55.938  0.00  0.00            
ATOM    141  CB  ASN X  10      75.142 123.167  55.531  0.00  0.00            
ATOM    142  CG  ASN X  10      76.558 123.380  55.036  0.00  0.00            
ATOM    143  OD1 ASN X  10      77.011 124.502  54.859  0.00  0.00            
ATOM    144  ND2 ASN X  10      77.149 122.348  54.488  0.00  0.00            
ATOM    145  H   ASN X  10      75.899 123.723  57.848  0.00  0.00            
ATOM    146  HA  ASN X  10      74.770 125.284  55.735  0.00  0.00            
ATOM    147  HB2 ASN X  10      75.137 122.288  56.176  0.00  0.00            
ATOM    148  HB3 ASN X  10      74.520 122.949  54.665  0.00  0.00            
ATOM    149 HD21 ASN X  10      76.739 121.426  54.568  0.00  0.00            
ATOM    150 HD22 ASN X  10      78.052 122.499  54.089  0.00  0.00            
ATOM    151  N   MET X  11      72.561 123.286  57.201  0.00  0.00            
ATOM    152  CA  MET X  11      71.138 123.001  57.393  0.00  0.00            
ATOM    153  C   MET X  11      70.428 124.079  58.229  0.00  0.00            
ATOM    154  O   MET X  11      69.325 124.505  57.888  0.00  0.00            
ATOM    155  CB  MET X  11      71.019 121.609  58.029  0.00  0.00            
ATOM    156  CG  MET X  11      69.594 121.044  58.019  0.00  0.00            
ATOM    157  SD  MET X  11      68.916 120.656  56.374  0.00  0.00            
ATOM    158  CE  MET X  11      67.867 122.101  56.077  0.00  0.00            
ATOM    159  H   MET X  11      73.241 122.627  57.588  0.00  0.00            
ATOM    160  HA  MET X  11      70.668 122.974  56.410  0.00  0.00            
ATOM    161  HB2 MET X  11      71.666 120.914  57.492  0.00  0.00            
ATOM    162  HB3 MET X  11      71.373 121.661  59.060  0.00  0.00            
ATOM    163  HG2 MET X  11      69.619 120.115  58.587  0.00  0.00            
ATOM    164  HG3 MET X  11      68.922 121.725  58.540  0.00  0.00            
ATOM    165  HE1 MET X  11      67.513 122.087  55.051  0.00  0.00            
ATOM    166  HE2 MET X  11      67.018 122.095  56.758  0.00  0.00            
ATOM    167  HE3 MET X  11      68.437 123.009  56.230  0.00  0.00            
ATOM    168  N   GLY X  12      71.119 124.653  59.221  0.00  0.00            
ATOM    169  CA  GLY X  12      70.623 125.803  59.986  0.00  0.00            
ATOM    170  C   GLY X  12      70.408 127.042  59.115  0.00  0.00            
ATOM    171  O   GLY X  12      69.296 127.564  59.045  0.00  0.00            
ATOM    172  H   GLY X  12      72.052 124.306  59.393  0.00  0.00            
ATOM    173  HA2 GLY X  12      71.350 126.062  60.754  0.00  0.00            
ATOM    174  HA3 GLY X  12      69.678 125.548  60.465  0.00  0.00            
ATOM    175  N   LYS X  13      71.418 127.408  58.317  0.00  0.00            
ATOM    176  CA  LYS X  13      71.343 128.515  57.356  0.00  0.00            
ATOM    177  C   LYS X  13      70.214 128.329  56.341  0.00  0.00            
ATOM    178  O   LYS X  13      69.495 129.286  56.065  0.00  0.00            
ATOM    179  CB  LYS X  13      72.704 128.650  56.659  0.00  0.00            
ATOM    180  CG  LYS X  13      72.718 129.816  55.663  0.00  0.00            
ATOM    181  CD  LYS X  13      74.051 129.870  54.918  0.00  0.00            
ATOM    182  CE  LYS X  13      73.994 131.026  53.918  0.00  0.00            
ATOM    183  NZ  LYS X  13      75.240 131.106  53.120  0.00  0.00            
ATOM    184  H   LYS X  13      72.287 126.879  58.362  0.00  0.00            
ATOM    185  HA  LYS X  13      71.130 129.437  57.893  0.00  0.00            
ATOM    186  HB2 LYS X  13      72.933 127.723  56.131  0.00  0.00            
ATOM    187  HB3 LYS X  13      73.475 128.816  57.413  0.00  0.00            
ATOM    188  HG2 LYS X  13      72.550 130.751  56.198  0.00  0.00            
ATOM    189  HG3 LYS X  13      71.926 129.688  54.925  0.00  0.00            
ATOM    190  HD2 LYS X  13      74.865 130.018  55.631  0.00  0.00            
ATOM    191  HD3 LYS X  13      74.204 128.926  54.389  0.00  0.00            
ATOM    192  HE2 LYS X  13      73.829 131.957  54.471  0.00  0.00            
ATOM    193  HE3 LYS X  13      73.132 130.873  53.261  0.00  0.00            
ATOM    194  HZ1 LYS X  13      75.186 131.873  52.462  0.00  0.00            
ATOM    195  HZ2 LYS X  13      75.379 130.244  52.605  0.00  0.00            
ATOM    196  HZ3 LYS X  13      76.036 131.248  53.728  0.00  0.00            
ATOM    197  N   ALA X  14      70.034 127.115  55.823  0.00  0.00            
ATOM    198  CA  ALA X  14      69.008 126.831  54.825  0.00  0.00            
ATOM    199  C   ALA X  14      67.577 127.075  55.344  0.00  0.00            
ATOM    200  O   ALA X  14      66.796 127.709  54.638  0.00  0.00            
ATOM    201  CB  ALA X  14      69.216 125.405  54.306  0.00  0.00            
ATOM    202  H   ALA X  14      70.692 126.382  56.063  0.00  0.00            
ATOM    203  HA  ALA X  14      69.151 127.512  53.988  0.00  0.00            
ATOM    204  HB1 ALA X  14      68.459 125.169  53.559  0.00  0.00            
ATOM    205  HB2 ALA X  14      70.204 125.320  53.850  0.00  0.00            
ATOM    206  HB3 ALA X  14      69.146 124.699  55.129  0.00  0.00            
ATOM    207  N   ILE X  15      67.271 126.749  56.610  0.00  0.00            
ATOM    208  CA  ILE X  15      65.939 127.044  57.176  0.00  0.00            
ATOM    209  C   ILE X  15      65.731 128.533  57.513  0.00  0.00            
ATOM    210  O   ILE X  15      64.608 129.018  57.375  0.00  0.00            
ATOM    211  CB  ILE X  15      65.554 126.107  58.349  0.00  0.00            
ATOM    212  CG1 ILE X  15      66.226 126.427  59.703  0.00  0.00            
ATOM    213  CG2 ILE X  15      65.744 124.626  57.975  0.00  0.00            
ATOM    214  CD1 ILE X  15      65.495 125.797  60.898  0.00  0.00            
ATOM    215  H   ILE X  15      67.958 126.266  57.178  0.00  0.00            
ATOM    216  HA  ILE X  15      65.213 126.831  56.388  0.00  0.00            
ATOM    217  HB  ILE X  15      64.486 126.261  58.493  0.00  0.00            
ATOM    218 HG12 ILE X  15      67.257 126.077  59.694  0.00  0.00            
ATOM    219 HG13 ILE X  15      66.235 127.503  59.868  0.00  0.00            
ATOM    220 HD11 ILE X  15      65.942 126.161  61.821  0.00  0.00            
ATOM    221 HD12 ILE X  15      64.440 126.072  60.883  0.00  0.00            
ATOM    222 HD13 ILE X  15      65.588 124.712  60.877  0.00  0.00            
ATOM    223 HG21 ILE X  15      65.272 123.984  58.716  0.00  0.00            
ATOM    224 HG22 ILE X  15      65.282 124.427  57.010  0.00  0.00            
ATOM    225 HG23 ILE X  15      66.803 124.383  57.924  0.00  0.00            
ATOM    226  N   LEU X  16      66.784 129.302  57.845  0.00  0.00            
ATOM    227  CA  LEU X  16      66.660 130.731  58.200  0.00  0.00            
ATOM    228  C   LEU X  16      66.018 131.584  57.088  0.00  0.00            
ATOM    229  O   LEU X  16      65.231 132.474  57.406  0.00  0.00            
ATOM    230  CB  LEU X  16      68.024 131.336  58.599  0.00  0.00            
ATOM    231  CG  LEU X  16      68.621 130.850  59.935  0.00  0.00            
ATOM    232  CD1 LEU X  16      70.051 131.374  60.090  0.00  0.00            
ATOM    233  CD2 LEU X  16      67.846 131.357  61.152  0.00  0.00            
ATOM    234  H   LEU X  16      67.694 128.861  57.914  0.00  0.00            
ATOM    235  HA  LEU X  16      65.993 130.814  59.054  0.00  0.00            
ATOM    236  HB2 LEU X  16      68.735 131.134  57.797  0.00  0.00            
ATOM    237  HB3 LEU X  16      67.914 132.420  58.664  0.00  0.00            
ATOM    238  HG  LEU X  16      68.637 129.765  59.958  0.00  0.00            
ATOM    239 HD21 LEU X  16      66.819 131.003  61.130  0.00  0.00            
ATOM    240 HD22 LEU X  16      68.316 130.988  62.064  0.00  0.00            
ATOM    241 HD23 LEU X  16      67.857 132.444  61.159  0.00  0.00            
ATOM    242 HD11 LEU X  16      70.651 131.097  59.227  0.00  0.00            
ATOM    243 HD12 LEU X  16      70.506 130.951  60.986  0.00  0.00            
ATOM    244 HD13 LEU X  16      70.045 132.461  60.172  0.00  0.00            
ATOM    245  N   GLY X  17      66.202 131.229  55.810  0.00  0.00            
ATOM    246  CA  GLY X  17      65.560 131.924  54.685  0.00  0.00            
ATOM    247  C   GLY X  17      64.027 131.840  54.689  0.00  0.00            
ATOM    248  O   GLY X  17      63.363 132.855  54.478  0.00  0.00            
ATOM    249  H   GLY X  17      66.797 130.434  55.615  0.00  0.00            
ATOM    250  HA2 GLY X  17      65.915 131.488  53.752  0.00  0.00            
ATOM    251  HA3 GLY X  17      65.841 132.978  54.705  0.00  0.00            
ATOM    252  N   GLY X  18      63.471 130.707  55.125  0.00  0.00            
ATOM    253  CA  GLY X  18      62.031 130.550  55.345  0.00  0.00            
ATOM    254  C   GLY X  18      61.545 131.187  56.650  0.00  0.00            
ATOM    255  O   GLY X  18      60.479 131.794  56.688  0.00  0.00            
ATOM    256  H   GLY X  18      64.074 129.929  55.359  0.00  0.00            
ATOM    257  HA2 GLY X  18      61.799 129.489  55.380  0.00  0.00            
ATOM    258  HA3 GLY X  18      61.478 130.985  54.512  0.00  0.00            
ATOM    259  N   LEU X  19      62.374 131.193  57.697  0.00  0.00            
ATOM    260  CA  LEU X  19      62.020 131.775  59.001  0.00  0.00            
ATOM    261  C   LEU X  19      61.981 133.314  59.015  0.00  0.00            
ATOM    262  O   LEU X  19      61.278 133.895  59.840  0.00  0.00            
ATOM    263  CB  LEU X  19      63.006 131.269  60.059  0.00  0.00            
ATOM    264  CG  LEU X  19      63.038 129.746  60.252  0.00  0.00            
ATOM    265  CD1 LEU X  19      64.181 129.410  61.198  0.00  0.00            
ATOM    266  CD2 LEU X  19      61.748 129.208  60.851  0.00  0.00            
ATOM    267  H   LEU X  19      63.269 130.729  57.594  0.00  0.00            
ATOM    268  HA  LEU X  19      61.016 131.443  59.269  0.00  0.00            
ATOM    269  HB2 LEU X  19      62.741 131.724  61.014  0.00  0.00            
ATOM    270  HB3 LEU X  19      64.004 131.613  59.787  0.00  0.00            
ATOM    271  HG  LEU X  19      63.197 129.233  59.312  0.00  0.00            
ATOM    272 HD21 LEU X  19      60.925 129.324  60.142  0.00  0.00            
ATOM    273 HD22 LEU X  19      61.902 128.149  61.033  0.00  0.00            
ATOM    274 HD23 LEU X  19      61.512 129.719  61.784  0.00  0.00            
ATOM    275 HD11 LEU X  19      64.076 128.402  61.590  0.00  0.00            
ATOM    276 HD12 LEU X  19      64.182 130.129  62.010  0.00  0.00            
ATOM    277 HD13 LEU X  19      65.122 129.479  60.664  0.00  0.00            
ATOM    278  N   ILE X  20      62.722 133.975  58.119  0.00  0.00            
ATOM    279  CA  ILE X  20      62.628 135.426  57.868  0.00  0.00            
ATOM    280  C   ILE X  20      61.269 135.794  57.227  0.00  0.00            
ATOM    281  O   ILE X  20      60.793 136.923  57.379  0.00  0.00            
ATOM    282  CB  ILE X  20      63.838 135.863  56.995  0.00  0.00            
ATOM    283  CG1 ILE X  20      65.168 135.767  57.789  0.00  0.00            
ATOM    284  CG2 ILE X  20      63.699 137.292  56.434  0.00  0.00            
ATOM    285  CD1 ILE X  20      66.417 135.751  56.893  0.00  0.00            
ATOM    286  H   ILE X  20      63.363 133.431  57.551  0.00  0.00            
ATOM    287  HA  ILE X  20      62.679 135.954  58.821  0.00  0.00            
ATOM    288  HB  ILE X  20      63.893 135.180  56.146  0.00  0.00            
ATOM    289 HG12 ILE X  20      65.241 136.600  58.489  0.00  0.00            
ATOM    290 HG13 ILE X  20      65.182 134.851  58.378  0.00  0.00            
ATOM    291 HD11 ILE X  20      67.299 135.561  57.500  0.00  0.00            
ATOM    292 HD12 ILE X  20      66.550 136.710  56.395  0.00  0.00            
ATOM    293 HD13 ILE X  20      66.334 134.960  56.147  0.00  0.00            
ATOM    294 HG21 ILE X  20      62.827 137.364  55.786  0.00  0.00            
ATOM    295 HG22 ILE X  20      64.568 137.551  55.831  0.00  0.00            
ATOM    296 HG23 ILE X  20      63.603 138.008  57.251  0.00  0.00            
ATOM    297  N   ALA X  21      60.635 134.863  56.502  0.00  0.00            
ATOM    298  CA  ALA X  21      59.331 135.063  55.873  0.00  0.00            
ATOM    299  C   ALA X  21      58.160 134.978  56.869  0.00  0.00            
ATOM    300  O   ALA X  21      58.353 135.015  58.092  0.00  0.00            
ATOM    301  CB  ALA X  21      59.214 134.091  54.686  0.00  0.00            
ATOM    302  H   ALA X  21      61.022 133.927  56.486  0.00  0.00            
ATOM    303  HA  ALA X  21      59.313 136.071  55.461  0.00  0.00            
ATOM    304  HB1 ALA X  21      58.333 134.321  54.089  0.00  0.00            
ATOM    305  HB2 ALA X  21      59.142 133.061  55.034  0.00  0.00            
ATOM    306  HB3 ALA X  21      60.097 134.185  54.050  0.00  0.00            
ATOM    307  N   SER X  22      56.927 135.117  56.389  0.00  0.00            
ATOM    308  CA  SER X  22      55.689 135.135  57.199  0.00  0.00            
ATOM    309  C   SER X  22      55.575 136.186  58.328  0.00  0.00            
ATOM    310  O   SER X  22      54.461 136.370  58.825  0.00  0.00            
ATOM    311  CB  SER X  22      55.384 133.735  57.731  0.00  0.00            
ATOM    312  OG  SER X  22      55.168 132.849  56.641  0.00  0.00            
ATOM    313  H   SER X  22      56.811 134.984  55.391  0.00  0.00            
ATOM    314  HA  SER X  22      54.874 135.383  56.515  0.00  0.00            
ATOM    315  HB2 SER X  22      56.221 133.372  58.324  0.00  0.00            
ATOM    316  HB3 SER X  22      54.490 133.762  58.350  0.00  0.00            
ATOM    317  HG  SER X  22      55.719 132.072  56.766  0.00  0.00            
ATOM    318  N   GLY X  23      56.569 137.048  58.582  0.00  0.00            
ATOM    319  CA  GLY X  23      56.546 138.075  59.645  0.00  0.00            
ATOM    320  C   GLY X  23      55.373 139.080  59.634  0.00  0.00            
ATOM    321  O   GLY X  23      55.095 139.688  60.663  0.00  0.00            
ATOM    322  H   GLY X  23      57.491 136.729  58.291  0.00  0.00            
ATOM    323  HA2 GLY X  23      56.551 137.576  60.610  0.00  0.00            
ATOM    324  HA3 GLY X  23      57.464 138.656  59.570  0.00  0.00            
ATOM    325  N   GLN X  24      54.640 139.217  58.521  0.00  0.00            
ATOM    326  CA  GLN X  24      53.401 140.019  58.413  0.00  0.00            
ATOM    327  C   GLN X  24      52.145 139.345  59.013  0.00  0.00            
ATOM    328  O   GLN X  24      51.125 140.005  59.188  0.00  0.00            
ATOM    329  CB  GLN X  24      53.142 140.347  56.929  0.00  0.00            
ATOM    330  CG  GLN X  24      54.256 141.171  56.259  0.00  0.00            
ATOM    331  CD  GLN X  24      54.463 142.529  56.924  0.00  0.00            
ATOM    332  OE1 GLN X  24      53.566 143.345  57.029  0.00  0.00            
ATOM    333  NE2 GLN X  24      55.654 142.848  57.381  0.00  0.00            
ATOM    334  H   GLN X  24      54.889 138.632  57.740  0.00  0.00            
ATOM    335  HA  GLN X  24      53.535 140.954  58.958  0.00  0.00            
ATOM    336  HB2 GLN X  24      53.018 139.413  56.376  0.00  0.00            
ATOM    337  HB3 GLN X  24      52.209 140.906  56.847  0.00  0.00            
ATOM    338  HG2 GLN X  24      55.189 140.607  56.263  0.00  0.00            
ATOM    339  HG3 GLN X  24      53.981 141.345  55.218  0.00  0.00            
ATOM    340 HE21 GLN X  24      56.424 142.209  57.322  0.00  0.00            
ATOM    341 HE22 GLN X  24      55.720 143.749  57.819  0.00  0.00            
ATOM    342  N   VAL X  25      52.186 138.032  59.262  0.00  0.00            
ATOM    343  CA  VAL X  25      51.039 137.199  59.690  0.00  0.00            
ATOM    344  C   VAL X  25      51.379 136.251  60.845  0.00  0.00            
ATOM    345  O   VAL X  25      50.517 135.975  61.675  0.00  0.00            
ATOM    346  CB  VAL X  25      50.450 136.394  58.508  0.00  0.00            
ATOM    347  CG1 VAL X  25      49.675 137.301  57.547  0.00  0.00            
ATOM    348  CG2 VAL X  25      51.495 135.624  57.686  0.00  0.00            
ATOM    349  H   VAL X  25      53.057 137.556  59.068  0.00  0.00            
ATOM    350  HA  VAL X  25      50.249 137.848  60.069  0.00  0.00            
ATOM    351  HB  VAL X  25      49.742 135.669  58.910  0.00  0.00            
ATOM    352 HG11 VAL X  25      49.215 136.699  56.764  0.00  0.00            
ATOM    353 HG12 VAL X  25      50.343 138.031  57.091  0.00  0.00            
ATOM    354 HG13 VAL X  25      48.891 137.828  58.091  0.00  0.00            
ATOM    355 HG21 VAL X  25      52.083 134.971  58.329  0.00  0.00            
ATOM    356 HG22 VAL X  25      52.161 136.315  57.170  0.00  0.00            
ATOM    357 HG23 VAL X  25      50.991 135.008  56.941  0.00  0.00            
ATOM    358  N   LEU X  26      52.655 135.892  61.007  0.00  0.00            
ATOM    359  CA  LEU X  26      53.184 135.100  62.116  0.00  0.00            
ATOM    360  C   LEU X  26      54.343 135.878  62.774  0.00  0.00            
ATOM    361  O   LEU X  26      55.474 135.792  62.296  0.00  0.00            
ATOM    362  CB  LEU X  26      53.622 133.714  61.588  0.00  0.00            
ATOM    363  CG  LEU X  26      52.508 132.857  60.951  0.00  0.00            
ATOM    364  CD1 LEU X  26      53.122 131.595  60.346  0.00  0.00            
ATOM    365  CD2 LEU X  26      51.441 132.419  61.956  0.00  0.00            
ATOM    366  H   LEU X  26      53.318 136.164  60.291  0.00  0.00            
ATOM    367  HA  LEU X  26      52.413 134.938  62.869  0.00  0.00            
ATOM    368  HB2 LEU X  26      54.065 133.152  62.411  0.00  0.00            
ATOM    369  HB3 LEU X  26      54.403 133.866  60.840  0.00  0.00            
ATOM    370  HG  LEU X  26      52.025 133.414  60.149  0.00  0.00            
ATOM    371 HD11 LEU X  26      53.832 131.864  59.564  0.00  0.00            
ATOM    372 HD12 LEU X  26      53.645 131.030  61.117  0.00  0.00            
ATOM    373 HD13 LEU X  26      52.342 130.978  59.902  0.00  0.00            
ATOM    374 HD21 LEU X  26      50.918 133.289  62.350  0.00  0.00            
ATOM    375 HD22 LEU X  26      51.897 131.862  62.774  0.00  0.00            
ATOM    376 HD23 LEU X  26      50.710 131.783  61.456  0.00  0.00            
ATOM    377  N   PRO X  27      54.084 136.702  63.814  0.00  0.00            
ATOM    378  CA  PRO X  27      55.114 137.492  64.490  0.00  0.00            
ATOM    379  C   PRO X  27      56.308 136.645  64.954  0.00  0.00            
ATOM    380  O   PRO X  27      56.246 135.965  65.983  0.00  0.00            
ATOM    381  CB  PRO X  27      54.399 138.189  65.656  0.00  0.00            
ATOM    382  CG  PRO X  27      52.972 138.350  65.140  0.00  0.00            
ATOM    383  CD  PRO X  27      52.763 137.103  64.279  0.00  0.00            
ATOM    384  HA  PRO X  27      55.468 138.255  63.796  0.00  0.00            
ATOM    385  HB2 PRO X  27      54.381 137.552  66.542  0.00  0.00            
ATOM    386  HB3 PRO X  27      54.858 139.151  65.892  0.00  0.00            
ATOM    387  HG2 PRO X  27      52.256 138.398  65.960  0.00  0.00            
ATOM    388  HG3 PRO X  27      52.908 139.247  64.522  0.00  0.00            
ATOM    389  HD2 PRO X  27      52.107 137.346  63.443  0.00  0.00            
ATOM    390  HD3 PRO X  27      52.332 136.301  64.876  0.00  0.00            
ATOM    391  N   GLY X  28      57.443 136.828  64.285  0.00  0.00            
ATOM    392  CA  GLY X  28      58.720 136.187  64.576  0.00  0.00            
ATOM    393  C   GLY X  28      59.840 137.214  64.695  0.00  0.00            
ATOM    394  O   GLY X  28      59.768 138.292  64.100  0.00  0.00            
ATOM    395  H   GLY X  28      57.412 137.410  63.459  0.00  0.00            
ATOM    396  HA2 GLY X  28      58.970 135.495  63.771  0.00  0.00            
ATOM    397  HA3 GLY X  28      58.659 135.617  65.498  0.00  0.00            
ATOM    398  N   GLN X  29      60.826 136.925  65.535  0.00  0.00            
ATOM    399  CA  GLN X  29      62.111 137.626  65.599  0.00  0.00            
ATOM    400  C   GLN X  29      63.203 136.595  65.880  0.00  0.00            
ATOM    401  O   GLN X  29      63.008 135.717  66.720  0.00  0.00            
ATOM    402  CB  GLN X  29      62.111 138.717  66.685  0.00  0.00            
ATOM    403  CG  GLN X  29      61.161 139.893  66.403  0.00  0.00            
ATOM    404  CD  GLN X  29      61.538 140.675  65.148  0.00  0.00            
ATOM    405  OE1 GLN X  29      62.696 140.969  64.910  0.00  0.00            
ATOM    406  NE2 GLN X  29      60.588 141.160  64.384  0.00  0.00            
ATOM    407  H   GLN X  29      60.774 136.046  66.038  0.00  0.00            
ATOM    408  HA  GLN X  29      62.322 138.085  64.631  0.00  0.00            
ATOM    409  HB2 GLN X  29      61.833 138.266  67.638  0.00  0.00            
ATOM    410  HB3 GLN X  29      63.126 139.109  66.786  0.00  0.00            
ATOM    411  HG2 GLN X  29      61.201 140.583  67.245  0.00  0.00            
ATOM    412  HG3 GLN X  29      60.138 139.530  66.329  0.00  0.00            
ATOM    413 HE21 GLN X  29      59.681 140.730  64.425  0.00  0.00            
ATOM    414 HE22 GLN X  29      60.915 141.597  63.542  0.00  0.00            
ATOM    415  N   ILE X  30      64.322 136.684  65.167  0.00  0.00            
ATOM    416  CA  ILE X  30      65.377 135.665  65.162  0.00  0.00            
ATOM    417  C   ILE X  30      66.641 136.223  65.820  0.00  0.00            
ATOM    418  O   ILE X  30      66.956 137.400  65.637  0.00  0.00            
ATOM    419  CB  ILE X  30      65.616 135.164  63.720  0.00  0.00            
ATOM    420  CG1 ILE X  30      64.330 134.509  63.162  0.00  0.00            
ATOM    421  CG2 ILE X  30      66.772 134.156  63.669  0.00  0.00            
ATOM    422  CD1 ILE X  30      64.421 134.137  61.680  0.00  0.00            
ATOM    423  H   ILE X  30      64.441 137.462  64.534  0.00  0.00            
ATOM    424  HA  ILE X  30      65.056 134.806  65.750  0.00  0.00            
ATOM    425  HB  ILE X  30      65.877 136.019  63.094  0.00  0.00            
ATOM    426 HG12 ILE X  30      64.092 133.615  63.741  0.00  0.00            
ATOM    427 HG13 ILE X  30      63.493 135.200  63.258  0.00  0.00            
ATOM    428 HD11 ILE X  30      64.791 134.983  61.101  0.00  0.00            
ATOM    429 HD12 ILE X  30      63.425 133.886  61.331  0.00  0.00            
ATOM    430 HD13 ILE X  30      65.070 133.274  61.537  0.00  0.00            
ATOM    431 HG21 ILE X  30      67.694 134.590  64.041  0.00  0.00            
ATOM    432 HG22 ILE X  30      66.947 133.833  62.647  0.00  0.00            
ATOM    433 HG23 ILE X  30      66.535 133.297  64.281  0.00  0.00            
ATOM    434  N   TRP X  31      67.301 135.399  66.635  0.00  0.00            
ATOM    435  CA  TRP X  31      68.595 135.682  67.262  0.00  0.00            
ATOM    436  C   TRP X  31      69.513 134.460  67.103  0.00  0.00            
ATOM    437  O   TRP X  31      69.041 133.327  67.234  0.00  0.00            
ATOM    438  CB  TRP X  31      68.414 136.082  68.742  0.00  0.00            
ATOM    439  CG  TRP X  31      67.782 137.428  68.989  0.00  0.00            
ATOM    440  CD1 TRP X  31      66.511 137.759  68.669  0.00  0.00            
ATOM    441  CD2 TRP X  31      68.382 138.657  69.518  0.00  0.00            
ATOM    442  NE1 TRP X  31      66.301 139.105  68.884  0.00  0.00            
ATOM    443  CE2 TRP X  31      67.409 139.702  69.442  0.00  0.00            
ATOM    444  CE3 TRP X  31      69.645 139.012  70.041  0.00  0.00            
ATOM    445  CZ2 TRP X  31      67.669 141.019  69.851  0.00  0.00            
ATOM    446  CZ3 TRP X  31      69.916 140.328  70.467  0.00  0.00            
ATOM    447  CH2 TRP X  31      68.935 141.330  70.374  0.00  0.00            
ATOM    448  H   TRP X  31      66.941 134.457  66.757  0.00  0.00            
ATOM    449  HA  TRP X  31      69.051 136.518  66.743  0.00  0.00            
ATOM    450  HB2 TRP X  31      69.399 136.087  69.213  0.00  0.00            
ATOM    451  HB3 TRP X  31      67.821 135.317  69.246  0.00  0.00            
ATOM    452  HD1 TRP X  31      65.813 137.079  68.200  0.00  0.00            
ATOM    453  HE3 TRP X  31      70.426 138.267  70.106  0.00  0.00            
ATOM    454  HZ2 TRP X  31      66.919 141.786  69.757  0.00  0.00            
ATOM    455  HZ3 TRP X  31      70.901 140.570  70.851  0.00  0.00            
ATOM    456  HH2 TRP X  31      69.170 142.337  70.694  0.00  0.00            
ATOM    457  HE1 TRP X  31      65.502 139.597  68.519  0.00  0.00            
ATOM    458  N   VAL X  32      70.800 134.660  66.803  0.00  0.00            
ATOM    459  CA  VAL X  32      71.770 133.565  66.576  0.00  0.00            
ATOM    460  C   VAL X  32      72.891 133.518  67.625  0.00  0.00            
ATOM    461  O   VAL X  32      73.353 134.545  68.121  0.00  0.00            
ATOM    462  CB  VAL X  32      72.342 133.566  65.138  0.00  0.00            
ATOM    463  CG1 VAL X  32      71.239 133.418  64.083  0.00  0.00            
ATOM    464  CG2 VAL X  32      73.174 134.805  64.784  0.00  0.00            
ATOM    465  H   VAL X  32      71.116 135.616  66.655  0.00  0.00            
ATOM    466  HA  VAL X  32      71.242 132.617  66.675  0.00  0.00            
ATOM    467  HB  VAL X  32      72.995 132.697  65.047  0.00  0.00            
ATOM    468 HG11 VAL X  32      71.690 133.320  63.095  0.00  0.00            
ATOM    469 HG12 VAL X  32      70.590 134.291  64.093  0.00  0.00            
ATOM    470 HG13 VAL X  32      70.649 132.526  64.282  0.00  0.00            
ATOM    471 HG21 VAL X  32      74.014 134.906  65.470  0.00  0.00            
ATOM    472 HG22 VAL X  32      73.572 134.704  63.774  0.00  0.00            
ATOM    473 HG23 VAL X  32      72.561 135.706  64.829  0.00  0.00            
ATOM    474  N   TYR X  33      73.399 132.310  67.875  0.00  0.00            
ATOM    475  CA  TYR X  33      74.656 132.022  68.573  0.00  0.00            
ATOM    476  C   TYR X  33      75.333 130.774  67.991  0.00  0.00            
ATOM    477  O   TYR X  33      74.713 129.965  67.303  0.00  0.00            
ATOM    478  CB  TYR X  33      74.423 131.884  70.080  0.00  0.00            
ATOM    479  CG  TYR X  33      75.640 131.457  70.877  0.00  0.00            
ATOM    480  CD1 TYR X  33      75.828 130.099  71.200  0.00  0.00            
ATOM    481  CD2 TYR X  33      76.616 132.407  71.229  0.00  0.00            
ATOM    482  CE1 TYR X  33      76.998 129.686  71.865  0.00  0.00            
ATOM    483  CE2 TYR X  33      77.797 131.995  71.877  0.00  0.00            
ATOM    484  CZ  TYR X  33      77.991 130.633  72.191  0.00  0.00            
ATOM    485  OH  TYR X  33      79.124 130.230  72.816  0.00  0.00            
ATOM    486  H   TYR X  33      72.918 131.506  67.481  0.00  0.00            
ATOM    487  HA  TYR X  33      75.328 132.866  68.418  0.00  0.00            
ATOM    488  HB2 TYR X  33      74.101 132.854  70.455  0.00  0.00            
ATOM    489  HB3 TYR X  33      73.632 131.150  70.242  0.00  0.00            
ATOM    490  HD1 TYR X  33      75.078 129.373  70.924  0.00  0.00            
ATOM    491  HD2 TYR X  33      76.468 133.455  70.993  0.00  0.00            
ATOM    492  HE1 TYR X  33      77.150 128.647  72.110  0.00  0.00            
ATOM    493  HE2 TYR X  33      78.559 132.718  72.131  0.00  0.00            
ATOM    494  HH  TYR X  33      79.424 129.389  72.464  0.00  0.00            
ATOM    495  N   THR X  34      76.647 130.674  68.159  0.00  0.00            
ATOM    496  CA  THR X  34      77.551 129.862  67.333  0.00  0.00            
ATOM    497  C   THR X  34      78.745 129.378  68.207  0.00  0.00            
ATOM    498  O   THR X  34      78.804 129.745  69.385  0.00  0.00            
ATOM    499  CB  THR X  34      77.983 130.695  66.095  0.00  0.00            
ATOM    500  OG1 THR X  34      79.091 131.490  66.414  0.00  0.00            
ATOM    501  CG2 THR X  34      76.934 131.657  65.517  0.00  0.00            
ATOM    502  H   THR X  34      77.093 131.347  68.771  0.00  0.00            
ATOM    503  HA  THR X  34      77.023 128.977  66.982  0.00  0.00            
ATOM    504  HB  THR X  34      78.257 130.026  65.284  0.00  0.00            
ATOM    505  HG1 THR X  34      79.907 131.047  66.181  0.00  0.00            
ATOM    506 HG21 THR X  34      76.599 132.380  66.256  0.00  0.00            
ATOM    507 HG22 THR X  34      77.372 132.240  64.713  0.00  0.00            
ATOM    508 HG23 THR X  34      76.079 131.099  65.135  0.00  0.00            
ATOM    509  N   PRO X  35      79.697 128.542  67.712  0.00  0.00            
ATOM    510  CA  PRO X  35      80.817 128.025  68.520  0.00  0.00            
ATOM    511  C   PRO X  35      81.605 129.066  69.352  0.00  0.00            
ATOM    512  O   PRO X  35      82.137 128.720  70.410  0.00  0.00            
ATOM    513  CB  PRO X  35      81.771 127.360  67.512  0.00  0.00            
ATOM    514  CG  PRO X  35      81.009 127.157  66.225  0.00  0.00            
ATOM    515  CD  PRO X  35      79.690 127.893  66.404  0.00  0.00            
ATOM    516  HA  PRO X  35      80.437 127.271  69.218  0.00  0.00            
ATOM    517  HB2 PRO X  35      82.159 126.415  67.904  0.00  0.00            
ATOM    518  HB3 PRO X  35      82.609 128.039  67.317  0.00  0.00            
ATOM    519  HG2 PRO X  35      81.582 127.584  65.432  0.00  0.00            
ATOM    520  HG3 PRO X  35      80.867 126.118  66.012  0.00  0.00            
ATOM    521  HD2 PRO X  35      79.581 128.638  65.629  0.00  0.00            
ATOM    522  HD3 PRO X  35      78.845 127.208  66.340  0.00  0.00            
ATOM    523  N   SER X  36      81.760 130.290  68.839  0.00  0.00            
ATOM    524  CA  SER X  36      82.600 131.343  69.412  0.00  0.00            
ATOM    525  C   SER X  36      82.070 132.736  69.024  0.00  0.00            
ATOM    526  O   SER X  36      81.611 132.897  67.891  0.00  0.00            
ATOM    527  CB  SER X  36      84.050 131.172  68.937  0.00  0.00            
ATOM    528  OG  SER X  36      84.175 131.400  67.543  0.00  0.00            
ATOM    529  H   SER X  36      81.285 130.516  67.981  0.00  0.00            
ATOM    530  HA  SER X  36      82.587 131.229  70.494  0.00  0.00            
ATOM    531  HB2 SER X  36      84.384 130.158  69.164  0.00  0.00            
ATOM    532  HB3 SER X  36      84.690 131.875  69.472  0.00  0.00            
ATOM    533  HG  SER X  36      85.110 131.441  67.315  0.00  0.00            
ATOM    534  N   PRO X  37      82.218 133.768  69.882  0.00  0.00            
ATOM    535  CA  PRO X  37      81.781 135.148  69.613  0.00  0.00            
ATOM    536  C   PRO X  37      82.293 135.759  68.294  0.00  0.00            
ATOM    537  O   PRO X  37      81.523 136.395  67.576  0.00  0.00            
ATOM    538  CB  PRO X  37      82.269 135.958  70.818  0.00  0.00            
ATOM    539  CG  PRO X  37      82.241 134.947  71.961  0.00  0.00            
ATOM    540  CD  PRO X  37      82.619 133.637  71.275  0.00  0.00            
ATOM    541  HA  PRO X  37      80.692 135.169  69.605  0.00  0.00            
ATOM    542  HB2 PRO X  37      81.621 136.811  71.021  0.00  0.00            
ATOM    543  HB3 PRO X  37      83.297 136.289  70.655  0.00  0.00            
ATOM    544  HG2 PRO X  37      82.952 135.202  72.746  0.00  0.00            
ATOM    545  HG3 PRO X  37      81.230 134.872  72.366  0.00  0.00            
ATOM    546  HD2 PRO X  37      82.089 132.818  71.762  0.00  0.00            
ATOM    547  HD3 PRO X  37      83.697 133.480  71.327  0.00  0.00            
ATOM    548  N   ASP X  38      83.504 135.392  67.864  0.00  0.00            
ATOM    549  CA  ASP X  38      84.074 135.799  66.570  0.00  0.00            
ATOM    550  C   ASP X  38      83.219 135.308  65.387  0.00  0.00            
ATOM    551  O   ASP X  38      82.896 136.057  64.461  0.00  0.00            
ATOM    552  CB  ASP X  38      85.497 135.221  66.425  0.00  0.00            
ATOM    553  CG  ASP X  38      86.472 135.543  67.565  0.00  0.00            
ATOM    554  OD1 ASP X  38      86.228 136.512  68.313  0.00  0.00            
ATOM    555  OD2 ASP X  38      87.381 134.705  67.770  0.00  0.00            
ATOM    556  H   ASP X  38      84.123 134.939  68.517  0.00  0.00            
ATOM    557  HA  ASP X  38      84.130 136.889  66.532  0.00  0.00            
ATOM    558  HB2 ASP X  38      85.417 134.135  66.349  0.00  0.00            
ATOM    559  HB3 ASP X  38      85.923 135.585  65.490  0.00  0.00            
ATOM    560  N   LYS X  39      82.779 134.046  65.459  0.00  0.00            
ATOM    561  CA  LYS X  39      81.880 133.425  64.483  0.00  0.00            
ATOM    562  C   LYS X  39      80.425 133.879  64.655  0.00  0.00            
ATOM    563  O   LYS X  39      79.708 133.939  63.657  0.00  0.00            
ATOM    564  CB  LYS X  39      82.044 131.902  64.578  0.00  0.00            
ATOM    565  CG  LYS X  39      81.170 131.145  63.558  0.00  0.00            
ATOM    566  CD  LYS X  39      81.419 129.644  63.656  0.00  0.00            
ATOM    567  CE  LYS X  39      80.360 128.796  62.930  0.00  0.00            
ATOM    568  NZ  LYS X  39      80.877 128.230  61.672  0.00  0.00            
ATOM    569  H   LYS X  39      82.993 133.530  66.306  0.00  0.00            
ATOM    570  HA  LYS X  39      82.187 133.742  63.488  0.00  0.00            
ATOM    571  HB2 LYS X  39      81.784 131.577  65.586  0.00  0.00            
ATOM    572  HB3 LYS X  39      83.090 131.648  64.401  0.00  0.00            
ATOM    573  HG2 LYS X  39      80.127 131.327  63.805  0.00  0.00            
ATOM    574  HG3 LYS X  39      81.376 131.489  62.544  0.00  0.00            
ATOM    575  HD2 LYS X  39      81.385 129.446  64.722  0.00  0.00            
ATOM    576  HD3 LYS X  39      82.431 129.399  63.319  0.00  0.00            
ATOM    577  HE2 LYS X  39      80.100 127.949  63.569  0.00  0.00            
ATOM    578  HE3 LYS X  39      79.475 129.403  62.772  0.00  0.00            
ATOM    579  HZ1 LYS X  39      80.183 127.819  61.083  0.00  0.00            
ATOM    580  HZ2 LYS X  39      81.441 127.395  61.922  0.00  0.00            
ATOM    581  HZ3 LYS X  39      81.500 128.829  61.182  0.00  0.00            
ATOM    582  N   VAL X  40      80.012 134.272  65.864  0.00  0.00            
ATOM    583  CA  VAL X  40      78.685 134.853  66.122  0.00  0.00            
ATOM    584  C   VAL X  40      78.520 136.151  65.325  0.00  0.00            
ATOM    585  O   VAL X  40      77.585 136.252  64.532  0.00  0.00            
ATOM    586  CB  VAL X  40      78.431 135.082  67.631  0.00  0.00            
ATOM    587  CG1 VAL X  40      77.098 135.770  67.863  0.00  0.00            
ATOM    588  CG2 VAL X  40      78.373 133.816  68.489  0.00  0.00            
ATOM    589  H   VAL X  40      80.648 134.148  66.643  0.00  0.00            
ATOM    590  HA  VAL X  40      77.927 134.168  65.754  0.00  0.00            
ATOM    591  HB  VAL X  40      79.200 135.733  68.030  0.00  0.00            
ATOM    592 HG11 VAL X  40      77.157 136.758  67.418  0.00  0.00            
ATOM    593 HG12 VAL X  40      76.287 135.196  67.413  0.00  0.00            
ATOM    594 HG13 VAL X  40      76.910 135.889  68.929  0.00  0.00            
ATOM    595 HG21 VAL X  40      79.277 133.234  68.377  0.00  0.00            
ATOM    596 HG22 VAL X  40      77.524 133.211  68.196  0.00  0.00            
ATOM    597 HG23 VAL X  40      78.275 134.096  69.538  0.00  0.00            
ATOM    598  N   ALA X  41      79.526 137.031  65.365  0.00  0.00            
ATOM    599  CA  ALA X  41      79.571 138.248  64.554  0.00  0.00            
ATOM    600  C   ALA X  41      79.611 137.953  63.041  0.00  0.00            
ATOM    601  O   ALA X  41      78.776 138.464  62.298  0.00  0.00            
ATOM    602  CB  ALA X  41      80.779 139.079  65.006  0.00  0.00            
ATOM    603  H   ALA X  41      80.291 136.860  66.011  0.00  0.00            
ATOM    604  HA  ALA X  41      78.667 138.831  64.743  0.00  0.00            
ATOM    605  HB1 ALA X  41      80.806 140.016  64.449  0.00  0.00            
ATOM    606  HB2 ALA X  41      81.705 138.530  64.828  0.00  0.00            
ATOM    607  HB3 ALA X  41      80.696 139.301  66.071  0.00  0.00            
ATOM    608  N   ALA X  42      80.428 136.986  62.605  0.00  0.00            
ATOM    609  CA  ALA X  42      80.503 136.605  61.192  0.00  0.00            
ATOM    610  C   ALA X  42      79.171 136.064  60.625  0.00  0.00            
ATOM    611  O   ALA X  42      78.784 136.442  59.520  0.00  0.00            
ATOM    612  CB  ALA X  42      81.646 135.597  61.020  0.00  0.00            
ATOM    613  H   ALA X  42      81.102 136.596  63.253  0.00  0.00            
ATOM    614  HA  ALA X  42      80.748 137.499  60.616  0.00  0.00            
ATOM    615  HB1 ALA X  42      81.772 135.367  59.961  0.00  0.00            
ATOM    616  HB2 ALA X  42      81.418 134.678  61.558  0.00  0.00            
ATOM    617  HB3 ALA X  42      82.574 136.022  61.405  0.00  0.00            
ATOM    618  N   LEU X  43      78.445 135.219  61.369  0.00  0.00            
ATOM    619  CA  LEU X  43      77.148 134.682  60.933  0.00  0.00            
ATOM    620  C   LEU X  43      75.994 135.695  61.082  0.00  0.00            
ATOM    621  O   LEU X  43      75.126 135.730  60.209  0.00  0.00            
ATOM    622  CB  LEU X  43      76.851 133.368  61.681  0.00  0.00            
ATOM    623  CG  LEU X  43      77.731 132.164  61.274  0.00  0.00            
ATOM    624  CD1 LEU X  43      77.465 130.995  62.224  0.00  0.00            
ATOM    625  CD2 LEU X  43      77.435 131.630  59.874  0.00  0.00            
ATOM    626  H   LEU X  43      78.799 134.955  62.283  0.00  0.00            
ATOM    627  HA  LEU X  43      77.210 134.459  59.869  0.00  0.00            
ATOM    628  HB2 LEU X  43      76.973 133.554  62.749  0.00  0.00            
ATOM    629  HB3 LEU X  43      75.807 133.103  61.507  0.00  0.00            
ATOM    630  HG  LEU X  43      78.787 132.431  61.330  0.00  0.00            
ATOM    631 HD11 LEU X  43      77.680 130.038  61.750  0.00  0.00            
ATOM    632 HD12 LEU X  43      76.426 131.016  62.541  0.00  0.00            
ATOM    633 HD13 LEU X  43      78.100 131.104  63.089  0.00  0.00            
ATOM    634 HD21 LEU X  43      77.479 132.433  59.140  0.00  0.00            
ATOM    635 HD22 LEU X  43      78.176 130.878  59.604  0.00  0.00            
ATOM    636 HD23 LEU X  43      76.449 131.176  59.861  0.00  0.00            
ATOM    637  N   HIS X  44      76.050 136.609  62.063  0.00  0.00            
ATOM    638  CA  HIS X  44      75.173 137.794  62.126  0.00  0.00            
ATOM    639  C   HIS X  44      75.325 138.620  60.847  0.00  0.00            
ATOM    640  O   HIS X  44      74.340 138.800  60.127  0.00  0.00            
ATOM    641  CB  HIS X  44      75.464 138.611  63.411  0.00  0.00            
ATOM    642  CG  HIS X  44      74.727 139.931  63.630  0.00  0.00            
ATOM    643  ND1 HIS X  44      74.482 140.503  64.888  0.00  0.00            
ATOM    644  CD2 HIS X  44      74.323 140.837  62.685  0.00  0.00            
ATOM    645  CE1 HIS X  44      73.939 141.706  64.665  0.00  0.00            
ATOM    646  NE2 HIS X  44      73.806 141.921  63.350  0.00  0.00            
ATOM    647  H   HIS X  44      76.800 136.542  62.743  0.00  0.00            
ATOM    648  HA  HIS X  44      74.135 137.463  62.170  0.00  0.00            
ATOM    649  HB2 HIS X  44      76.527 138.837  63.447  0.00  0.00            
ATOM    650  HB3 HIS X  44      75.247 137.966  64.262  0.00  0.00            
ATOM    651  HD2 HIS X  44      74.446 140.765  61.618  0.00  0.00            
ATOM    652  HE1 HIS X  44      73.665 142.409  65.440  0.00  0.00            
ATOM    653  HE2 HIS X  44      73.481 142.772  62.921  0.00  0.00            
ATOM    654  N   ASP X  45      76.547 139.032  60.505  0.00  0.00            
ATOM    655  CA  ASP X  45      76.830 139.881  59.337  0.00  0.00            
ATOM    656  C   ASP X  45      76.505 139.198  57.995  0.00  0.00            
ATOM    657  O   ASP X  45      75.953 139.835  57.096  0.00  0.00            
ATOM    658  CB  ASP X  45      78.303 140.334  59.348  0.00  0.00            
ATOM    659  CG  ASP X  45      78.662 141.348  60.445  0.00  0.00            
ATOM    660  OD1 ASP X  45      77.745 142.091  60.861  0.00  0.00            
ATOM    661  OD2 ASP X  45      79.882 141.624  60.549  0.00  0.00            
ATOM    662  H   ASP X  45      77.308 138.865  61.160  0.00  0.00            
ATOM    663  HA  ASP X  45      76.205 140.772  59.398  0.00  0.00            
ATOM    664  HB2 ASP X  45      78.519 140.805  58.388  0.00  0.00            
ATOM    665  HB3 ASP X  45      78.947 139.457  59.438  0.00  0.00            
ATOM    666  N   GLN X  46      76.733 137.885  57.871  0.00  0.00            
ATOM    667  CA  GLN X  46      76.370 137.118  56.671  0.00  0.00            
ATOM    668  C   GLN X  46      74.858 136.968  56.460  0.00  0.00            
ATOM    669  O   GLN X  46      74.436 136.746  55.322  0.00  0.00            
ATOM    670  CB  GLN X  46      77.003 135.721  56.733  0.00  0.00            
ATOM    671  CG  GLN X  46      78.494 135.736  56.374  0.00  0.00            
ATOM    672  CD  GLN X  46      79.103 134.338  56.443  0.00  0.00            
ATOM    673  OE1 GLN X  46      78.781 133.504  57.268  0.00  0.00            
ATOM    674  NE2 GLN X  46      79.878 133.933  55.463  0.00  0.00            
ATOM    675  H   GLN X  46      77.209 137.409  58.632  0.00  0.00            
ATOM    676  HA  GLN X  46      76.751 137.643  55.793  0.00  0.00            
ATOM    677  HB2 GLN X  46      76.500 135.069  56.018  0.00  0.00            
ATOM    678  HB3 GLN X  46      76.856 135.304  57.730  0.00  0.00            
ATOM    679  HG2 GLN X  46      78.607 136.129  55.364  0.00  0.00            
ATOM    680  HG3 GLN X  46      79.042 136.394  57.046  0.00  0.00            
ATOM    681 HE21 GLN X  46      80.258 133.013  55.588  0.00  0.00            
ATOM    682 HE22 GLN X  46      80.168 134.568  54.746  0.00  0.00            
ATOM    683  N   PHE X  47      74.066 136.913  57.537  0.00  0.00            
ATOM    684  CA  PHE X  47      72.619 136.657  57.472  0.00  0.00            
ATOM    685  C   PHE X  47      71.763 137.919  57.685  0.00  0.00            
ATOM    686  O   PHE X  47      70.582 137.911  57.336  0.00  0.00            
ATOM    687  CB  PHE X  47      72.253 135.534  58.462  0.00  0.00            
ATOM    688  CG  PHE X  47      73.005 134.206  58.343  0.00  0.00            
ATOM    689  CD1 PHE X  47      73.712 133.841  57.176  0.00  0.00            
ATOM    690  CD2 PHE X  47      73.007 133.323  59.440  0.00  0.00            
ATOM    691  CE1 PHE X  47      74.447 132.645  57.130  0.00  0.00            
ATOM    692  CE2 PHE X  47      73.695 132.098  59.372  0.00  0.00            
ATOM    693  CZ  PHE X  47      74.416 131.758  58.216  0.00  0.00            
ATOM    694  H   PHE X  47      74.504 136.944  58.453  0.00  0.00            
ATOM    695  HA  PHE X  47      72.359 136.301  56.475  0.00  0.00            
ATOM    696  HB2 PHE X  47      72.400 135.918  59.473  0.00  0.00            
ATOM    697  HB3 PHE X  47      71.191 135.318  58.347  0.00  0.00            
ATOM    698  HD1 PHE X  47      73.727 134.494  56.320  0.00  0.00            
ATOM    699  HD2 PHE X  47      72.494 133.597  60.351  0.00  0.00            
ATOM    700  HE1 PHE X  47      75.056 132.422  56.270  0.00  0.00            
ATOM    701  HE2 PHE X  47      73.701 131.441  60.228  0.00  0.00            
ATOM    702  HZ  PHE X  47      74.974 130.832  58.178  0.00  0.00            
ATOM    703  N   GLY X  48      72.335 139.011  58.201  0.00  0.00            
ATOM    704  CA  GLY X  48      71.614 140.245  58.539  0.00  0.00            
ATOM    705  C   GLY X  48      70.753 140.130  59.806  0.00  0.00            
ATOM    706  O   GLY X  48      69.711 140.779  59.899  0.00  0.00            
ATOM    707  H   GLY X  48      73.299 138.935  58.518  0.00  0.00            
ATOM    708  HA2 GLY X  48      70.974 140.532  57.706  0.00  0.00            
ATOM    709  HA3 GLY X  48      72.344 141.037  58.704  0.00  0.00            
ATOM    710  N   ILE X  49      71.126 139.240  60.734  0.00  0.00            
ATOM    711  CA  ILE X  49      70.325 138.843  61.907  0.00  0.00            
ATOM    712  C   ILE X  49      71.100 139.113  63.200  0.00  0.00            
ATOM    713  O   ILE X  49      72.183 138.566  63.363  0.00  0.00            
ATOM    714  CB  ILE X  49      69.948 137.344  61.821  0.00  0.00            
ATOM    715  CG1 ILE X  49      69.079 137.013  60.586  0.00  0.00            
ATOM    716  CG2 ILE X  49      69.217 136.862  63.089  0.00  0.00            
ATOM    717  CD1 ILE X  49      68.896 135.504  60.369  0.00  0.00            
ATOM    718  H   ILE X  49      72.029 138.796  60.612  0.00  0.00            
ATOM    719  HA  ILE X  49      69.405 139.427  61.932  0.00  0.00            
ATOM    720  HB  ILE X  49      70.878 136.777  61.742  0.00  0.00            
ATOM    721 HG12 ILE X  49      69.552 137.415  59.693  0.00  0.00            
ATOM    722 HG13 ILE X  49      68.100 137.485  60.687  0.00  0.00            
ATOM    723 HD11 ILE X  49      68.438 135.329  59.400  0.00  0.00            
ATOM    724 HD12 ILE X  49      68.245 135.085  61.133  0.00  0.00            
ATOM    725 HD13 ILE X  49      69.863 135.003  60.400  0.00  0.00            
ATOM    726 HG21 ILE X  49      69.786 137.079  63.989  0.00  0.00            
ATOM    727 HG22 ILE X  49      68.231 137.321  63.164  0.00  0.00            
ATOM    728 HG23 ILE X  49      69.131 135.784  63.049  0.00  0.00            
ATOM    729  N   ASN X  50      70.417 139.684  64.200  0.00  0.00            
ATOM    730  CA  ASN X  50      70.923 139.891  65.565  0.00  0.00            
ATOM    731  C   ASN X  50      71.592 138.647  66.185  0.00  0.00            
ATOM    732  O   ASN X  50      71.013 137.559  66.187  0.00  0.00            
ATOM    733  CB  ASN X  50      69.765 140.325  66.485  0.00  0.00            
ATOM    734  CG  ASN X  50      69.104 141.642  66.137  0.00  0.00            
ATOM    735  OD1 ASN X  50      69.669 142.550  65.556  0.00  0.00            
ATOM    736  ND2 ASN X  50      67.849 141.783  66.490  0.00  0.00            
ATOM    737  H   ASN X  50      69.490 140.011  63.994  0.00  0.00            
ATOM    738  HA  ASN X  50      71.664 140.689  65.537  0.00  0.00            
ATOM    739  HB2 ASN X  50      70.133 140.409  67.507  0.00  0.00            
ATOM    740  HB3 ASN X  50      69.009 139.538  66.471  0.00  0.00            
ATOM    741 HD21 ASN X  50      67.399 141.023  66.963  0.00  0.00            
ATOM    742 HD22 ASN X  50      67.410 142.648  66.238  0.00  0.00            
ATOM    743  N   ALA X  51      72.611 138.889  67.003  0.00  0.00            
ATOM    744  CA  ALA X  51      73.314 137.870  67.778  0.00  0.00            
ATOM    745  C   ALA X  51      73.295 138.128  69.300  0.00  0.00            
ATOM    746  O   ALA X  51      72.932 139.219  69.742  0.00  0.00            
ATOM    747  CB  ALA X  51      74.732 137.788  67.220  0.00  0.00            
ATOM    748  H   ALA X  51      73.057 139.793  66.949  0.00  0.00            
ATOM    749  HA  ALA X  51      72.840 136.903  67.620  0.00  0.00            
ATOM    750  HB1 ALA X  51      74.965 138.626  66.568  0.00  0.00            
ATOM    751  HB2 ALA X  51      75.437 137.822  68.045  0.00  0.00            
ATOM    752  HB3 ALA X  51      74.838 136.870  66.644  0.00  0.00            
ATOM    753  N   ALA X  52      73.724 137.142  70.100  0.00  0.00            
ATOM    754  CA  ALA X  52      73.891 137.267  71.559  0.00  0.00            
ATOM    755  C   ALA X  52      75.297 136.827  72.027  0.00  0.00            
ATOM    756  O   ALA X  52      75.939 136.001  71.380  0.00  0.00            
ATOM    757  CB  ALA X  52      72.772 136.504  72.285  0.00  0.00            
ATOM    758  H   ALA X  52      74.056 136.288  69.667  0.00  0.00            
ATOM    759  HA  ALA X  52      73.793 138.320  71.824  0.00  0.00            
ATOM    760  HB1 ALA X  52      72.455 137.071  73.160  0.00  0.00            
ATOM    761  HB2 ALA X  52      71.911 136.359  71.634  0.00  0.00            
ATOM    762  HB3 ALA X  52      73.142 135.537  72.617  0.00  0.00            
ATOM    763  N   GLU X  53      75.746 137.331  73.183  0.00  0.00            
ATOM    764  CA  GLU X  53      77.125 137.170  73.689  0.00  0.00            
ATOM    765  C   GLU X  53      77.479 135.720  74.079  0.00  0.00            
ATOM    766  O   GLU X  53      78.622 135.288  73.926  0.00  0.00            
ATOM    767  CB  GLU X  53      77.346 138.115  74.891  0.00  0.00            
ATOM    768  CG  GLU X  53      77.099 139.592  74.519  0.00  0.00            
ATOM    769  CD  GLU X  53      77.640 140.620  75.531  0.00  0.00            
ATOM    770  OE1 GLU X  53      78.778 140.416  76.014  0.00  0.00            
ATOM    771  OE2 GLU X  53      77.119 141.762  75.486  0.00  0.00            
ATOM    772  H   GLU X  53      75.164 137.988  73.684  0.00  0.00            
ATOM    773  HA  GLU X  53      77.825 137.461  72.904  0.00  0.00            
ATOM    774  HB2 GLU X  53      76.676 137.828  75.702  0.00  0.00            
ATOM    775  HB3 GLU X  53      78.373 137.987  75.233  0.00  0.00            
ATOM    776  HG2 GLU X  53      77.577 139.785  73.557  0.00  0.00            
ATOM    777  HG3 GLU X  53      76.025 139.740  74.387  0.00  0.00            
ATOM    778  N   SER X  54      76.481 134.922  74.472  0.00  0.00            
ATOM    779  CA  SER X  54      76.626 133.493  74.770  0.00  0.00            
ATOM    780  C   SER X  54      75.340 132.711  74.468  0.00  0.00            
ATOM    781  O   SER X  54      74.247 133.283  74.475  0.00  0.00            
ATOM    782  CB  SER X  54      77.059 133.301  76.228  0.00  0.00            
ATOM    783  OG  SER X  54      75.993 133.565  77.122  0.00  0.00            
ATOM    784  H   SER X  54      75.554 135.320  74.518  0.00  0.00            
ATOM    785  HA  SER X  54      77.419 133.090  74.145  0.00  0.00            
ATOM    786  HB2 SER X  54      77.387 132.271  76.365  0.00  0.00            
ATOM    787  HB3 SER X  54      77.900 133.960  76.451  0.00  0.00            
ATOM    788  HG  SER X  54      75.984 134.517  77.299  0.00  0.00            
ATOM    789  N   ALA X  55      75.439 131.376  74.376  0.00  0.00            
ATOM    790  CA  ALA X  55      74.278 130.475  74.301  0.00  0.00            
ATOM    791  C   ALA X  55      73.291 130.705  75.459  0.00  0.00            
ATOM    792  O   ALA X  55      72.100 130.900  75.218  0.00  0.00            
ATOM    793  CB  ALA X  55      74.759 129.011  74.275  0.00  0.00            
ATOM    794  H   ALA X  55      76.359 130.972  74.308  0.00  0.00            
ATOM    795  HA  ALA X  55      73.730 130.681  73.380  0.00  0.00            
ATOM    796  HB1 ALA X  55      74.079 128.379  74.849  0.00  0.00            
ATOM    797  HB2 ALA X  55      74.764 128.644  73.252  0.00  0.00            
ATOM    798  HB3 ALA X  55      75.760 128.917  74.697  0.00  0.00            
ATOM    799  N   GLN X  56      73.815 130.898  76.674  0.00  0.00            
ATOM    800  CA  GLN X  56      72.993 131.168  77.846  0.00  0.00            
ATOM    801  C   GLN X  56      72.167 132.455  77.695  0.00  0.00            
ATOM    802  O   GLN X  56      70.961 132.455  77.942  0.00  0.00            
ATOM    803  CB  GLN X  56      73.902 131.201  79.091  0.00  0.00            
ATOM    804  CG  GLN X  56      73.104 131.354  80.392  0.00  0.00            
ATOM    805  CD  GLN X  56      72.022 130.290  80.485  0.00  0.00            
ATOM    806  OE1 GLN X  56      72.291 129.103  80.459  0.00  0.00            
ATOM    807  NE2 GLN X  56      70.768 130.642  80.346  0.00  0.00            
ATOM    808  H   GLN X  56      74.814 130.852  76.788  0.00  0.00            
ATOM    809  HA  GLN X  56      72.288 130.341  77.940  0.00  0.00            
ATOM    810  HB2 GLN X  56      74.614 132.024  79.014  0.00  0.00            
ATOM    811  HB3 GLN X  56      74.466 130.268  79.140  0.00  0.00            
ATOM    812  HG2 GLN X  56      73.777 131.248  81.244  0.00  0.00            
ATOM    813  HG3 GLN X  56      72.656 132.347  80.441  0.00  0.00            
ATOM    814 HE21 GLN X  56      70.091 129.911  80.418  0.00  0.00            
ATOM    815 HE22 GLN X  56      70.510 131.610  80.299  0.00  0.00            
ATOM    816  N   GLU X  57      72.774 133.525  77.185  0.00  0.00            
ATOM    817  CA  GLU X  57      72.099 134.812  76.998  0.00  0.00            
ATOM    818  C   GLU X  57      71.145 134.852  75.788  0.00  0.00            
ATOM    819  O   GLU X  57      70.082 135.456  75.919  0.00  0.00            
ATOM    820  CB  GLU X  57      73.135 135.944  76.987  0.00  0.00            
ATOM    821  CG  GLU X  57      73.788 136.057  78.381  0.00  0.00            
ATOM    822  CD  GLU X  57      74.690 137.281  78.560  0.00  0.00            
ATOM    823  OE1 GLU X  57      74.748 138.107  77.626  0.00  0.00            
ATOM    824  OE2 GLU X  57      75.379 137.309  79.605  0.00  0.00            
ATOM    825  H   GLU X  57      73.758 133.462  76.952  0.00  0.00            
ATOM    826  HA  GLU X  57      71.461 134.988  77.865  0.00  0.00            
ATOM    827  HB2 GLU X  57      72.623 136.878  76.751  0.00  0.00            
ATOM    828  HB3 GLU X  57      73.896 135.750  76.229  0.00  0.00            
ATOM    829  HG2 GLU X  57      73.001 136.099  79.137  0.00  0.00            
ATOM    830  HG3 GLU X  57      74.381 135.160  78.571  0.00  0.00            
ATOM    831  N   VAL X  58      71.327 133.997  74.763  0.00  0.00            
ATOM    832  CA  VAL X  58      70.271 133.720  73.754  0.00  0.00            
ATOM    833  C   VAL X  58      68.992 133.235  74.434  0.00  0.00            
ATOM    834  O   VAL X  58      67.897 133.694  74.107  0.00  0.00            
ATOM    835  CB  VAL X  58      70.683 132.655  72.706  0.00  0.00            
ATOM    836  CG1 VAL X  58      69.536 132.211  71.781  0.00  0.00            
ATOM    837  CG2 VAL X  58      71.787 133.134  71.776  0.00  0.00            
ATOM    838  H   VAL X  58      72.189 133.460  74.741  0.00  0.00            
ATOM    839  HA  VAL X  58      70.032 134.648  73.234  0.00  0.00            
ATOM    840  HB  VAL X  58      71.037 131.765  73.216  0.00  0.00            
ATOM    841 HG11 VAL X  58      68.768 131.690  72.352  0.00  0.00            
ATOM    842 HG12 VAL X  58      69.102 133.080  71.287  0.00  0.00            
ATOM    843 HG13 VAL X  58      69.910 131.516  71.029  0.00  0.00            
ATOM    844 HG21 VAL X  58      71.975 132.356  71.044  0.00  0.00            
ATOM    845 HG22 VAL X  58      71.484 134.036  71.249  0.00  0.00            
ATOM    846 HG23 VAL X  58      72.699 133.313  72.341  0.00  0.00            
ATOM    847  N   ALA X  59      69.119 132.259  75.332  0.00  0.00            
ATOM    848  CA  ALA X  59      67.977 131.585  75.934  0.00  0.00            
ATOM    849  C   ALA X  59      67.221 132.459  76.949  0.00  0.00            
ATOM    850  O   ALA X  59      66.026 132.662  76.757  0.00  0.00            
ATOM    851  CB  ALA X  59      68.483 130.293  76.548  0.00  0.00            
ATOM    852  H   ALA X  59      70.052 131.937  75.567  0.00  0.00            
ATOM    853  HA  ALA X  59      67.264 131.329  75.150  0.00  0.00            
ATOM    854  HB1 ALA X  59      67.666 129.831  77.103  0.00  0.00            
ATOM    855  HB2 ALA X  59      69.322 130.502  77.210  0.00  0.00            
ATOM    856  HB3 ALA X  59      68.811 129.624  75.754  0.00  0.00            
ATOM    857  N   GLN X  60      67.950 133.259  77.744  0.00  0.00            
ATOM    858  CA  GLN X  60      67.371 134.324  78.587  0.00  0.00            
ATOM    859  C   GLN X  60      66.584 135.398  77.792  0.00  0.00            
ATOM    860  O   GLN X  60      65.862 136.201  78.386  0.00  0.00            
ATOM    861  CB  GLN X  60      68.486 134.998  79.414  0.00  0.00            
ATOM    862  CG  GLN X  60      69.260 134.082  80.381  0.00  0.00            
ATOM    863  CD  GLN X  60      68.404 133.432  81.460  0.00  0.00            
ATOM    864  OE1 GLN X  60      68.317 133.913  82.578  0.00  0.00            
ATOM    865  NE2 GLN X  60      67.870 132.253  81.231  0.00  0.00            
ATOM    866  H   GLN X  60      68.957 133.132  77.746  0.00  0.00            
ATOM    867  HA  GLN X  60      66.656 133.865  79.273  0.00  0.00            
ATOM    868  HB2 GLN X  60      68.049 135.807  80.003  0.00  0.00            
ATOM    869  HB3 GLN X  60      69.203 135.449  78.724  0.00  0.00            
ATOM    870  HG2 GLN X  60      70.036 134.677  80.866  0.00  0.00            
ATOM    871  HG3 GLN X  60      69.761 133.302  79.824  0.00  0.00            
ATOM    872 HE21 GLN X  60      67.273 131.893  81.948  0.00  0.00            
ATOM    873 HE22 GLN X  60      67.706 131.917  80.295  0.00  0.00            
ATOM    874  N   ILE X  61      66.716 135.435  76.458  0.00  0.00            
ATOM    875  CA  ILE X  61      66.019 136.350  75.544  0.00  0.00            
ATOM    876  C   ILE X  61      64.880 135.656  74.737  0.00  0.00            
ATOM    877  O   ILE X  61      64.014 136.361  74.205  0.00  0.00            
ATOM    878  CB  ILE X  61      67.095 137.045  74.654  0.00  0.00            
ATOM    879  CG1 ILE X  61      68.059 137.949  75.465  0.00  0.00            
ATOM    880  CG2 ILE X  61      66.476 137.878  73.521  0.00  0.00            
ATOM    881  CD1 ILE X  61      69.334 138.326  74.688  0.00  0.00            
ATOM    882  H   ILE X  61      67.358 134.770  76.045  0.00  0.00            
ATOM    883  HA  ILE X  61      65.537 137.128  76.137  0.00  0.00            
ATOM    884  HB  ILE X  61      67.691 136.261  74.186  0.00  0.00            
ATOM    885 HG12 ILE X  61      68.375 137.429  76.368  0.00  0.00            
ATOM    886 HG13 ILE X  61      67.542 138.858  75.775  0.00  0.00            
ATOM    887 HG21 ILE X  61      67.231 138.452  72.990  0.00  0.00            
ATOM    888 HG22 ILE X  61      66.053 137.184  72.805  0.00  0.00            
ATOM    889 HG23 ILE X  61      65.720 138.547  73.928  0.00  0.00            
ATOM    890 HD11 ILE X  61      70.070 138.742  75.375  0.00  0.00            
ATOM    891 HD12 ILE X  61      69.119 139.069  73.922  0.00  0.00            
ATOM    892 HD13 ILE X  61      69.761 137.442  74.215  0.00  0.00            
ATOM    893  N   ALA X  62      64.835 134.319  74.608  0.00  0.00            
ATOM    894  CA  ALA X  62      64.066 133.607  73.564  0.00  0.00            
ATOM    895  C   ALA X  62      62.921 132.678  74.054  0.00  0.00            
ATOM    896  O   ALA X  62      63.141 131.713  74.780  0.00  0.00            
ATOM    897  CB  ALA X  62      65.064 132.859  72.669  0.00  0.00            
ATOM    898  H   ALA X  62      65.510 133.773  75.136  0.00  0.00            
ATOM    899  HA  ALA X  62      63.593 134.355  72.934  0.00  0.00            
ATOM    900  HB1 ALA X  62      65.823 133.550  72.300  0.00  0.00            
ATOM    901  HB2 ALA X  62      64.543 132.410  71.824  0.00  0.00            
ATOM    902  HB3 ALA X  62      65.556 132.073  73.246  0.00  0.00            
ATOM    903  N   ASP X  63      61.749 132.779  73.403  0.00  0.00            
ATOM    904  CA  ASP X  63      60.550 131.953  73.679  0.00  0.00            
ATOM    905  C   ASP X  63      60.675 130.481  73.212  0.00  0.00            
ATOM    906  O   ASP X  63      59.862 129.640  73.607  0.00  0.00            
ATOM    907  CB  ASP X  63      59.317 132.528  72.954  0.00  0.00            
ATOM    908  CG  ASP X  63      58.952 133.994  73.212  0.00  0.00            
ATOM    909  OD1 ASP X  63      58.647 134.659  72.190  0.00  0.00            
ATOM    910  OD2 ASP X  63      58.521 134.304  74.335  0.00  0.00            
ATOM    911  H   ASP X  63      61.697 133.419  72.628  0.00  0.00            
ATOM    912  HA  ASP X  63      60.359 131.953  74.754  0.00  0.00            
ATOM    913  HB2 ASP X  63      58.447 131.919  73.200  0.00  0.00            
ATOM    914  HB3 ASP X  63      59.508 132.401  71.893  0.00  0.00            
ATOM    915  N   ILE X  64      61.532 130.217  72.215  0.00  0.00            
ATOM    916  CA  ILE X  64      61.763 128.913  71.561  0.00  0.00            
ATOM    917  C   ILE X  64      63.244 128.830  71.158  0.00  0.00            
ATOM    918  O   ILE X  64      63.772 129.787  70.586  0.00  0.00            
ATOM    919  CB  ILE X  64      60.853 128.709  70.311  0.00  0.00            
ATOM    920  CG1 ILE X  64      59.342 128.820  70.635  0.00  0.00            
ATOM    921  CG2 ILE X  64      61.141 127.351  69.631  0.00  0.00            
ATOM    922  CD1 ILE X  64      58.396 128.784  69.426  0.00  0.00            
ATOM    923  H   ILE X  64      62.129 130.980  71.924  0.00  0.00            
ATOM    924  HA  ILE X  64      61.559 128.119  72.280  0.00  0.00            
ATOM    925  HB  ILE X  64      61.094 129.496  69.594  0.00  0.00            
ATOM    926 HG12 ILE X  64      59.158 129.776  71.121  0.00  0.00            
ATOM    927 HG13 ILE X  64      59.064 128.025  71.328  0.00  0.00            
ATOM    928 HD11 ILE X  64      57.376 128.934  69.774  0.00  0.00            
ATOM    929 HD12 ILE X  64      58.656 129.579  68.725  0.00  0.00            
ATOM    930 HD13 ILE X  64      58.430 127.820  68.922  0.00  0.00            
ATOM    931 HG21 ILE X  64      62.165 127.310  69.263  0.00  0.00            
ATOM    932 HG22 ILE X  64      60.985 126.537  70.340  0.00  0.00            
ATOM    933 HG23 ILE X  64      60.496 127.197  68.770  0.00  0.00            
ATOM    934  N   ILE X  65      63.871 127.658  71.290  0.00  0.00            
ATOM    935  CA  ILE X  65      65.245 127.396  70.817  0.00  0.00            
ATOM    936  C   ILE X  65      65.249 126.376  69.675  0.00  0.00            
ATOM    937  O   ILE X  65      64.611 125.331  69.770  0.00  0.00            
ATOM    938  CB  ILE X  65      66.154 126.966  71.991  0.00  0.00            
ATOM    939  CG1 ILE X  65      66.277 128.130  73.000  0.00  0.00            
ATOM    940  CG2 ILE X  65      67.562 126.529  71.527  0.00  0.00            
ATOM    941  CD1 ILE X  65      66.848 127.695  74.347  0.00  0.00            
ATOM    942  H   ILE X  65      63.372 126.903  71.752  0.00  0.00            
ATOM    943  HA  ILE X  65      65.662 128.319  70.420  0.00  0.00            
ATOM    944  HB  ILE X  65      65.681 126.117  72.487  0.00  0.00            
ATOM    945 HG12 ILE X  65      65.297 128.557  73.201  0.00  0.00            
ATOM    946 HG13 ILE X  65      66.903 128.919  72.579  0.00  0.00            
ATOM    947 HD11 ILE X  65      66.767 128.525  75.047  0.00  0.00            
ATOM    948 HD12 ILE X  65      67.895 127.426  74.237  0.00  0.00            
ATOM    949 HD13 ILE X  65      66.286 126.847  74.740  0.00  0.00            
ATOM    950 HG21 ILE X  65      67.510 125.690  70.835  0.00  0.00            
ATOM    951 HG22 ILE X  65      68.155 126.201  72.378  0.00  0.00            
ATOM    952 HG23 ILE X  65      68.070 127.360  71.034  0.00  0.00            
ATOM    953  N   PHE X  66      66.110 126.581  68.682  0.00  0.00            
ATOM    954  CA  PHE X  66      66.491 125.596  67.670  0.00  0.00            
ATOM    955  C   PHE X  66      67.976 125.243  67.837  0.00  0.00            
ATOM    956  O   PHE X  66      68.841 126.119  67.823  0.00  0.00            
ATOM    957  CB  PHE X  66      66.200 126.161  66.273  0.00  0.00            
ATOM    958  CG  PHE X  66      64.747 126.113  65.822  0.00  0.00            
ATOM    959  CD1 PHE X  66      63.751 126.818  66.524  0.00  0.00            
ATOM    960  CD2 PHE X  66      64.391 125.395  64.662  0.00  0.00            
ATOM    961  CE1 PHE X  66      62.411 126.768  66.108  0.00  0.00            
ATOM    962  CE2 PHE X  66      63.055 125.369  64.227  0.00  0.00            
ATOM    963  CZ  PHE X  66      62.060 126.030  64.969  0.00  0.00            
ATOM    964  H   PHE X  66      66.623 127.459  68.680  0.00  0.00            
ATOM    965  HA  PHE X  66      65.906 124.685  67.789  0.00  0.00            
ATOM    966  HB2 PHE X  66      66.804 125.616  65.546  0.00  0.00            
ATOM    967  HB3 PHE X  66      66.531 127.198  66.260  0.00  0.00            
ATOM    968  HD1 PHE X  66      64.015 127.409  67.386  0.00  0.00            
ATOM    969  HD2 PHE X  66      65.145 124.872  64.092  0.00  0.00            
ATOM    970  HE1 PHE X  66      61.652 127.303  66.659  0.00  0.00            
ATOM    971  HE2 PHE X  66      62.801 124.840  63.321  0.00  0.00            
ATOM    972  HZ  PHE X  66      61.025 125.977  64.672  0.00  0.00            
ATOM    973  N   ALA X  67      68.287 123.954  67.977  0.00  0.00            
ATOM    974  CA  ALA X  67      69.656 123.444  67.936  0.00  0.00            
ATOM    975  C   ALA X  67      70.024 123.063  66.493  0.00  0.00            
ATOM    976  O   ALA X  67      69.566 122.029  66.005  0.00  0.00            
ATOM    977  CB  ALA X  67      69.753 122.249  68.897  0.00  0.00            
ATOM    978  H   ALA X  67      67.532 123.276  67.957  0.00  0.00            
ATOM    979  HA  ALA X  67      70.352 124.212  68.279  0.00  0.00            
ATOM    980  HB1 ALA X  67      70.769 121.854  68.891  0.00  0.00            
ATOM    981  HB2 ALA X  67      69.066 121.461  68.585  0.00  0.00            
ATOM    982  HB3 ALA X  67      69.500 122.565  69.909  0.00  0.00            
ATOM    983  N   ALA X  68      70.859 123.867  65.822  0.00  0.00            
ATOM    984  CA  ALA X  68      71.364 123.565  64.475  0.00  0.00            
ATOM    985  C   ALA X  68      72.696 122.776  64.485  0.00  0.00            
ATOM    986  O   ALA X  68      73.267 122.508  63.433  0.00  0.00            
ATOM    987  CB  ALA X  68      71.444 124.858  63.650  0.00  0.00            
ATOM    988  H   ALA X  68      71.225 124.695  66.285  0.00  0.00            
ATOM    989  HA  ALA X  68      70.637 122.923  63.979  0.00  0.00            
ATOM    990  HB1 ALA X  68      71.104 124.657  62.636  0.00  0.00            
ATOM    991  HB2 ALA X  68      72.475 125.205  63.602  0.00  0.00            
ATOM    992  HB3 ALA X  68      70.818 125.641  64.080  0.00  0.00            
ATOM    993  N   VAL X  69      73.226 122.454  65.670  0.00  0.00            
ATOM    994  CA  VAL X  69      74.503 121.744  65.869  0.00  0.00            
ATOM    995  C   VAL X  69      74.448 120.268  65.449  0.00  0.00            
ATOM    996  O   VAL X  69      73.411 119.616  65.582  0.00  0.00            
ATOM    997  CB  VAL X  69      74.981 121.873  67.328  0.00  0.00            
ATOM    998  CG1 VAL X  69      75.127 123.334  67.736  0.00  0.00            
ATOM    999  CG2 VAL X  69      74.085 121.198  68.374  0.00  0.00            
ATOM   1000  H   VAL X  69      72.727 122.757  66.490  0.00  0.00            
ATOM   1001  HA  VAL X  69      75.250 122.228  65.238  0.00  0.00            
ATOM   1002  HB  VAL X  69      75.964 121.418  67.379  0.00  0.00            
ATOM   1003 HG11 VAL X  69      75.568 123.885  66.912  0.00  0.00            
ATOM   1004 HG12 VAL X  69      74.155 123.760  67.969  0.00  0.00            
ATOM   1005 HG13 VAL X  69      75.768 123.407  68.612  0.00  0.00            
ATOM   1006 HG21 VAL X  69      74.019 120.129  68.177  0.00  0.00            
ATOM   1007 HG22 VAL X  69      74.506 121.341  69.370  0.00  0.00            
ATOM   1008 HG23 VAL X  69      73.085 121.630  68.350  0.00  0.00            
ATOM   1009  N   LYS X  70      75.597 119.682  65.082  0.00  0.00            
ATOM   1010  CA  LYS X  70      75.698 118.257  64.704  0.00  0.00            
ATOM   1011  C   LYS X  70      75.448 117.290  65.882  0.00  0.00            
ATOM   1012  O   LYS X  70      75.968 117.547  66.970  0.00  0.00            
ATOM   1013  CB  LYS X  70      77.007 118.008  63.937  0.00  0.00            
ATOM   1014  CG  LYS X  70      78.231 117.763  64.829  0.00  0.00            
ATOM   1015  CD  LYS X  70      79.473 117.691  63.940  0.00  0.00            
ATOM   1016  CE  LYS X  70      80.708 117.344  64.766  0.00  0.00            
ATOM   1017  NZ  LYS X  70      81.913 117.407  63.907  0.00  0.00            
ATOM   1018  H   LYS X  70      76.404 120.274  64.949  0.00  0.00            
ATOM   1019  HA  LYS X  70      74.893 118.083  64.007  0.00  0.00            
ATOM   1020  HB2 LYS X  70      76.878 117.140  63.289  0.00  0.00            
ATOM   1021  HB3 LYS X  70      77.201 118.865  63.285  0.00  0.00            
ATOM   1022  HG2 LYS X  70      78.116 116.819  65.364  0.00  0.00            
ATOM   1023  HG3 LYS X  70      78.343 118.576  65.548  0.00  0.00            
ATOM   1024  HD2 LYS X  70      79.615 118.660  63.455  0.00  0.00            
ATOM   1025  HD3 LYS X  70      79.325 116.929  63.171  0.00  0.00            
ATOM   1026  HE2 LYS X  70      80.789 118.057  65.593  0.00  0.00            
ATOM   1027  HE3 LYS X  70      80.579 116.342  65.188  0.00  0.00            
ATOM   1028  HZ1 LYS X  70      82.747 117.180  64.430  0.00  0.00            
ATOM   1029  HZ2 LYS X  70      81.817 116.771  63.124  0.00  0.00            
ATOM   1030  HZ3 LYS X  70      82.012 118.344  63.527  0.00  0.00            
ATOM   1031  N   PRO X  71      74.876 116.081  65.668  0.00  0.00            
ATOM   1032  CA  PRO X  71      74.520 115.150  66.753  0.00  0.00            
ATOM   1033  C   PRO X  71      75.675 114.810  67.705  0.00  0.00            
ATOM   1034  O   PRO X  71      75.546 114.985  68.917  0.00  0.00            
ATOM   1035  CB  PRO X  71      73.986 113.886  66.059  0.00  0.00            
ATOM   1036  CG  PRO X  71      74.448 114.008  64.608  0.00  0.00            
ATOM   1037  CD  PRO X  71      74.431 115.518  64.399  0.00  0.00            
ATOM   1038  HA  PRO X  71      73.714 115.590  67.342  0.00  0.00            
ATOM   1039  HB2 PRO X  71      74.352 112.968  66.521  0.00  0.00            
ATOM   1040  HB3 PRO X  71      72.900 113.898  66.086  0.00  0.00            
ATOM   1041  HG2 PRO X  71      75.466 113.631  64.507  0.00  0.00            
ATOM   1042  HG3 PRO X  71      73.773 113.496  63.923  0.00  0.00            
ATOM   1043  HD2 PRO X  71      73.405 115.829  64.204  0.00  0.00            
ATOM   1044  HD3 PRO X  71      75.071 115.795  63.561  0.00  0.00            
ATOM   1045  N   GLY X  72      76.875 114.588  67.160  0.00  0.00            
ATOM   1046  CA  GLY X  72      78.073 114.241  67.934  0.00  0.00            
ATOM   1047  C   GLY X  72      78.609 115.319  68.891  0.00  0.00            
ATOM   1048  O   GLY X  72      79.594 115.049  69.578  0.00  0.00            
ATOM   1049  H   GLY X  72      76.914 114.505  66.156  0.00  0.00            
ATOM   1050  HA2 GLY X  72      77.853 113.354  68.528  0.00  0.00            
ATOM   1051  HA3 GLY X  72      78.875 113.993  67.242  0.00  0.00            
ATOM   1052  N   ILE X  73      78.051 116.538  68.903  0.00  0.00            
ATOM   1053  CA  ILE X  73      78.443 117.607  69.842  0.00  0.00            
ATOM   1054  C   ILE X  73      77.432 117.847  70.973  0.00  0.00            
ATOM   1055  O   ILE X  73      77.832 118.349  72.027  0.00  0.00            
ATOM   1056  CB  ILE X  73      78.793 118.892  69.059  0.00  0.00            
ATOM   1057  CG1 ILE X  73      79.954 119.612  69.774  0.00  0.00            
ATOM   1058  CG2 ILE X  73      77.593 119.830  68.840  0.00  0.00            
ATOM   1059  CD1 ILE X  73      80.365 120.918  69.096  0.00  0.00            
ATOM   1060  H   ILE X  73      77.260 116.712  68.290  0.00  0.00            
ATOM   1061  HA  ILE X  73      79.354 117.285  70.344  0.00  0.00            
ATOM   1062  HB  ILE X  73      79.159 118.597  68.073  0.00  0.00            
ATOM   1063 HG12 ILE X  73      79.680 119.825  70.806  0.00  0.00            
ATOM   1064 HG13 ILE X  73      80.821 118.951  69.780  0.00  0.00            
ATOM   1065 HG21 ILE X  73      77.846 120.548  68.060  0.00  0.00            
ATOM   1066 HG22 ILE X  73      76.714 119.278  68.519  0.00  0.00            
ATOM   1067 HG23 ILE X  73      77.351 120.373  69.753  0.00  0.00            
ATOM   1068 HD11 ILE X  73      81.235 121.336  69.598  0.00  0.00            
ATOM   1069 HD12 ILE X  73      80.604 120.734  68.049  0.00  0.00            
ATOM   1070 HD13 ILE X  73      79.554 121.642  69.162  0.00  0.00            
ATOM   1071  N   MET X  74      76.202 117.332  70.846  0.00  0.00            
ATOM   1072  CA  MET X  74      75.063 117.618  71.734  0.00  0.00            
ATOM   1073  C   MET X  74      75.401 117.514  73.232  0.00  0.00            
ATOM   1074  O   MET X  74      75.203 118.476  73.967  0.00  0.00            
ATOM   1075  CB  MET X  74      73.894 116.674  71.383  0.00  0.00            
ATOM   1076  CG  MET X  74      73.265 116.960  70.011  0.00  0.00            
ATOM   1077  SD  MET X  74      72.330 118.510  69.941  0.00  0.00            
ATOM   1078  CE  MET X  74      71.660 118.448  68.258  0.00  0.00            
ATOM   1079  H   MET X  74      75.988 116.844  69.982  0.00  0.00            
ATOM   1080  HA  MET X  74      74.732 118.644  71.561  0.00  0.00            
ATOM   1081  HB2 MET X  74      74.251 115.642  71.399  0.00  0.00            
ATOM   1082  HB3 MET X  74      73.113 116.764  72.138  0.00  0.00            
ATOM   1083  HG2 MET X  74      72.585 116.141  69.770  0.00  0.00            
ATOM   1084  HG3 MET X  74      74.042 116.985  69.248  0.00  0.00            
ATOM   1085  HE1 MET X  74      71.150 119.385  68.034  0.00  0.00            
ATOM   1086  HE2 MET X  74      72.467 118.305  67.539  0.00  0.00            
ATOM   1087  HE3 MET X  74      70.948 117.628  68.178  0.00  0.00            
ATOM   1088  N   ILE X  75      76.092 116.452  73.660  0.00  0.00            
ATOM   1089  CA  ILE X  75      76.424 116.223  75.081  0.00  0.00            
ATOM   1090  C   ILE X  75      77.279 117.359  75.682  0.00  0.00            
ATOM   1091  O   ILE X  75      76.983 117.821  76.780  0.00  0.00            
ATOM   1092  CB  ILE X  75      77.098 114.836  75.247  0.00  0.00            
ATOM   1093  CG1 ILE X  75      76.073 113.714  74.947  0.00  0.00            
ATOM   1094  CG2 ILE X  75      77.696 114.642  76.655  0.00  0.00            
ATOM   1095  CD1 ILE X  75      76.690 112.323  74.742  0.00  0.00            
ATOM   1096  H   ILE X  75      76.304 115.730  72.988  0.00  0.00            
ATOM   1097  HA  ILE X  75      75.492 116.211  75.650  0.00  0.00            
ATOM   1098  HB  ILE X  75      77.915 114.766  74.526  0.00  0.00            
ATOM   1099 HG12 ILE X  75      75.346 113.663  75.759  0.00  0.00            
ATOM   1100 HG13 ILE X  75      75.528 113.951  74.033  0.00  0.00            
ATOM   1101 HG21 ILE X  75      78.126 113.648  76.762  0.00  0.00            
ATOM   1102 HG22 ILE X  75      76.922 114.781  77.412  0.00  0.00            
ATOM   1103 HG23 ILE X  75      78.494 115.362  76.839  0.00  0.00            
ATOM   1104 HD11 ILE X  75      75.902 111.622  74.462  0.00  0.00            
ATOM   1105 HD12 ILE X  75      77.156 111.966  75.659  0.00  0.00            
ATOM   1106 HD13 ILE X  75      77.430 112.357  73.942  0.00  0.00            
ATOM   1107  N   LYS X  76      78.318 117.810  74.963  0.00  0.00            
ATOM   1108  CA  LYS X  76      79.313 118.809  75.416  0.00  0.00            
ATOM   1109  C   LYS X  76      78.894 120.272  75.214  0.00  0.00            
ATOM   1110  O   LYS X  76      79.657 121.162  75.577  0.00  0.00            
ATOM   1111  CB  LYS X  76      80.642 118.583  74.677  0.00  0.00            
ATOM   1112  CG  LYS X  76      81.386 117.306  75.079  0.00  0.00            
ATOM   1113  CD  LYS X  76      82.769 117.328  74.414  0.00  0.00            
ATOM   1114  CE  LYS X  76      83.590 116.109  74.832  0.00  0.00            
ATOM   1115  NZ  LYS X  76      84.928 116.133  74.193  0.00  0.00            
ATOM   1116  H   LYS X  76      78.369 117.501  74.003  0.00  0.00            
ATOM   1117  HA  LYS X  76      79.470 118.711  76.495  0.00  0.00            
ATOM   1118  HB2 LYS X  76      80.456 118.576  73.601  0.00  0.00            
ATOM   1119  HB3 LYS X  76      81.303 119.424  74.893  0.00  0.00            
ATOM   1120  HG2 LYS X  76      80.829 116.427  74.751  0.00  0.00            
ATOM   1121  HG3 LYS X  76      81.506 117.278  76.163  0.00  0.00            
ATOM   1122  HD2 LYS X  76      83.295 118.236  74.719  0.00  0.00            
ATOM   1123  HD3 LYS X  76      82.644 117.340  73.329  0.00  0.00            
ATOM   1124  HE2 LYS X  76      83.688 116.118  75.923  0.00  0.00            
ATOM   1125  HE3 LYS X  76      83.042 115.205  74.547  0.00  0.00            
ATOM   1126  HZ1 LYS X  76      85.471 115.328  74.473  0.00  0.00            
ATOM   1127  HZ2 LYS X  76      85.425 116.974  74.464  0.00  0.00            
ATOM   1128  HZ3 LYS X  76      84.831 116.133  73.185  0.00  0.00            
ATOM   1129  N   VAL X  77      77.867 120.516  74.401  0.00  0.00            
ATOM   1130  CA  VAL X  77      77.280 121.857  74.229  0.00  0.00            
ATOM   1131  C   VAL X  77      76.095 122.070  75.173  0.00  0.00            
ATOM   1132  O   VAL X  77      75.874 123.194  75.591  0.00  0.00            
ATOM   1133  CB  VAL X  77      76.918 122.112  72.748  0.00  0.00            
ATOM   1134  CG1 VAL X  77      76.035 123.343  72.496  0.00  0.00            
ATOM   1135  CG2 VAL X  77      78.201 122.345  71.941  0.00  0.00            
ATOM   1136  H   VAL X  77      77.405 119.726  73.976  0.00  0.00            
ATOM   1137  HA  VAL X  77      78.015 122.613  74.514  0.00  0.00            
ATOM   1138  HB  VAL X  77      76.403 121.235  72.352  0.00  0.00            
ATOM   1139 HG21 VAL X  77      77.965 122.419  70.881  0.00  0.00            
ATOM   1140 HG22 VAL X  77      78.904 121.532  72.100  0.00  0.00            
ATOM   1141 HG23 VAL X  77      78.668 123.277  72.262  0.00  0.00            
ATOM   1142 HG11 VAL X  77      75.050 123.202  72.940  0.00  0.00            
ATOM   1143 HG12 VAL X  77      75.908 123.501  71.425  0.00  0.00            
ATOM   1144 HG13 VAL X  77      76.497 124.229  72.934  0.00  0.00            
ATOM   1145  N   LEU X  78      75.309 121.037  75.498  0.00  0.00            
ATOM   1146  CA  LEU X  78      73.997 121.220  76.141  0.00  0.00            
ATOM   1147  C   LEU X  78      73.944 121.015  77.674  0.00  0.00            
ATOM   1148  O   LEU X  78      72.979 121.453  78.301  0.00  0.00            
ATOM   1149  CB  LEU X  78      72.997 120.292  75.433  0.00  0.00            
ATOM   1150  CG  LEU X  78      72.796 120.546  73.922  0.00  0.00            
ATOM   1151  CD1 LEU X  78      71.826 119.490  73.396  0.00  0.00            
ATOM   1152  CD2 LEU X  78      72.231 121.924  73.572  0.00  0.00            
ATOM   1153  H   LEU X  78      75.489 120.144  75.054  0.00  0.00            
ATOM   1154  HA  LEU X  78      73.665 122.246  75.982  0.00  0.00            
ATOM   1155  HB2 LEU X  78      72.037 120.379  75.931  0.00  0.00            
ATOM   1156  HB3 LEU X  78      73.332 119.264  75.575  0.00  0.00            
ATOM   1157  HG  LEU X  78      73.741 120.441  73.392  0.00  0.00            
ATOM   1158 HD11 LEU X  78      71.576 119.702  72.358  0.00  0.00            
ATOM   1159 HD12 LEU X  78      72.292 118.509  73.461  0.00  0.00            
ATOM   1160 HD13 LEU X  78      70.918 119.488  73.990  0.00  0.00            
ATOM   1161 HD21 LEU X  78      72.899 122.707  73.927  0.00  0.00            
ATOM   1162 HD22 LEU X  78      71.248 122.060  74.013  0.00  0.00            
ATOM   1163 HD23 LEU X  78      72.148 122.015  72.488  0.00  0.00            
ATOM   1164  N   SER X  79      74.910 120.332  78.298  0.00  0.00            
ATOM   1165  CA  SER X  79      74.777 119.866  79.697  0.00  0.00            
ATOM   1166  C   SER X  79      75.005 120.981  80.733  0.00  0.00            
ATOM   1167  O   SER X  79      74.162 121.244  81.595  0.00  0.00            
ATOM   1168  CB  SER X  79      75.748 118.711  79.950  0.00  0.00            
ATOM   1169  OG  SER X  79      75.527 117.666  79.019  0.00  0.00            
ATOM   1170  H   SER X  79      75.736 120.066  77.781  0.00  0.00            
ATOM   1171  HA  SER X  79      73.763 119.492  79.851  0.00  0.00            
ATOM   1172  HB2 SER X  79      75.590 118.330  80.956  0.00  0.00            
ATOM   1173  HB3 SER X  79      76.773 119.063  79.863  0.00  0.00            
ATOM   1174  HG  SER X  79      76.032 117.873  78.209  0.00  0.00            
ATOM   1175  N   GLU X  80      76.065 121.757  80.525  0.00  0.00            
ATOM   1176  CA  GLU X  80      76.472 122.966  81.257  0.00  0.00            
ATOM   1177  C   GLU X  80      75.407 124.081  81.182  0.00  0.00            
ATOM   1178  O   GLU X  80      75.219 124.875  82.113  0.00  0.00            
ATOM   1179  CB  GLU X  80      77.802 123.441  80.622  0.00  0.00            
ATOM   1180  CG  GLU X  80      78.997 122.468  80.779  0.00  0.00            
ATOM   1181  CD  GLU X  80      79.050 121.229  79.848  0.00  0.00            
ATOM   1182  OE1 GLU X  80      79.852 120.323  80.167  0.00  0.00            
ATOM   1183  OE2 GLU X  80      78.170 121.074  78.965  0.00  0.00            
ATOM   1184  H   GLU X  80      76.690 121.470  79.770  0.00  0.00            
ATOM   1185  HA  GLU X  80      76.643 122.731  82.305  0.00  0.00            
ATOM   1186  HB2 GLU X  80      77.653 123.666  79.564  0.00  0.00            
ATOM   1187  HB3 GLU X  80      78.081 124.377  81.110  0.00  0.00            
ATOM   1188  HG2 GLU X  80      79.909 123.045  80.609  0.00  0.00            
ATOM   1189  HG3 GLU X  80      79.023 122.137  81.820  0.00  0.00            
ATOM   1190  N   ILE X  81      74.600 124.013  80.131  0.00  0.00            
ATOM   1191  CA  ILE X  81      73.686 125.026  79.617  0.00  0.00            
ATOM   1192  C   ILE X  81      72.270 124.904  80.233  0.00  0.00            
ATOM   1193  O   ILE X  81      71.717 125.909  80.677  0.00  0.00            
ATOM   1194  CB  ILE X  81      73.810 124.877  78.075  0.00  0.00            
ATOM   1195  CG1 ILE X  81      75.173 125.387  77.541  0.00  0.00            
ATOM   1196  CG2 ILE X  81      72.722 125.511  77.236  0.00  0.00            
ATOM   1197  CD1 ILE X  81      75.571 126.842  77.821  0.00  0.00            
ATOM   1198  H   ILE X  81      74.772 123.231  79.514  0.00  0.00            
ATOM   1199  HA  ILE X  81      74.039 126.017  79.902  0.00  0.00            
ATOM   1200  HB  ILE X  81      73.755 123.817  77.839  0.00  0.00            
ATOM   1201 HG12 ILE X  81      75.164 125.294  76.458  0.00  0.00            
ATOM   1202 HG13 ILE X  81      75.964 124.737  77.915  0.00  0.00            
ATOM   1203 HG21 ILE X  81      72.939 125.401  76.173  0.00  0.00            
ATOM   1204 HG22 ILE X  81      71.767 125.026  77.429  0.00  0.00            
ATOM   1205 HG23 ILE X  81      72.716 126.565  77.478  0.00  0.00            
ATOM   1206 HD11 ILE X  81      76.523 127.038  77.326  0.00  0.00            
ATOM   1207 HD12 ILE X  81      75.696 127.013  78.889  0.00  0.00            
ATOM   1208 HD13 ILE X  81      74.827 127.529  77.416  0.00  0.00            
ATOM   1209  N   THR X  82      71.829 123.692  80.600  0.00  0.00            
ATOM   1210  CA  THR X  82      70.616 123.459  81.424  0.00  0.00            
ATOM   1211  C   THR X  82      70.725 124.070  82.826  0.00  0.00            
ATOM   1212  O   THR X  82      69.843 124.822  83.247  0.00  0.00            
ATOM   1213  CB  THR X  82      70.335 121.957  81.568  0.00  0.00            
ATOM   1214  OG1 THR X  82      70.253 121.394  80.287  0.00  0.00            
ATOM   1215  CG2 THR X  82      69.028 121.627  82.293  0.00  0.00            
ATOM   1216  H   THR X  82      72.300 122.883  80.219  0.00  0.00            
ATOM   1217  HA  THR X  82      69.757 123.924  80.938  0.00  0.00            
ATOM   1218  HB  THR X  82      71.159 121.483  82.096  0.00  0.00            
ATOM   1219  HG1 THR X  82      70.931 120.715  80.190  0.00  0.00            
ATOM   1220 HG21 THR X  82      68.845 120.552  82.252  0.00  0.00            
ATOM   1221 HG22 THR X  82      69.085 121.927  83.340  0.00  0.00            
ATOM   1222 HG23 THR X  82      68.188 122.141  81.820  0.00  0.00            
ATOM   1223  N   SER X  83      71.826 123.796  83.543  0.00  0.00            
ATOM   1224  CA  SER X  83      72.052 124.300  84.913  0.00  0.00            
ATOM   1225  C   SER X  83      72.128 125.829  85.001  0.00  0.00            
ATOM   1226  O   SER X  83      71.717 126.403  86.007  0.00  0.00            
ATOM   1227  CB  SER X  83      73.322 123.681  85.502  0.00  0.00            
ATOM   1228  OG  SER X  83      74.511 124.140  84.882  0.00  0.00            
ATOM   1229  H   SER X  83      72.508 123.174  83.134  0.00  0.00            
ATOM   1230  HA  SER X  83      71.208 124.002  85.534  0.00  0.00            
ATOM   1231  HB2 SER X  83      73.371 123.946  86.557  0.00  0.00            
ATOM   1232  HB3 SER X  83      73.261 122.600  85.424  0.00  0.00            
ATOM   1233  HG  SER X  83      74.519 123.999  83.926  0.00  0.00            
ATOM   1234  N   SER X  84      72.507 126.478  83.899  0.00  0.00            
ATOM   1235  CA  SER X  84      72.600 127.931  83.765  0.00  0.00            
ATOM   1236  C   SER X  84      71.280 128.605  83.315  0.00  0.00            
ATOM   1237  O   SER X  84      71.247 129.828  83.233  0.00  0.00            
ATOM   1238  CB  SER X  84      73.799 128.246  82.857  0.00  0.00            
ATOM   1239  OG  SER X  84      74.999 127.698  83.386  0.00  0.00            
ATOM   1240  H   SER X  84      72.809 125.931  83.108  0.00  0.00            
ATOM   1241  HA  SER X  84      72.828 128.354  84.743  0.00  0.00            
ATOM   1242  HB2 SER X  84      73.642 127.801  81.877  0.00  0.00            
ATOM   1243  HB3 SER X  84      73.909 129.325  82.758  0.00  0.00            
ATOM   1244  HG  SER X  84      75.107 126.799  83.046  0.00  0.00            
ATOM   1245  N   LEU X  85      70.158 127.857  83.262  0.00  0.00            
ATOM   1246  CA  LEU X  85      68.790 128.239  82.828  0.00  0.00            
ATOM   1247  C   LEU X  85      68.509 128.282  81.314  0.00  0.00            
ATOM   1248  O   LEU X  85      67.364 128.537  80.949  0.00  0.00            
ATOM   1249  CB  LEU X  85      68.249 129.511  83.526  0.00  0.00            
ATOM   1250  CG  LEU X  85      68.305 129.545  85.062  0.00  0.00            
ATOM   1251  CD1 LEU X  85      68.055 130.975  85.546  0.00  0.00            
ATOM   1252  CD2 LEU X  85      67.240 128.634  85.684  0.00  0.00            
ATOM   1253  H   LEU X  85      70.278 126.877  83.485  0.00  0.00            
ATOM   1254  HA  LEU X  85      68.152 127.426  83.174  0.00  0.00            
ATOM   1255  HB2 LEU X  85      68.795 130.370  83.136  0.00  0.00            
ATOM   1256  HB3 LEU X  85      67.207 129.656  83.231  0.00  0.00            
ATOM   1257  HG  LEU X  85      69.287 129.233  85.413  0.00  0.00            
ATOM   1258 HD11 LEU X  85      68.077 131.013  86.633  0.00  0.00            
ATOM   1259 HD12 LEU X  85      68.841 131.624  85.156  0.00  0.00            
ATOM   1260 HD13 LEU X  85      67.093 131.336  85.180  0.00  0.00            
ATOM   1261 HD21 LEU X  85      67.437 127.600  85.405  0.00  0.00            
ATOM   1262 HD22 LEU X  85      67.275 128.718  86.768  0.00  0.00            
ATOM   1263 HD23 LEU X  85      66.250 128.922  85.329  0.00  0.00            
ATOM   1264  N   ASN X  86      69.412 127.883  80.415  0.00  0.00            
ATOM   1265  CA  ASN X  86      69.172 127.963  78.954  0.00  0.00            
ATOM   1266  C   ASN X  86      67.960 127.152  78.460  0.00  0.00            
ATOM   1267  O   ASN X  86      67.547 127.268  77.309  0.00  0.00            
ATOM   1268  CB  ASN X  86      70.413 127.438  78.228  0.00  0.00            
ATOM   1269  CG  ASN X  86      70.498 127.655  76.725  0.00  0.00            
ATOM   1270  OD1 ASN X  86      71.436 128.254  76.229  0.00  0.00            
ATOM   1271  ND2 ASN X  86      69.822 126.877  75.930  0.00  0.00            
ATOM   1272  H   ASN X  86      70.349 127.632  80.729  0.00  0.00            
ATOM   1273  HA  ASN X  86      69.012 129.007  78.702  0.00  0.00            
ATOM   1274  HB2 ASN X  86      71.300 127.883  78.668  0.00  0.00            
ATOM   1275  HB3 ASN X  86      70.442 126.369  78.425  0.00  0.00            
ATOM   1276 HD21 ASN X  86      68.883 126.671  76.239  0.00  0.00            
ATOM   1277 HD22 ASN X  86      70.014 127.030  74.966  0.00  0.00            
ATOM   1278  N   LYS X  87      67.537 126.138  79.213  0.00  0.00            
ATOM   1279  CA  LYS X  87      66.341 125.364  78.879  0.00  0.00            
ATOM   1280  C   LYS X  87      65.155 125.834  79.722  0.00  0.00            
ATOM   1281  O   LYS X  87      64.459 125.045  80.348  0.00  0.00            
ATOM   1282  CB  LYS X  87      66.655 123.868  78.908  0.00  0.00            
ATOM   1283  CG  LYS X  87      65.521 123.073  78.256  0.00  0.00            
ATOM   1284  CD  LYS X  87      65.501 123.004  76.729  0.00  0.00            
ATOM   1285  CE  LYS X  87      64.392 122.019  76.328  0.00  0.00            
ATOM   1286  NZ  LYS X  87      64.670 120.632  76.797  0.00  0.00            
ATOM   1287  H   LYS X  87      67.913 126.082  80.149  0.00  0.00            
ATOM   1288  HA  LYS X  87      66.053 125.602  77.855  0.00  0.00            
ATOM   1289  HB2 LYS X  87      66.781 123.543  79.942  0.00  0.00            
ATOM   1290  HB3 LYS X  87      67.586 123.671  78.373  0.00  0.00            
ATOM   1291  HG2 LYS X  87      64.559 123.465  78.558  0.00  0.00            
ATOM   1292  HG3 LYS X  87      65.587 122.072  78.640  0.00  0.00            
ATOM   1293  HD2 LYS X  87      65.275 123.993  76.321  0.00  0.00            
ATOM   1294  HD3 LYS X  87      66.470 122.685  76.355  0.00  0.00            
ATOM   1295  HE2 LYS X  87      63.460 122.386  76.766  0.00  0.00            
ATOM   1296  HE3 LYS X  87      64.269 122.042  75.245  0.00  0.00            
ATOM   1297  HZ1 LYS X  87      63.874 120.027  76.660  0.00  0.00            
ATOM   1298  HZ2 LYS X  87      64.892 120.637  77.789  0.00  0.00            
ATOM   1299  HZ3 LYS X  87      65.469 120.245  76.318  0.00  0.00            
ATOM   1300  N   ASP X  88      64.886 127.123  79.693  0.00  0.00            
ATOM   1301  CA  ASP X  88      63.656 127.758  80.172  0.00  0.00            
ATOM   1302  C   ASP X  88      62.508 127.703  79.141  0.00  0.00            
ATOM   1303  O   ASP X  88      61.335 127.779  79.529  0.00  0.00            
ATOM   1304  CB  ASP X  88      63.990 129.208  80.566  0.00  0.00            
ATOM   1305  CG  ASP X  88      64.760 130.014  79.500  0.00  0.00            
ATOM   1306  OD1 ASP X  88      65.369 131.031  79.896  0.00  0.00            
ATOM   1307  OD2 ASP X  88      64.897 129.497  78.363  0.00  0.00            
ATOM   1308  H   ASP X  88      65.516 127.743  79.187  0.00  0.00            
ATOM   1309  HA  ASP X  88      63.312 127.231  81.062  0.00  0.00            
ATOM   1310  HB2 ASP X  88      64.602 129.161  81.468  0.00  0.00            
ATOM   1311  HB3 ASP X  88      63.065 129.723  80.829  0.00  0.00            
ATOM   1312  N   SER X  89      62.797 127.337  77.881  0.00  0.00            
ATOM   1313  CA  SER X  89      61.822 127.283  76.773  0.00  0.00            
ATOM   1314  C   SER X  89      61.689 125.908  76.077  0.00  0.00            
ATOM   1315  O   SER X  89      62.113 124.870  76.620  0.00  0.00            
ATOM   1316  CB  SER X  89      62.152 128.417  75.805  0.00  0.00            
ATOM   1317  OG  SER X  89      63.326 128.143  75.058  0.00  0.00            
ATOM   1318  H   SER X  89      63.769 127.466  77.621  0.00  0.00            
ATOM   1319  HA  SER X  89      60.832 127.505  77.168  0.00  0.00            
ATOM   1320  HB2 SER X  89      62.312 129.336  76.368  0.00  0.00            
ATOM   1321  HB3 SER X  89      61.317 128.564  75.138  0.00  0.00            
ATOM   1322  HG  SER X  89      63.953 128.833  75.280  0.00  0.00            
ATOM   1323  N   LEU X  90      60.851 125.836  75.033  0.00  0.00            
ATOM   1324  CA  LEU X  90      60.692 124.665  74.156  0.00  0.00            
ATOM   1325  C   LEU X  90      61.913 124.577  73.227  0.00  0.00            
ATOM   1326  O   LEU X  90      62.262 125.579  72.603  0.00  0.00            
ATOM   1327  CB  LEU X  90      59.359 124.799  73.376  0.00  0.00            
ATOM   1328  CG  LEU X  90      58.993 123.626  72.434  0.00  0.00            
ATOM   1329  CD1 LEU X  90      57.476 123.574  72.223  0.00  0.00            
ATOM   1330  CD2 LEU X  90      59.603 123.731  71.033  0.00  0.00            
ATOM   1331  H   LEU X  90      60.550 126.722  74.644  0.00  0.00            
ATOM   1332  HA  LEU X  90      60.650 123.761  74.764  0.00  0.00            
ATOM   1333  HB2 LEU X  90      58.567 124.894  74.120  0.00  0.00            
ATOM   1334  HB3 LEU X  90      59.368 125.723  72.795  0.00  0.00            
ATOM   1335  HG  LEU X  90      59.306 122.688  72.891  0.00  0.00            
ATOM   1336 HD11 LEU X  90      56.953 123.505  73.174  0.00  0.00            
ATOM   1337 HD12 LEU X  90      57.213 122.711  71.613  0.00  0.00            
ATOM   1338 HD13 LEU X  90      57.137 124.479  71.716  0.00  0.00            
ATOM   1339 HD21 LEU X  90      60.681 123.838  71.074  0.00  0.00            
ATOM   1340 HD22 LEU X  90      59.192 124.592  70.506  0.00  0.00            
ATOM   1341 HD23 LEU X  90      59.380 122.826  70.471  0.00  0.00            
ATOM   1342  N   VAL X  91      62.492 123.383  73.034  0.00  0.00            
ATOM   1343  CA  VAL X  91      63.574 123.181  72.043  0.00  0.00            
ATOM   1344  C   VAL X  91      63.111 122.365  70.833  0.00  0.00            
ATOM   1345  O   VAL X  91      62.424 121.353  70.992  0.00  0.00            
ATOM   1346  CB  VAL X  91      64.864 122.632  72.688  0.00  0.00            
ATOM   1347  CG1 VAL X  91      64.783 121.133  72.990  0.00  0.00            
ATOM   1348  CG2 VAL X  91      66.113 122.843  71.825  0.00  0.00            
ATOM   1349  H   VAL X  91      62.072 122.571  73.468  0.00  0.00            
ATOM   1350  HA  VAL X  91      63.846 124.162  71.664  0.00  0.00            
ATOM   1351  HB  VAL X  91      65.024 123.166  73.625  0.00  0.00            
ATOM   1352 HG21 VAL X  91      66.215 123.898  71.579  0.00  0.00            
ATOM   1353 HG22 VAL X  91      66.052 122.271  70.899  0.00  0.00            
ATOM   1354 HG23 VAL X  91      67.000 122.530  72.375  0.00  0.00            
ATOM   1355 HG11 VAL X  91      63.847 120.913  73.496  0.00  0.00            
ATOM   1356 HG12 VAL X  91      65.627 120.836  73.608  0.00  0.00            
ATOM   1357 HG13 VAL X  91      64.817 120.569  72.057  0.00  0.00            
ATOM   1358  N   VAL X  92      63.609 122.732  69.653  0.00  0.00            
ATOM   1359  CA  VAL X  92      63.590 121.946  68.415  0.00  0.00            
ATOM   1360  C   VAL X  92      65.006 121.430  68.128  0.00  0.00            
ATOM   1361  O   VAL X  92      65.942 122.218  67.995  0.00  0.00            
ATOM   1362  CB  VAL X  92      63.063 122.777  67.225  0.00  0.00            
ATOM   1363  CG1 VAL X  92      63.007 121.936  65.942  0.00  0.00            
ATOM   1364  CG2 VAL X  92      61.654 123.335  67.473  0.00  0.00            
ATOM   1365  H   VAL X  92      64.143 123.597  69.629  0.00  0.00            
ATOM   1366  HA  VAL X  92      62.923 121.099  68.544  0.00  0.00            
ATOM   1367  HB  VAL X  92      63.735 123.618  67.057  0.00  0.00            
ATOM   1368 HG11 VAL X  92      64.009 121.632  65.640  0.00  0.00            
ATOM   1369 HG12 VAL X  92      62.585 122.534  65.136  0.00  0.00            
ATOM   1370 HG13 VAL X  92      62.390 121.051  66.099  0.00  0.00            
ATOM   1371 HG21 VAL X  92      61.326 123.897  66.599  0.00  0.00            
ATOM   1372 HG22 VAL X  92      60.950 122.527  67.654  0.00  0.00            
ATOM   1373 HG23 VAL X  92      61.662 124.013  68.325  0.00  0.00            
ATOM   1374  N   SER X  93      65.171 120.114  67.994  0.00  0.00            
ATOM   1375  CA  SER X  93      66.378 119.488  67.433  0.00  0.00            
ATOM   1376  C   SER X  93      66.144 119.074  65.982  0.00  0.00            
ATOM   1377  O   SER X  93      65.172 118.376  65.704  0.00  0.00            
ATOM   1378  CB  SER X  93      66.765 118.266  68.267  0.00  0.00            
ATOM   1379  OG  SER X  93      67.842 117.564  67.674  0.00  0.00            
ATOM   1380  H   SER X  93      64.351 119.527  68.121  0.00  0.00            
ATOM   1381  HA  SER X  93      67.213 120.189  67.461  0.00  0.00            
ATOM   1382  HB2 SER X  93      65.904 117.600  68.351  0.00  0.00            
ATOM   1383  HB3 SER X  93      67.059 118.599  69.261  0.00  0.00            
ATOM   1384  HG  SER X  93      67.906 116.697  68.089  0.00  0.00            
ATOM   1385  N   ILE X  94      67.089 119.375  65.087  0.00  0.00            
ATOM   1386  CA  ILE X  94      67.113 118.839  63.711  0.00  0.00            
ATOM   1387  C   ILE X  94      68.056 117.628  63.549  0.00  0.00            
ATOM   1388  O   ILE X  94      68.246 117.149  62.434  0.00  0.00            
ATOM   1389  CB  ILE X  94      67.386 119.964  62.684  0.00  0.00            
ATOM   1390  CG1 ILE X  94      68.797 120.572  62.844  0.00  0.00            
ATOM   1391  CG2 ILE X  94      66.287 121.040  62.776  0.00  0.00            
ATOM   1392  CD1 ILE X  94      69.196 121.533  61.717  0.00  0.00            
ATOM   1393  H   ILE X  94      67.856 119.970  65.374  0.00  0.00            
ATOM   1394  HA  ILE X  94      66.123 118.447  63.477  0.00  0.00            
ATOM   1395  HB  ILE X  94      67.324 119.519  61.689  0.00  0.00            
ATOM   1396 HG12 ILE X  94      69.533 119.769  62.871  0.00  0.00            
ATOM   1397 HG13 ILE X  94      68.851 121.110  63.786  0.00  0.00            
ATOM   1398 HG21 ILE X  94      66.364 121.726  61.933  0.00  0.00            
ATOM   1399 HG22 ILE X  94      66.381 121.604  63.703  0.00  0.00            
ATOM   1400 HG23 ILE X  94      65.307 120.569  62.746  0.00  0.00            
ATOM   1401 HD11 ILE X  94      70.237 121.828  61.846  0.00  0.00            
ATOM   1402 HD12 ILE X  94      69.090 121.028  60.759  0.00  0.00            
ATOM   1403 HD13 ILE X  94      68.575 122.427  61.732  0.00  0.00            
ATOM   1404  N   ALA X  95      68.687 117.143  64.627  0.00  0.00            
ATOM   1405  CA  ALA X  95      69.708 116.098  64.546  0.00  0.00            
ATOM   1406  C   ALA X  95      69.176 114.723  64.093  0.00  0.00            
ATOM   1407  O   ALA X  95      68.262 114.126  64.685  0.00  0.00            
ATOM   1408  CB  ALA X  95      70.491 116.009  65.859  0.00  0.00            
ATOM   1409  H   ALA X  95      68.497 117.560  65.527  0.00  0.00            
ATOM   1410  HA  ALA X  95      70.416 116.410  63.779  0.00  0.00            
ATOM   1411  HB1 ALA X  95      71.065 115.089  65.871  0.00  0.00            
ATOM   1412  HB2 ALA X  95      71.176 116.851  65.924  0.00  0.00            
ATOM   1413  HB3 ALA X  95      69.816 116.006  66.710  0.00  0.00            
ATOM   1414  N   ALA X  96      69.954 114.117  63.193  0.00  0.00            
ATOM   1415  CA  ALA X  96      69.899 112.691  62.896  0.00  0.00            
ATOM   1416  C   ALA X  96      70.303 111.841  64.117  0.00  0.00            
ATOM   1417  O   ALA X  96      71.067 112.288  64.978  0.00  0.00            
ATOM   1418  CB  ALA X  96      70.781 112.412  61.673  0.00  0.00            
ATOM   1419  H   ALA X  96      70.718 114.649  62.798  0.00  0.00            
ATOM   1420  HA  ALA X  96      68.872 112.437  62.637  0.00  0.00            
ATOM   1421  HB1 ALA X  96      70.727 111.355  61.418  0.00  0.00            
ATOM   1422  HB2 ALA X  96      70.430 112.997  60.822  0.00  0.00            
ATOM   1423  HB3 ALA X  96      71.819 112.674  61.885  0.00  0.00            
ATOM   1424  N   GLY X  97      69.768 110.625  64.209  0.00  0.00            
ATOM   1425  CA  GLY X  97      70.038 109.694  65.310  0.00  0.00            
ATOM   1426  C   GLY X  97      69.309 110.038  66.606  0.00  0.00            
ATOM   1427  O   GLY X  97      68.294 109.404  66.918  0.00  0.00            
ATOM   1428  H   GLY X  97      69.186 110.306  63.449  0.00  0.00            
ATOM   1429  HA2 GLY X  97      71.108 109.680  65.514  0.00  0.00            
ATOM   1430  HA3 GLY X  97      69.763 108.693  64.993  0.00  0.00            
ATOM   1431  N   VAL X  98      69.668 111.148  67.238  0.00  0.00            
ATOM   1432  CA  VAL X  98      69.365 111.476  68.643  0.00  0.00            
ATOM   1433  C   VAL X  98      67.860 111.548  68.962  0.00  0.00            
ATOM   1434  O   VAL X  98      67.156 112.422  68.460  0.00  0.00            
ATOM   1435  CB  VAL X  98      70.054 112.798  69.053  0.00  0.00            
ATOM   1436  CG1 VAL X  98      69.910 113.105  70.552  0.00  0.00            
ATOM   1437  CG2 VAL X  98      71.556 112.767  68.738  0.00  0.00            
ATOM   1438  H   VAL X  98      70.430 111.664  66.809  0.00  0.00            
ATOM   1439  HA  VAL X  98      69.788 110.682  69.253  0.00  0.00            
ATOM   1440  HB  VAL X  98      69.609 113.624  68.494  0.00  0.00            
ATOM   1441 HG21 VAL X  98      72.031 113.691  69.063  0.00  0.00            
ATOM   1442 HG22 VAL X  98      72.027 111.919  69.239  0.00  0.00            
ATOM   1443 HG23 VAL X  98      71.720 112.667  67.668  0.00  0.00            
ATOM   1444 HG11 VAL X  98      68.862 113.251  70.815  0.00  0.00            
ATOM   1445 HG12 VAL X  98      70.322 112.283  71.140  0.00  0.00            
ATOM   1446 HG13 VAL X  98      70.453 114.021  70.791  0.00  0.00            
ATOM   1447  N   THR X  99      67.391 110.710  69.894  0.00  0.00            
ATOM   1448  CA  THR X  99      65.983 110.634  70.356  0.00  0.00            
ATOM   1449  C   THR X  99      65.565 111.776  71.298  0.00  0.00            
ATOM   1450  O   THR X  99      66.395 112.348  72.014  0.00  0.00            
ATOM   1451  CB  THR X  99      65.661 109.287  71.030  0.00  0.00            
ATOM   1452  OG1 THR X  99      66.459 109.124  72.171  0.00  0.00            
ATOM   1453  CG2 THR X  99      65.913 108.076  70.132  0.00  0.00            
ATOM   1454  H   THR X  99      68.040 110.038  70.289  0.00  0.00            
ATOM   1455  HA  THR X  99      65.363 110.704  69.474  0.00  0.00            
ATOM   1456  HB  THR X  99      64.619 109.279  71.341  0.00  0.00            
ATOM   1457  HG1 THR X  99      67.360 108.967  71.826  0.00  0.00            
ATOM   1458 HG21 THR X  99      65.561 107.176  70.638  0.00  0.00            
ATOM   1459 HG22 THR X  99      65.367 108.187  69.197  0.00  0.00            
ATOM   1460 HG23 THR X  99      66.976 107.962  69.914  0.00  0.00            
ATOM   1461  N   LEU X 100      64.254 112.013  71.420  0.00  0.00            
ATOM   1462  CA  LEU X 100      63.656 112.949  72.383  0.00  0.00            
ATOM   1463  C   LEU X 100      63.980 112.592  73.845  0.00  0.00            
ATOM   1464  O   LEU X 100      64.355 113.481  74.609  0.00  0.00            
ATOM   1465  CB  LEU X 100      62.130 112.982  72.174  0.00  0.00            
ATOM   1466  CG  LEU X 100      61.669 113.600  70.839  0.00  0.00            
ATOM   1467  CD1 LEU X 100      60.195 113.301  70.597  0.00  0.00            
ATOM   1468  CD2 LEU X 100      61.831 115.117  70.857  0.00  0.00            
ATOM   1469  H   LEU X 100      63.618 111.510  70.794  0.00  0.00            
ATOM   1470  HA  LEU X 100      64.060 113.945  72.205  0.00  0.00            
ATOM   1471  HB2 LEU X 100      61.752 111.960  72.239  0.00  0.00            
ATOM   1472  HB3 LEU X 100      61.677 113.545  72.991  0.00  0.00            
ATOM   1473  HG  LEU X 100      62.248 113.203  70.009  0.00  0.00            
ATOM   1474 HD21 LEU X 100      62.889 115.369  70.892  0.00  0.00            
ATOM   1475 HD22 LEU X 100      61.312 115.534  71.717  0.00  0.00            
ATOM   1476 HD23 LEU X 100      61.399 115.536  69.951  0.00  0.00            
ATOM   1477 HD11 LEU X 100      60.069 112.237  70.404  0.00  0.00            
ATOM   1478 HD12 LEU X 100      59.621 113.559  71.479  0.00  0.00            
ATOM   1479 HD13 LEU X 100      59.829 113.859  69.738  0.00  0.00            
ATOM   1480  N   ASP X 101      64.015 111.301  74.189  0.00  0.00            
ATOM   1481  CA  ASP X 101      64.391 110.818  75.530  0.00  0.00            
ATOM   1482  C   ASP X 101      65.887 111.002  75.844  0.00  0.00            
ATOM   1483  O   ASP X 101      66.259 111.340  76.974  0.00  0.00            
ATOM   1484  CB  ASP X 101      64.025 109.330  75.688  0.00  0.00            
ATOM   1485  CG  ASP X 101      62.522 109.032  75.760  0.00  0.00            
ATOM   1486  OD1 ASP X 101      61.750 109.988  75.974  0.00  0.00            
ATOM   1487  OD2 ASP X 101      62.232 107.828  75.963  0.00  0.00            
ATOM   1488  H   ASP X 101      63.645 110.633  73.529  0.00  0.00            
ATOM   1489  HA  ASP X 101      63.829 111.383  76.276  0.00  0.00            
ATOM   1490  HB2 ASP X 101      64.472 108.970  76.616  0.00  0.00            
ATOM   1491  HB3 ASP X 101      64.467 108.767  74.866  0.00  0.00            
ATOM   1492  N   GLN X 102      66.769 110.863  74.846  0.00  0.00            
ATOM   1493  CA  GLN X 102      68.187 111.215  74.993  0.00  0.00            
ATOM   1494  C   GLN X 102      68.377 112.730  75.147  0.00  0.00            
ATOM   1495  O   GLN X 102      69.111 113.173  76.033  0.00  0.00            
ATOM   1496  CB  GLN X 102      68.993 110.698  73.790  0.00  0.00            
ATOM   1497  CG  GLN X 102      69.228 109.177  73.824  0.00  0.00            
ATOM   1498  CD  GLN X 102      69.630 108.644  72.447  0.00  0.00            
ATOM   1499  OE1 GLN X 102      68.945 108.843  71.459  0.00  0.00            
ATOM   1500  NE2 GLN X 102      70.747 107.978  72.297  0.00  0.00            
ATOM   1501  H   GLN X 102      66.416 110.619  73.925  0.00  0.00            
ATOM   1502  HA  GLN X 102      68.576 110.751  75.899  0.00  0.00            
ATOM   1503  HB2 GLN X 102      68.463 110.972  72.878  0.00  0.00            
ATOM   1504  HB3 GLN X 102      69.966 111.192  73.767  0.00  0.00            
ATOM   1505  HG2 GLN X 102      68.312 108.670  74.131  0.00  0.00            
ATOM   1506  HG3 GLN X 102      70.000 108.949  74.558  0.00  0.00            
ATOM   1507 HE21 GLN X 102      71.379 107.824  73.052  0.00  0.00            
ATOM   1508 HE22 GLN X 102      70.992 107.729  71.347  0.00  0.00            
ATOM   1509  N   LEU X 103      67.624 113.532  74.392  0.00  0.00            
ATOM   1510  CA  LEU X 103      67.670 114.991  74.479  0.00  0.00            
ATOM   1511  C   LEU X 103      67.068 115.535  75.789  0.00  0.00            
ATOM   1512  O   LEU X 103      67.619 116.475  76.359  0.00  0.00            
ATOM   1513  CB  LEU X 103      66.995 115.561  73.218  0.00  0.00            
ATOM   1514  CG  LEU X 103      67.040 117.095  73.097  0.00  0.00            
ATOM   1515  CD1 LEU X 103      68.469 117.643  73.123  0.00  0.00            
ATOM   1516  CD2 LEU X 103      66.431 117.503  71.766  0.00  0.00            
ATOM   1517  H   LEU X 103      67.022 113.109  73.689  0.00  0.00            
ATOM   1518  HA  LEU X 103      68.719 115.288  74.464  0.00  0.00            
ATOM   1519  HB2 LEU X 103      65.951 115.237  73.204  0.00  0.00            
ATOM   1520  HB3 LEU X 103      67.486 115.128  72.344  0.00  0.00            
ATOM   1521  HG  LEU X 103      66.465 117.542  73.909  0.00  0.00            
ATOM   1522 HD11 LEU X 103      68.878 117.586  74.133  0.00  0.00            
ATOM   1523 HD12 LEU X 103      68.471 118.685  72.807  0.00  0.00            
ATOM   1524 HD13 LEU X 103      69.102 117.074  72.443  0.00  0.00            
ATOM   1525 HD21 LEU X 103      67.060 117.141  70.961  0.00  0.00            
ATOM   1526 HD22 LEU X 103      66.348 118.583  71.720  0.00  0.00            
ATOM   1527 HD23 LEU X 103      65.451 117.059  71.657  0.00  0.00            
ATOM   1528  N   ALA X 104      66.088 114.844  76.378  0.00  0.00            
ATOM   1529  CA  ALA X 104      65.576 115.124  77.722  0.00  0.00            
ATOM   1530  C   ALA X 104      66.606 114.823  78.828  0.00  0.00            
ATOM   1531  O   ALA X 104      66.698 115.576  79.797  0.00  0.00            
ATOM   1532  CB  ALA X 104      64.287 114.320  77.924  0.00  0.00            
ATOM   1533  H   ALA X 104      65.641 114.101  75.847  0.00  0.00            
ATOM   1534  HA  ALA X 104      65.329 116.184  77.792  0.00  0.00            
ATOM   1535  HB1 ALA X 104      63.853 114.561  78.895  0.00  0.00            
ATOM   1536  HB2 ALA X 104      63.566 114.569  77.145  0.00  0.00            
ATOM   1537  HB3 ALA X 104      64.495 113.251  77.882  0.00  0.00            
ATOM   1538  N   ARG X 105      67.508 113.849  78.631  0.00  0.00            
ATOM   1539  CA  ARG X 105      68.639 113.619  79.554  0.00  0.00            
ATOM   1540  C   ARG X 105      69.728 114.689  79.472  0.00  0.00            
ATOM   1541  O   ARG X 105      70.349 114.957  80.494  0.00  0.00            
ATOM   1542  CB  ARG X 105      69.252 112.230  79.342  0.00  0.00            
ATOM   1543  CG  ARG X 105      68.311 111.128  79.834  0.00  0.00            
ATOM   1544  CD  ARG X 105      68.989 109.767  79.672  0.00  0.00            
ATOM   1545  NE  ARG X 105      68.113 108.685  80.152  0.00  0.00            
ATOM   1546  CZ  ARG X 105      68.364 107.392  80.102  0.00  0.00            
ATOM   1547  NH1 ARG X 105      69.483 106.920  79.623  0.00  0.00            
ATOM   1548  NH2 ARG X 105      67.485 106.539  80.542  0.00  0.00            
ATOM   1549  H   ARG X 105      67.423 113.283  77.793  0.00  0.00            
ATOM   1550  HA  ARG X 105      68.268 113.688  80.577  0.00  0.00            
ATOM   1551  HB2 ARG X 105      69.486 112.077  78.290  0.00  0.00            
ATOM   1552  HB3 ARG X 105      70.182 112.169  79.912  0.00  0.00            
ATOM   1553  HG2 ARG X 105      68.078 111.296  80.886  0.00  0.00            
ATOM   1554  HG3 ARG X 105      67.386 111.144  79.259  0.00  0.00            
ATOM   1555  HD2 ARG X 105      69.921 109.770  80.243  0.00  0.00            
ATOM   1556  HD3 ARG X 105      69.217 109.617  78.615  0.00  0.00            
ATOM   1557  HE  ARG X 105      67.199 108.963  80.470  0.00  0.00            
ATOM   1558 HH11 ARG X 105      69.625 105.933  79.530  0.00  0.00            
ATOM   1559 HH12 ARG X 105      70.141 107.569  79.229  0.00  0.00            
ATOM   1560 HH21 ARG X 105      67.649 105.554  80.456  0.00  0.00            
ATOM   1561 HH22 ARG X 105      66.584 106.868  80.844  0.00  0.00            
ATOM   1562  N   ALA X 106      69.961 115.278  78.300  0.00  0.00            
ATOM   1563  CA  ALA X 106      70.881 116.409  78.148  0.00  0.00            
ATOM   1564  C   ALA X 106      70.284 117.731  78.678  0.00  0.00            
ATOM   1565  O   ALA X 106      70.994 118.522  79.295  0.00  0.00            
ATOM   1566  CB  ALA X 106      71.263 116.520  76.666  0.00  0.00            
ATOM   1567  H   ALA X 106      69.453 114.952  77.490  0.00  0.00            
ATOM   1568  HA  ALA X 106      71.790 116.214  78.721  0.00  0.00            
ATOM   1569  HB1 ALA X 106      71.966 117.344  76.533  0.00  0.00            
ATOM   1570  HB2 ALA X 106      70.377 116.708  76.059  0.00  0.00            
ATOM   1571  HB3 ALA X 106      71.737 115.596  76.335  0.00  0.00            
ATOM   1572  N   LEU X 107      68.987 117.969  78.424  0.00  0.00            
ATOM   1573  CA  LEU X 107      68.362 119.288  78.591  0.00  0.00            
ATOM   1574  C   LEU X 107      67.293 119.424  79.691  0.00  0.00            
ATOM   1575  O   LEU X 107      66.774 120.519  79.863  0.00  0.00            
ATOM   1576  CB  LEU X 107      67.843 119.791  77.232  0.00  0.00            
ATOM   1577  CG  LEU X 107      68.938 120.232  76.247  0.00  0.00            
ATOM   1578  CD1 LEU X 107      68.285 120.662  74.933  0.00  0.00            
ATOM   1579  CD2 LEU X 107      69.719 121.431  76.790  0.00  0.00            
ATOM   1580  H   LEU X 107      68.502 117.294  77.846  0.00  0.00            
ATOM   1581  HA  LEU X 107      69.133 119.977  78.894  0.00  0.00            
ATOM   1582  HB2 LEU X 107      67.222 120.662  77.412  0.00  0.00            
ATOM   1583  HB3 LEU X 107      67.230 119.011  76.781  0.00  0.00            
ATOM   1584  HG  LEU X 107      69.615 119.401  76.051  0.00  0.00            
ATOM   1585 HD11 LEU X 107      67.789 121.620  75.046  0.00  0.00            
ATOM   1586 HD12 LEU X 107      69.054 120.779  74.173  0.00  0.00            
ATOM   1587 HD13 LEU X 107      67.576 119.908  74.603  0.00  0.00            
ATOM   1588 HD21 LEU X 107      69.048 122.174  77.219  0.00  0.00            
ATOM   1589 HD22 LEU X 107      70.303 121.902  76.006  0.00  0.00            
ATOM   1590 HD23 LEU X 107      70.412 121.103  77.567  0.00  0.00            
ATOM   1591  N   GLY X 108      66.851 118.356  80.349  0.00  0.00            
ATOM   1592  CA  GLY X 108      65.795 118.415  81.371  0.00  0.00            
ATOM   1593  C   GLY X 108      64.459 117.797  80.939  0.00  0.00            
ATOM   1594  O   GLY X 108      64.051 117.867  79.775  0.00  0.00            
ATOM   1595  H   GLY X 108      67.206 117.443  80.095  0.00  0.00            
ATOM   1596  HA2 GLY X 108      65.598 119.446  81.674  0.00  0.00            
ATOM   1597  HA3 GLY X 108      66.154 117.890  82.254  0.00  0.00            
ATOM   1598  N   HIS X 109      63.803 117.158  81.914  0.00  0.00            
ATOM   1599  CA  HIS X 109      62.559 116.378  81.783  0.00  0.00            
ATOM   1600  C   HIS X 109      61.278 117.219  81.903  0.00  0.00            
ATOM   1601  O   HIS X 109      60.203 116.752  81.541  0.00  0.00            
ATOM   1602  CB  HIS X 109      62.560 115.291  82.870  0.00  0.00            
ATOM   1603  CG  HIS X 109      63.668 114.277  82.721  0.00  0.00            
ATOM   1604  ND1 HIS X 109      63.760 113.326  81.706  0.00  0.00            
ATOM   1605  CD2 HIS X 109      64.754 114.151  83.538  0.00  0.00            
ATOM   1606  CE1 HIS X 109      64.901 112.661  81.920  0.00  0.00            
ATOM   1607  NE2 HIS X 109      65.519 113.131  83.018  0.00  0.00            
ATOM   1608  H   HIS X 109      64.211 117.209  82.833  0.00  0.00            
ATOM   1609  HA  HIS X 109      62.533 115.891  80.807  0.00  0.00            
ATOM   1610  HB2 HIS X 109      61.608 114.758  82.852  0.00  0.00            
ATOM   1611  HB3 HIS X 109      62.653 115.770  83.847  0.00  0.00            
ATOM   1612  HD2 HIS X 109      64.970 114.756  84.407  0.00  0.00            
ATOM   1613  HE1 HIS X 109      65.267 111.868  81.283  0.00  0.00            
ATOM   1614  HE2 HIS X 109      66.414 112.824  83.367  0.00  0.00            
ATOM   1615  N   ASP X 110      61.371 118.446  82.413  0.00  0.00            
ATOM   1616  CA  ASP X 110      60.286 119.419  82.638  0.00  0.00            
ATOM   1617  C   ASP X 110      59.878 120.184  81.359  0.00  0.00            
ATOM   1618  O   ASP X 110      59.186 121.209  81.417  0.00  0.00            
ATOM   1619  CB  ASP X 110      60.722 120.393  83.748  0.00  0.00            
ATOM   1620  CG  ASP X 110      61.965 121.190  83.357  0.00  0.00            
ATOM   1621  OD1 ASP X 110      62.996 120.532  83.115  0.00  0.00            
ATOM   1622  OD2 ASP X 110      61.741 122.330  82.875  0.00  0.00            
ATOM   1623  H   ASP X 110      62.297 118.807  82.632  0.00  0.00            
ATOM   1624  HA  ASP X 110      59.397 118.883  82.974  0.00  0.00            
ATOM   1625  HB2 ASP X 110      59.909 121.072  83.977  0.00  0.00            
ATOM   1626  HB3 ASP X 110      60.937 119.824  84.646  0.00  0.00            
ATOM   1627  N   ARG X 111      60.354 119.729  80.190  0.00  0.00            
ATOM   1628  CA  ARG X 111      60.356 120.502  78.946  0.00  0.00            
ATOM   1629  C   ARG X 111      59.633 119.820  77.798  0.00  0.00            
ATOM   1630  O   ARG X 111      59.904 118.674  77.439  0.00  0.00            
ATOM   1631  CB  ARG X 111      61.794 120.882  78.576  0.00  0.00            
ATOM   1632  CG  ARG X 111      62.515 121.682  79.674  0.00  0.00            
ATOM   1633  CD  ARG X 111      62.105 123.154  79.781  0.00  0.00            
ATOM   1634  NE  ARG X 111      60.741 123.354  80.274  0.00  0.00            
ATOM   1635  CZ  ARG X 111      60.033 124.447  80.111  0.00  0.00            
ATOM   1636  NH1 ARG X 111      60.322 125.327  79.202  0.00  0.00            
ATOM   1637  NH2 ARG X 111      58.979 124.638  80.840  0.00  0.00            
ATOM   1638  H   ARG X 111      60.905 118.882  80.228  0.00  0.00            
ATOM   1639  HA  ARG X 111      59.808 121.423  79.125  0.00  0.00            
ATOM   1640  HB2 ARG X 111      62.355 119.964  78.399  0.00  0.00            
ATOM   1641  HB3 ARG X 111      61.786 121.463  77.653  0.00  0.00            
ATOM   1642  HG2 ARG X 111      63.579 121.646  79.471  0.00  0.00            
ATOM   1643  HG3 ARG X 111      62.391 121.209  80.641  0.00  0.00            
ATOM   1644  HD2 ARG X 111      62.751 123.594  80.535  0.00  0.00            
ATOM   1645  HD3 ARG X 111      62.271 123.650  78.825  0.00  0.00            
ATOM   1646  HE  ARG X 111      60.505 122.777  81.082  0.00  0.00            
ATOM   1647 HH11 ARG X 111      60.232 126.307  79.451  0.00  0.00            
ATOM   1648 HH12 ARG X 111      61.148 125.140  78.655  0.00  0.00            
ATOM   1649 HH21 ARG X 111      58.465 125.491  80.751  0.00  0.00            
ATOM   1650 HH22 ARG X 111      58.786 123.957  81.557  0.00  0.00            
ATOM   1651  N   LYS X 112      58.943 120.678  77.054  0.00  0.00            
ATOM   1652  CA  LYS X 112      58.473 120.463  75.689  0.00  0.00            
ATOM   1653  C   LYS X 112      59.692 120.337  74.765  0.00  0.00            
ATOM   1654  O   LYS X 112      60.588 121.187  74.806  0.00  0.00            
ATOM   1655  CB  LYS X 112      57.568 121.652  75.305  0.00  0.00            
ATOM   1656  CG  LYS X 112      56.513 121.990  76.376  0.00  0.00            
ATOM   1657  CD  LYS X 112      55.415 122.912  75.836  0.00  0.00            
ATOM   1658  CE  LYS X 112      54.339 123.182  76.893  0.00  0.00            
ATOM   1659  NZ  LYS X 112      53.289 124.076  76.343  0.00  0.00            
ATOM   1660  H   LYS X 112      58.909 121.625  77.395  0.00  0.00            
ATOM   1661  HA  LYS X 112      57.894 119.536  75.637  0.00  0.00            
ATOM   1662  HB2 LYS X 112      58.183 122.538  75.145  0.00  0.00            
ATOM   1663  HB3 LYS X 112      57.058 121.419  74.375  0.00  0.00            
ATOM   1664  HG2 LYS X 112      56.996 122.482  77.221  0.00  0.00            
ATOM   1665  HG3 LYS X 112      56.067 121.069  76.733  0.00  0.00            
ATOM   1666  HD2 LYS X 112      54.947 122.456  74.965  0.00  0.00            
ATOM   1667  HD3 LYS X 112      55.868 123.857  75.529  0.00  0.00            
ATOM   1668  HE2 LYS X 112      53.904 122.228  77.212  0.00  0.00            
ATOM   1669  HE3 LYS X 112      54.821 123.647  77.756  0.00  0.00            
ATOM   1670  HZ1 LYS X 112      52.529 123.557  75.921  0.00  0.00            
ATOM   1671  HZ2 LYS X 112      52.930 124.733  77.016  0.00  0.00            
ATOM   1672  HZ3 LYS X 112      53.666 124.596  75.542  0.00  0.00            
ATOM   1673  N   ILE X 113      59.791 119.239  74.020  0.00  0.00            
ATOM   1674  CA  ILE X 113      60.898 118.963  73.090  0.00  0.00            
ATOM   1675  C   ILE X 113      60.301 118.459  71.776  0.00  0.00            
ATOM   1676  O   ILE X 113      59.435 117.584  71.787  0.00  0.00            
ATOM   1677  CB  ILE X 113      61.921 117.954  73.679  0.00  0.00            
ATOM   1678  CG1 ILE X 113      62.499 118.422  75.035  0.00  0.00            
ATOM   1679  CG2 ILE X 113      63.091 117.697  72.718  0.00  0.00            
ATOM   1680  CD1 ILE X 113      63.448 117.425  75.716  0.00  0.00            
ATOM   1681  H   ILE X 113      59.052 118.544  74.084  0.00  0.00            
ATOM   1682  HA  ILE X 113      61.425 119.893  72.877  0.00  0.00            
ATOM   1683  HB  ILE X 113      61.404 117.006  73.832  0.00  0.00            
ATOM   1684 HG12 ILE X 113      63.020 119.366  74.897  0.00  0.00            
ATOM   1685 HG13 ILE X 113      61.682 118.596  75.728  0.00  0.00            
ATOM   1686 HG21 ILE X 113      63.755 118.555  72.686  0.00  0.00            
ATOM   1687 HG22 ILE X 113      62.746 117.504  71.709  0.00  0.00            
ATOM   1688 HG23 ILE X 113      63.640 116.817  73.048  0.00  0.00            
ATOM   1689 HD11 ILE X 113      63.714 117.794  76.706  0.00  0.00            
ATOM   1690 HD12 ILE X 113      62.950 116.461  75.821  0.00  0.00            
ATOM   1691 HD13 ILE X 113      64.362 117.300  75.138  0.00  0.00            
ATOM   1692  N   ILE X 114      60.792 118.984  70.656  0.00  0.00            
ATOM   1693  CA  ILE X 114      60.413 118.577  69.300  0.00  0.00            
ATOM   1694  C   ILE X 114      61.662 118.116  68.546  0.00  0.00            
ATOM   1695  O   ILE X 114      62.728 118.727  68.650  0.00  0.00            
ATOM   1696  CB  ILE X 114      59.651 119.723  68.587  0.00  0.00            
ATOM   1697  CG1 ILE X 114      58.325 119.992  69.334  0.00  0.00            
ATOM   1698  CG2 ILE X 114      59.389 119.414  67.100  0.00  0.00            
ATOM   1699  CD1 ILE X 114      57.493 121.159  68.801  0.00  0.00            
ATOM   1700  H   ILE X 114      61.493 119.718  70.734  0.00  0.00            
ATOM   1701  HA  ILE X 114      59.744 117.720  69.354  0.00  0.00            
ATOM   1702  HB  ILE X 114      60.265 120.622  68.642  0.00  0.00            
ATOM   1703 HG12 ILE X 114      58.545 120.220  70.377  0.00  0.00            
ATOM   1704 HG13 ILE X 114      57.717 119.090  69.302  0.00  0.00            
ATOM   1705 HG21 ILE X 114      58.837 120.226  66.631  0.00  0.00            
ATOM   1706 HG22 ILE X 114      58.815 118.493  67.002  0.00  0.00            
ATOM   1707 HG23 ILE X 114      60.328 119.319  66.560  0.00  0.00            
ATOM   1708 HD11 ILE X 114      56.732 121.426  69.532  0.00  0.00            
ATOM   1709 HD12 ILE X 114      57.002 120.885  67.869  0.00  0.00            
ATOM   1710 HD13 ILE X 114      58.143 122.014  68.644  0.00  0.00            
ATOM   1711  N   ARG X 115      61.518 117.072  67.732  0.00  0.00            
ATOM   1712  CA  ARG X 115      62.438 116.762  66.637  0.00  0.00            
ATOM   1713  C   ARG X 115      61.849 117.231  65.317  0.00  0.00            
ATOM   1714  O   ARG X 115      60.661 117.019  65.062  0.00  0.00            
ATOM   1715  CB  ARG X 115      62.751 115.265  66.595  0.00  0.00            
ATOM   1716  CG  ARG X 115      63.811 114.903  67.638  0.00  0.00            
ATOM   1717  CD  ARG X 115      64.076 113.400  67.620  0.00  0.00            
ATOM   1718  NE  ARG X 115      64.937 113.004  66.492  0.00  0.00            
ATOM   1719  CZ  ARG X 115      65.343 111.774  66.251  0.00  0.00            
ATOM   1720  NH1 ARG X 115      64.829 110.735  66.853  0.00  0.00            
ATOM   1721  NH2 ARG X 115      66.314 111.574  65.408  0.00  0.00            
ATOM   1722  H   ARG X 115      60.600 116.631  67.698  0.00  0.00            
ATOM   1723  HA  ARG X 115      63.371 117.302  66.783  0.00  0.00            
ATOM   1724  HB2 ARG X 115      63.125 114.996  65.605  0.00  0.00            
ATOM   1725  HB3 ARG X 115      61.840 114.701  66.789  0.00  0.00            
ATOM   1726  HG2 ARG X 115      64.737 115.443  67.438  0.00  0.00            
ATOM   1727  HG3 ARG X 115      63.452 115.184  68.625  0.00  0.00            
ATOM   1728  HD2 ARG X 115      64.570 113.126  68.556  0.00  0.00            
ATOM   1729  HD3 ARG X 115      63.120 112.876  67.567  0.00  0.00            
ATOM   1730  HE  ARG X 115      65.432 113.737  66.013  0.00  0.00            
ATOM   1731 HH11 ARG X 115      65.204 109.817  66.729  0.00  0.00            
ATOM   1732 HH12 ARG X 115      64.169 110.903  67.622  0.00  0.00            
ATOM   1733 HH21 ARG X 115      66.728 110.665  65.401  0.00  0.00            
ATOM   1734 HH22 ARG X 115      66.854 112.382  65.126  0.00  0.00            
ATOM   1735  N   ALA X 116      62.727 117.694  64.439  0.00  0.00            
ATOM   1736  CA  ALA X 116      62.491 117.746  63.007  0.00  0.00            
ATOM   1737  C   ALA X 116      63.494 116.844  62.269  0.00  0.00            
ATOM   1738  O   ALA X 116      64.546 116.494  62.812  0.00  0.00            
ATOM   1739  CB  ALA X 116      62.515 119.204  62.520  0.00  0.00            
ATOM   1740  H   ALA X 116      63.694 117.772  64.740  0.00  0.00            
ATOM   1741  HA  ALA X 116      61.499 117.348  62.825  0.00  0.00            
ATOM   1742  HB1 ALA X 116      63.449 119.421  62.005  0.00  0.00            
ATOM   1743  HB2 ALA X 116      61.691 119.364  61.823  0.00  0.00            
ATOM   1744  HB3 ALA X 116      62.405 119.895  63.356  0.00  0.00            
ATOM   1745  N   MET X 117      63.231 116.578  60.994  0.00  0.00            
ATOM   1746  CA  MET X 117      64.247 116.115  60.041  0.00  0.00            
ATOM   1747  C   MET X 117      63.987 116.764  58.677  0.00  0.00            
ATOM   1748  O   MET X 117      63.064 116.311  58.000  0.00  0.00            
ATOM   1749  CB  MET X 117      64.301 114.578  59.983  0.00  0.00            
ATOM   1750  CG  MET X 117      65.295 114.047  58.943  0.00  0.00            
ATOM   1751  SD  MET X 117      67.020 114.602  59.096  0.00  0.00            
ATOM   1752  CE  MET X 117      67.320 114.605  60.888  0.00  0.00            
ATOM   1753  H   MET X 117      62.346 116.910  60.624  0.00  0.00            
ATOM   1754  HA  MET X 117      65.223 116.441  60.390  0.00  0.00            
ATOM   1755  HB2 MET X 117      63.325 114.182  59.723  0.00  0.00            
ATOM   1756  HB3 MET X 117      64.570 114.189  60.966  0.00  0.00            
ATOM   1757  HG2 MET X 117      64.947 114.332  57.949  0.00  0.00            
ATOM   1758  HG3 MET X 117      65.273 112.958  58.983  0.00  0.00            
ATOM   1759  HE1 MET X 117      68.378 114.789  61.068  0.00  0.00            
ATOM   1760  HE2 MET X 117      67.031 113.658  61.338  0.00  0.00            
ATOM   1761  HE3 MET X 117      66.751 115.403  61.359  0.00  0.00            
ATOM   1762  N   PRO X 118      64.556 117.962  58.430  0.00  0.00            
ATOM   1763  CA  PRO X 118      64.424 118.700  57.173  0.00  0.00            
ATOM   1764  C   PRO X 118      65.339 118.100  56.085  0.00  0.00            
ATOM   1765  O   PRO X 118      65.847 116.989  56.235  0.00  0.00            
ATOM   1766  CB  PRO X 118      64.803 120.135  57.568  0.00  0.00            
ATOM   1767  CG  PRO X 118      65.908 119.938  58.604  0.00  0.00            
ATOM   1768  CD  PRO X 118      65.498 118.650  59.311  0.00  0.00            
ATOM   1769  HA  PRO X 118      63.396 118.688  56.814  0.00  0.00            
ATOM   1770  HB2 PRO X 118      63.950 120.609  58.054  0.00  0.00            
ATOM   1771  HB3 PRO X 118      65.132 120.746  56.728  0.00  0.00            
ATOM   1772  HG2 PRO X 118      65.965 120.779  59.297  0.00  0.00            
ATOM   1773  HG3 PRO X 118      66.863 119.784  58.106  0.00  0.00            
ATOM   1774  HD2 PRO X 118      66.384 118.036  59.486  0.00  0.00            
ATOM   1775  HD3 PRO X 118      65.014 118.888  60.258  0.00  0.00            
ATOM   1776  N   ASN X 119      65.608 118.854  55.016  0.00  0.00            
ATOM   1777  CA  ASN X 119      66.661 118.582  54.031  0.00  0.00            
ATOM   1778  C   ASN X 119      67.049 119.873  53.276  0.00  0.00            
ATOM   1779  O   ASN X 119      66.315 120.862  53.316  0.00  0.00            
ATOM   1780  CB  ASN X 119      66.224 117.440  53.088  0.00  0.00            
ATOM   1781  CG  ASN X 119      64.940 117.651  52.304  0.00  0.00            
ATOM   1782  OD1 ASN X 119      64.322 118.696  52.296  0.00  0.00            
ATOM   1783  ND2 ASN X 119      64.512 116.672  51.547  0.00  0.00            
ATOM   1784  H   ASN X 119      65.183 119.769  54.951  0.00  0.00            
ATOM   1785  HA  ASN X 119      67.552 118.247  54.566  0.00  0.00            
ATOM   1786  HB2 ASN X 119      66.073 116.548  53.686  0.00  0.00            
ATOM   1787  HB3 ASN X 119      67.028 117.219  52.391  0.00  0.00            
ATOM   1788 HD21 ASN X 119      64.973 115.769  51.628  0.00  0.00            
ATOM   1789 HD22 ASN X 119      63.662 116.811  51.039  0.00  0.00            
ATOM   1790  N   THR X 120      68.189 119.884  52.571  0.00  0.00            
ATOM   1791  CA  THR X 120      68.739 121.076  51.878  0.00  0.00            
ATOM   1792  C   THR X 120      67.824 121.787  50.857  0.00  0.00            
ATOM   1793  O   THR X 120      67.911 123.017  50.824  0.00  0.00            
ATOM   1794  CB  THR X 120      70.090 120.766  51.217  0.00  0.00            
ATOM   1795  OG1 THR X 120      69.979 119.633  50.380  0.00  0.00            
ATOM   1796  CG2 THR X 120      71.174 120.493  52.252  0.00  0.00            
ATOM   1797  H   THR X 120      68.773 119.060  52.581  0.00  0.00            
ATOM   1798  HA  THR X 120      68.938 121.824  52.647  0.00  0.00            
ATOM   1799  HB  THR X 120      70.402 121.618  50.615  0.00  0.00            
ATOM   1800  HG1 THR X 120      69.970 119.946  49.478  0.00  0.00            
ATOM   1801 HG21 THR X 120      72.142 120.394  51.755  0.00  0.00            
ATOM   1802 HG22 THR X 120      70.955 119.572  52.789  0.00  0.00            
ATOM   1803 HG23 THR X 120      71.235 121.316  52.966  0.00  0.00            
ATOM   1804  N   PRO X 121      66.805 121.150  50.226  0.00  0.00            
ATOM   1805  CA  PRO X 121      65.700 121.853  49.550  0.00  0.00            
ATOM   1806  C   PRO X 121      64.934 122.895  50.391  0.00  0.00            
ATOM   1807  O   PRO X 121      64.217 123.717  49.817  0.00  0.00            
ATOM   1808  CB  PRO X 121      64.752 120.755  49.064  0.00  0.00            
ATOM   1809  CG  PRO X 121      65.668 119.562  48.826  0.00  0.00            
ATOM   1810  CD  PRO X 121      66.724 119.725  49.918  0.00  0.00            
ATOM   1811  HA  PRO X 121      66.109 122.369  48.681  0.00  0.00            
ATOM   1812  HB2 PRO X 121      64.044 120.503  49.853  0.00  0.00            
ATOM   1813  HB3 PRO X 121      64.222 121.051  48.157  0.00  0.00            
ATOM   1814  HG2 PRO X 121      66.127 119.637  47.841  0.00  0.00            
ATOM   1815  HG3 PRO X 121      65.131 118.618  48.927  0.00  0.00            
ATOM   1816  HD2 PRO X 121      66.405 119.181  50.799  0.00  0.00            
ATOM   1817  HD3 PRO X 121      67.673 119.330  49.563  0.00  0.00            
ATOM   1818  N   ALA X 122      65.168 122.977  51.705  0.00  0.00            
ATOM   1819  CA  ALA X 122      64.759 124.106  52.540  0.00  0.00            
ATOM   1820  C   ALA X 122      65.258 125.472  52.025  0.00  0.00            
ATOM   1821  O   ALA X 122      64.501 126.435  52.081  0.00  0.00            
ATOM   1822  CB  ALA X 122      65.254 123.856  53.969  0.00  0.00            
ATOM   1823  H   ALA X 122      65.752 122.270  52.137  0.00  0.00            
ATOM   1824  HA  ALA X 122      63.673 124.146  52.555  0.00  0.00            
ATOM   1825  HB1 ALA X 122      64.944 124.682  54.609  0.00  0.00            
ATOM   1826  HB2 ALA X 122      64.829 122.929  54.355  0.00  0.00            
ATOM   1827  HB3 ALA X 122      66.342 123.791  53.980  0.00  0.00            
ATOM   1828  N   LEU X 123      66.426 125.544  51.367  0.00  0.00            
ATOM   1829  CA  LEU X 123      66.960 126.810  50.839  0.00  0.00            
ATOM   1830  C   LEU X 123      66.175 127.361  49.623  0.00  0.00            
ATOM   1831  O   LEU X 123      66.197 128.566  49.385  0.00  0.00            
ATOM   1832  CB  LEU X 123      68.469 126.639  50.558  0.00  0.00            
ATOM   1833  CG  LEU X 123      69.221 127.931  50.168  0.00  0.00            
ATOM   1834  CD1 LEU X 123      69.149 129.022  51.243  0.00  0.00            
ATOM   1835  CD2 LEU X 123      70.706 127.624  49.962  0.00  0.00            
ATOM   1836  H   LEU X 123      66.985 124.702  51.266  0.00  0.00            
ATOM   1837  HA  LEU X 123      66.846 127.550  51.633  0.00  0.00            
ATOM   1838  HB2 LEU X 123      68.593 125.911  49.754  0.00  0.00            
ATOM   1839  HB3 LEU X 123      68.941 126.230  51.450  0.00  0.00            
ATOM   1840  HG  LEU X 123      68.823 128.324  49.234  0.00  0.00            
ATOM   1841 HD11 LEU X 123      68.115 129.327  51.398  0.00  0.00            
ATOM   1842 HD12 LEU X 123      69.710 129.896  50.916  0.00  0.00            
ATOM   1843 HD13 LEU X 123      69.565 128.656  52.178  0.00  0.00            
ATOM   1844 HD21 LEU X 123      70.822 126.892  49.162  0.00  0.00            
ATOM   1845 HD22 LEU X 123      71.141 127.224  50.877  0.00  0.00            
ATOM   1846 HD23 LEU X 123      71.235 128.532  49.674  0.00  0.00            
ATOM   1847  N   VAL X 124      65.376 126.523  48.946  0.00  0.00            
ATOM   1848  CA  VAL X 124      64.372 126.938  47.936  0.00  0.00            
ATOM   1849  C   VAL X 124      62.929 126.868  48.476  0.00  0.00            
ATOM   1850  O   VAL X 124      61.973 126.814  47.702  0.00  0.00            
ATOM   1851  CB  VAL X 124      64.540 126.182  46.595  0.00  0.00            
ATOM   1852  CG1 VAL X 124      65.898 126.447  45.937  0.00  0.00            
ATOM   1853  CG2 VAL X 124      64.371 124.664  46.716  0.00  0.00            
ATOM   1854  H   VAL X 124      65.348 125.561  49.255  0.00  0.00            
ATOM   1855  HA  VAL X 124      64.534 127.992  47.711  0.00  0.00            
ATOM   1856  HB  VAL X 124      63.780 126.547  45.903  0.00  0.00            
ATOM   1857 HG11 VAL X 124      65.924 125.976  44.954  0.00  0.00            
ATOM   1858 HG12 VAL X 124      66.707 126.048  46.549  0.00  0.00            
ATOM   1859 HG13 VAL X 124      66.041 127.520  45.805  0.00  0.00            
ATOM   1860 HG21 VAL X 124      63.426 124.439  47.204  0.00  0.00            
ATOM   1861 HG22 VAL X 124      65.189 124.239  47.298  0.00  0.00            
ATOM   1862 HG23 VAL X 124      64.371 124.217  45.722  0.00  0.00            
ATOM   1863  N   ASN X 125      62.764 126.802  49.804  0.00  0.00            
ATOM   1864  CA  ASN X 125      61.503 126.595  50.525  0.00  0.00            
ATOM   1865  C   ASN X 125      60.691 125.373  50.036  0.00  0.00            
ATOM   1866  O   ASN X 125      59.462 125.414  49.976  0.00  0.00            
ATOM   1867  CB  ASN X 125      60.702 127.909  50.630  0.00  0.00            
ATOM   1868  CG  ASN X 125      61.489 129.035  51.282  0.00  0.00            
ATOM   1869  OD1 ASN X 125      62.065 128.899  52.345  0.00  0.00            
ATOM   1870  ND2 ASN X 125      61.552 130.192  50.665  0.00  0.00            
ATOM   1871  H   ASN X 125      63.593 126.879  50.386  0.00  0.00            
ATOM   1872  HA  ASN X 125      61.797 126.341  51.542  0.00  0.00            
ATOM   1873  HB2 ASN X 125      60.376 128.209  49.635  0.00  0.00            
ATOM   1874  HB3 ASN X 125      59.815 127.742  51.240  0.00  0.00            
ATOM   1875 HD21 ASN X 125      62.097 130.896  51.129  0.00  0.00            
ATOM   1876 HD22 ASN X 125      61.128 130.311  49.768  0.00  0.00            
ATOM   1877  N   ALA X 126      61.375 124.277  49.689  0.00  0.00            
ATOM   1878  CA  ALA X 126      60.782 123.009  49.246  0.00  0.00            
ATOM   1879  C   ALA X 126      61.274 121.798  50.066  0.00  0.00            
ATOM   1880  O   ALA X 126      61.379 120.686  49.541  0.00  0.00            
ATOM   1881  CB  ALA X 126      60.997 122.847  47.734  0.00  0.00            
ATOM   1882  H   ALA X 126      62.388 124.321  49.741  0.00  0.00            
ATOM   1883  HA  ALA X 126      59.706 123.059  49.416  0.00  0.00            
ATOM   1884  HB1 ALA X 126      60.398 122.010  47.371  0.00  0.00            
ATOM   1885  HB2 ALA X 126      60.691 123.757  47.217  0.00  0.00            
ATOM   1886  HB3 ALA X 126      62.048 122.642  47.530  0.00  0.00            
ATOM   1887  N   GLY X 127      61.636 122.012  51.335  0.00  0.00            
ATOM   1888  CA  GLY X 127      62.093 120.954  52.235  0.00  0.00            
ATOM   1889  C   GLY X 127      61.040 119.858  52.451  0.00  0.00            
ATOM   1890  O   GLY X 127      59.852 120.157  52.575  0.00  0.00            
ATOM   1891  H   GLY X 127      61.518 122.943  51.725  0.00  0.00            
ATOM   1892  HA2 GLY X 127      62.357 121.380  53.202  0.00  0.00            
ATOM   1893  HA3 GLY X 127      62.986 120.518  51.804  0.00  0.00            
ATOM   1894  N   MET X 128      61.460 118.595  52.573  0.00  0.00            
ATOM   1895  CA  MET X 128      60.586 117.507  53.037  0.00  0.00            
ATOM   1896  C   MET X 128      60.844 117.232  54.517  0.00  0.00            
ATOM   1897  O   MET X 128      61.756 116.478  54.854  0.00  0.00            
ATOM   1898  CB  MET X 128      60.718 116.248  52.165  0.00  0.00            
ATOM   1899  CG  MET X 128      59.868 115.064  52.669  0.00  0.00            
ATOM   1900  SD  MET X 128      58.071 115.114  52.387  0.00  0.00            
ATOM   1901  CE  MET X 128      57.417 116.308  53.597  0.00  0.00            
ATOM   1902  H   MET X 128      62.463 118.439  52.553  0.00  0.00            
ATOM   1903  HA  MET X 128      59.563 117.844  52.937  0.00  0.00            
ATOM   1904  HB2 MET X 128      61.762 115.935  52.161  0.00  0.00            
ATOM   1905  HB3 MET X 128      60.430 116.480  51.139  0.00  0.00            
ATOM   1906  HG2 MET X 128      60.228 114.180  52.141  0.00  0.00            
ATOM   1907  HG3 MET X 128      60.053 114.890  53.729  0.00  0.00            
ATOM   1908  HE1 MET X 128      57.764 117.316  53.406  0.00  0.00            
ATOM   1909  HE2 MET X 128      57.683 116.012  54.612  0.00  0.00            
ATOM   1910  HE3 MET X 128      56.333 116.337  53.497  0.00  0.00            
ATOM   1911  N   THR X 129      60.108 117.916  55.394  0.00  0.00            
ATOM   1912  CA  THR X 129      60.431 117.983  56.826  0.00  0.00            
ATOM   1913  C   THR X 129      59.564 117.040  57.657  0.00  0.00            
ATOM   1914  O   THR X 129      58.354 117.224  57.768  0.00  0.00            
ATOM   1915  CB  THR X 129      60.354 119.431  57.331  0.00  0.00            
ATOM   1916  OG1 THR X 129      61.169 120.243  56.514  0.00  0.00            
ATOM   1917  CG2 THR X 129      60.858 119.608  58.763  0.00  0.00            
ATOM   1918  H   THR X 129      59.365 118.523  55.055  0.00  0.00            
ATOM   1919  HA  THR X 129      61.462 117.673  56.951  0.00  0.00            
ATOM   1920  HB  THR X 129      59.328 119.792  57.268  0.00  0.00            
ATOM   1921 HG21 THR X 129      60.969 120.671  58.978  0.00  0.00            
ATOM   1922 HG22 THR X 129      60.134 119.189  59.459  0.00  0.00            
ATOM   1923 HG23 THR X 129      61.820 119.115  58.890  0.00  0.00            
ATOM   1924  HG1 THR X 129      60.646 120.468  55.739  0.00  0.00            
ATOM   1925  N   SER X 130      60.179 116.078  58.343  0.00  0.00            
ATOM   1926  CA  SER X 130      59.512 115.339  59.427  0.00  0.00            
ATOM   1927  C   SER X 130      59.326 116.219  60.667  0.00  0.00            
ATOM   1928  O   SER X 130      60.198 117.039  60.961  0.00  0.00            
ATOM   1929  CB  SER X 130      60.324 114.103  59.793  0.00  0.00            
ATOM   1930  OG  SER X 130      59.718 113.408  60.854  0.00  0.00            
ATOM   1931  H   SER X 130      61.187 116.004  58.241  0.00  0.00            
ATOM   1932  HA  SER X 130      58.528 115.012  59.088  0.00  0.00            
ATOM   1933  HB2 SER X 130      61.320 114.411  60.097  0.00  0.00            
ATOM   1934  HB3 SER X 130      60.388 113.448  58.932  0.00  0.00            
ATOM   1935  HG  SER X 130      60.045 112.505  60.873  0.00  0.00            
ATOM   1936  N   VAL X 131      58.308 115.926  61.480  0.00  0.00            
ATOM   1937  CA  VAL X 131      58.057 116.524  62.805  0.00  0.00            
ATOM   1938  C   VAL X 131      57.551 115.486  63.811  0.00  0.00            
ATOM   1939  O   VAL X 131      56.619 114.735  63.516  0.00  0.00            
ATOM   1940  CB  VAL X 131      57.082 117.710  62.679  0.00  0.00            
ATOM   1941  CG1 VAL X 131      55.747 117.354  62.014  0.00  0.00            
ATOM   1942  CG2 VAL X 131      56.773 118.395  64.019  0.00  0.00            
ATOM   1943  H   VAL X 131      57.635 115.243  61.145  0.00  0.00            
ATOM   1944  HA  VAL X 131      59.001 116.915  63.183  0.00  0.00            
ATOM   1945  HB  VAL X 131      57.575 118.436  62.038  0.00  0.00            
ATOM   1946 HG11 VAL X 131      55.796 116.385  61.545  0.00  0.00            
ATOM   1947 HG12 VAL X 131      55.536 118.078  61.232  0.00  0.00            
ATOM   1948 HG13 VAL X 131      54.936 117.315  62.738  0.00  0.00            
ATOM   1949 HG21 VAL X 131      57.692 118.573  64.576  0.00  0.00            
ATOM   1950 HG22 VAL X 131      56.111 117.773  64.621  0.00  0.00            
ATOM   1951 HG23 VAL X 131      56.282 119.350  63.828  0.00  0.00            
ATOM   1952  N   THR X 132      58.072 115.520  65.048  0.00  0.00            
ATOM   1953  CA  THR X 132      57.558 114.694  66.158  0.00  0.00            
ATOM   1954  C   THR X 132      57.848 115.300  67.553  0.00  0.00            
ATOM   1955  O   THR X 132      58.977 115.748  67.788  0.00  0.00            
ATOM   1956  CB  THR X 132      58.068 113.255  66.008  0.00  0.00            
ATOM   1957  OG1 THR X 132      57.185 112.356  66.644  0.00  0.00            
ATOM   1958  CG2 THR X 132      59.496 112.979  66.447  0.00  0.00            
ATOM   1959  H   THR X 132      58.872 116.127  65.222  0.00  0.00            
ATOM   1960  HA  THR X 132      56.480 114.645  66.025  0.00  0.00            
ATOM   1961  HB  THR X 132      58.036 113.011  64.952  0.00  0.00            
ATOM   1962  HG1 THR X 132      56.516 112.174  65.985  0.00  0.00            
ATOM   1963 HG21 THR X 132      59.729 111.930  66.274  0.00  0.00            
ATOM   1964 HG22 THR X 132      59.643 113.203  67.504  0.00  0.00            
ATOM   1965 HG23 THR X 132      60.167 113.584  65.839  0.00  0.00            
ATOM   1966  N   PRO X 133      56.852 115.430  68.461  0.00  0.00            
ATOM   1967  CA  PRO X 133      57.042 115.951  69.816  0.00  0.00            
ATOM   1968  C   PRO X 133      57.156 114.874  70.911  0.00  0.00            
ATOM   1969  O   PRO X 133      56.536 113.816  70.817  0.00  0.00            
ATOM   1970  CB  PRO X 133      55.799 116.789  70.072  0.00  0.00            
ATOM   1971  CG  PRO X 133      54.690 116.164  69.239  0.00  0.00            
ATOM   1972  CD  PRO X 133      55.421 115.337  68.179  0.00  0.00            
ATOM   1973  HA  PRO X 133      57.922 116.591  69.872  0.00  0.00            
ATOM   1974  HB2 PRO X 133      55.964 117.812  69.739  0.00  0.00            
ATOM   1975  HB3 PRO X 133      55.544 116.746  71.124  0.00  0.00            
ATOM   1976  HG2 PRO X 133      54.074 115.517  69.865  0.00  0.00            
ATOM   1977  HG3 PRO X 133      54.076 116.943  68.784  0.00  0.00            
ATOM   1978  HD2 PRO X 133      55.184 115.752  67.199  0.00  0.00            
ATOM   1979  HD3 PRO X 133      55.097 114.298  68.242  0.00  0.00            
ATOM   1980  N   ASN X 134      57.705 115.259  72.072  0.00  0.00            
ATOM   1981  CA  ASN X 134      57.523 114.522  73.331  0.00  0.00            
ATOM   1982  C   ASN X 134      56.167 114.829  74.001  0.00  0.00            
ATOM   1983  O   ASN X 134      55.544 115.861  73.740  0.00  0.00            
ATOM   1984  CB  ASN X 134      58.739 114.725  74.269  0.00  0.00            
ATOM   1985  CG  ASN X 134      58.835 116.050  75.023  0.00  0.00            
ATOM   1986  OD1 ASN X 134      58.032 116.959  74.913  0.00  0.00            
ATOM   1987  ND2 ASN X 134      59.789 116.165  75.915  0.00  0.00            
ATOM   1988  H   ASN X 134      58.122 116.183  72.115  0.00  0.00            
ATOM   1989  HA  ASN X 134      57.501 113.460  73.076  0.00  0.00            
ATOM   1990  HB2 ASN X 134      59.654 114.596  73.693  0.00  0.00            
ATOM   1991  HB3 ASN X 134      58.724 113.931  75.016  0.00  0.00            
ATOM   1992 HD21 ASN X 134      59.799 117.008  76.483  0.00  0.00            
ATOM   1993 HD22 ASN X 134      60.439 115.415  76.068  0.00  0.00            
ATOM   1994  N   ALA X 135      55.789 114.014  74.991  0.00  0.00            
ATOM   1995  CA  ALA X 135      54.503 114.081  75.703  0.00  0.00            
ATOM   1996  C   ALA X 135      54.156 115.430  76.382  0.00  0.00            
ATOM   1997  O   ALA X 135      53.028 115.592  76.848  0.00  0.00            
ATOM   1998  CB  ALA X 135      54.511 112.962  76.754  0.00  0.00            
ATOM   1999  H   ALA X 135      56.342 113.184  75.141  0.00  0.00            
ATOM   2000  HA  ALA X 135      53.707 113.876  74.985  0.00  0.00            
ATOM   2001  HB1 ALA X 135      53.544 112.929  77.261  0.00  0.00            
ATOM   2002  HB2 ALA X 135      55.286 113.156  77.497  0.00  0.00            
ATOM   2003  HB3 ALA X 135      54.692 111.996  76.283  0.00  0.00            
ATOM   2004  N   LEU X 136      55.120 116.341  76.557  0.00  0.00            
ATOM   2005  CA  LEU X 136      54.898 117.667  77.148  0.00  0.00            
ATOM   2006  C   LEU X 136      54.503 118.747  76.127  0.00  0.00            
ATOM   2007  O   LEU X 136      54.001 119.801  76.529  0.00  0.00            
ATOM   2008  CB  LEU X 136      56.168 118.090  77.909  0.00  0.00            
ATOM   2009  CG  LEU X 136      56.322 117.432  79.291  0.00  0.00            
ATOM   2010  CD1 LEU X 136      57.682 117.804  79.865  0.00  0.00            
ATOM   2011  CD2 LEU X 136      55.280 117.939  80.293  0.00  0.00            
ATOM   2012  H   LEU X 136      56.005 116.176  76.097  0.00  0.00            
ATOM   2013  HA  LEU X 136      54.065 117.608  77.847  0.00  0.00            
ATOM   2014  HB2 LEU X 136      57.040 117.851  77.296  0.00  0.00            
ATOM   2015  HB3 LEU X 136      56.156 119.169  78.053  0.00  0.00            
ATOM   2016  HG  LEU X 136      56.256 116.348  79.205  0.00  0.00            
ATOM   2017 HD21 LEU X 136      54.287 117.597  80.009  0.00  0.00            
ATOM   2018 HD22 LEU X 136      55.506 117.548  81.285  0.00  0.00            
ATOM   2019 HD23 LEU X 136      55.296 119.028  80.328  0.00  0.00            
ATOM   2020 HD11 LEU X 136      58.475 117.392  79.240  0.00  0.00            
ATOM   2021 HD12 LEU X 136      57.791 117.383  80.864  0.00  0.00            
ATOM   2022 HD13 LEU X 136      57.775 118.886  79.922  0.00  0.00            
ATOM   2023  N   VAL X 137      54.802 118.561  74.836  0.00  0.00            
ATOM   2024  CA  VAL X 137      54.397 119.517  73.795  0.00  0.00            
ATOM   2025  C   VAL X 137      52.878 119.499  73.681  0.00  0.00            
ATOM   2026  O   VAL X 137      52.260 118.440  73.570  0.00  0.00            
ATOM   2027  CB  VAL X 137      55.030 119.204  72.434  0.00  0.00            
ATOM   2028  CG1 VAL X 137      54.670 120.231  71.357  0.00  0.00            
ATOM   2029  CG2 VAL X 137      56.563 119.138  72.490  0.00  0.00            
ATOM   2030  H   VAL X 137      55.117 117.641  74.539  0.00  0.00            
ATOM   2031  HA  VAL X 137      54.714 120.512  74.089  0.00  0.00            
ATOM   2032  HB  VAL X 137      54.628 118.247  72.128  0.00  0.00            
ATOM   2033 HG11 VAL X 137      53.594 120.260  71.216  0.00  0.00            
ATOM   2034 HG12 VAL X 137      55.027 121.223  71.630  0.00  0.00            
ATOM   2035 HG13 VAL X 137      55.112 119.938  70.405  0.00  0.00            
ATOM   2036 HG21 VAL X 137      56.883 118.427  73.244  0.00  0.00            
ATOM   2037 HG22 VAL X 137      56.953 118.799  71.536  0.00  0.00            
ATOM   2038 HG23 VAL X 137      56.982 120.118  72.688  0.00  0.00            
ATOM   2039  N   THR X 138      52.253 120.671  73.760  0.00  0.00            
ATOM   2040  CA  THR X 138      50.797 120.780  73.643  0.00  0.00            
ATOM   2041  C   THR X 138      50.375 120.659  72.164  0.00  0.00            
ATOM   2042  O   THR X 138      51.172 120.975  71.269  0.00  0.00            
ATOM   2043  CB  THR X 138      50.281 122.059  74.317  0.00  0.00            
ATOM   2044  OG1 THR X 138      50.894 123.215  73.793  0.00  0.00            
ATOM   2045  CG2 THR X 138      50.544 122.072  75.822  0.00  0.00            
ATOM   2046  H   THR X 138      52.787 121.526  73.730  0.00  0.00            
ATOM   2047  HA  THR X 138      50.362 119.939  74.182  0.00  0.00            
ATOM   2048  HB  THR X 138      49.211 122.133  74.166  0.00  0.00            
ATOM   2049  HG1 THR X 138      50.176 123.781  73.499  0.00  0.00            
ATOM   2050 HG21 THR X 138      49.961 121.283  76.296  0.00  0.00            
ATOM   2051 HG22 THR X 138      51.599 121.900  76.035  0.00  0.00            
ATOM   2052 HG23 THR X 138      50.229 123.030  76.238  0.00  0.00            
ATOM   2053  N   PRO X 139      49.131 120.225  71.871  0.00  0.00            
ATOM   2054  CA  PRO X 139      48.565 120.228  70.517  0.00  0.00            
ATOM   2055  C   PRO X 139      48.820 121.531  69.737  0.00  0.00            
ATOM   2056  O   PRO X 139      49.231 121.499  68.578  0.00  0.00            
ATOM   2057  CB  PRO X 139      47.065 119.997  70.737  0.00  0.00            
ATOM   2058  CG  PRO X 139      47.020 119.110  71.980  0.00  0.00            
ATOM   2059  CD  PRO X 139      48.207 119.600  72.809  0.00  0.00            
ATOM   2060  HA  PRO X 139      48.982 119.391  69.955  0.00  0.00            
ATOM   2061  HB2 PRO X 139      46.596 119.515  69.877  0.00  0.00            
ATOM   2062  HB3 PRO X 139      46.566 120.943  70.960  0.00  0.00            
ATOM   2063  HG2 PRO X 139      46.081 119.223  72.521  0.00  0.00            
ATOM   2064  HG3 PRO X 139      47.172 118.069  71.691  0.00  0.00            
ATOM   2065  HD2 PRO X 139      48.679 118.750  73.305  0.00  0.00            
ATOM   2066  HD3 PRO X 139      47.873 120.330  73.545  0.00  0.00            
ATOM   2067  N   GLU X 140      48.729 122.669  70.423  0.00  0.00            
ATOM   2068  CA  GLU X 140      48.944 124.002  69.869  0.00  0.00            
ATOM   2069  C   GLU X 140      50.424 124.413  69.735  0.00  0.00            
ATOM   2070  O   GLU X 140      50.770 124.962  68.693  0.00  0.00            
ATOM   2071  CB  GLU X 140      48.116 125.036  70.658  0.00  0.00            
ATOM   2072  CG  GLU X 140      48.446 125.213  72.155  0.00  0.00            
ATOM   2073  CD  GLU X 140      47.630 124.331  73.113  0.00  0.00            
ATOM   2074  OE1 GLU X 140      47.630 124.705  74.309  0.00  0.00            
ATOM   2075  OE2 GLU X 140      47.497 123.128  72.811  0.00  0.00            
ATOM   2076  H   GLU X 140      48.342 122.620  71.366  0.00  0.00            
ATOM   2077  HA  GLU X 140      48.550 123.998  68.851  0.00  0.00            
ATOM   2078  HB2 GLU X 140      48.281 125.999  70.169  0.00  0.00            
ATOM   2079  HB3 GLU X 140      47.054 124.808  70.541  0.00  0.00            
ATOM   2080  HG2 GLU X 140      48.261 126.258  72.404  0.00  0.00            
ATOM   2081  HG3 GLU X 140      49.503 125.024  72.319  0.00  0.00            
ATOM   2082  N   ASP X 141      51.339 123.989  70.620  0.00  0.00            
ATOM   2083  CA  ASP X 141      52.787 124.201  70.404  0.00  0.00            
ATOM   2084  C   ASP X 141      53.322 123.336  69.248  0.00  0.00            
ATOM   2085  O   ASP X 141      54.212 123.768  68.514  0.00  0.00            
ATOM   2086  CB  ASP X 141      53.604 123.925  71.681  0.00  0.00            
ATOM   2087  CG  ASP X 141      53.653 125.073  72.705  0.00  0.00            
ATOM   2088  OD1 ASP X 141      53.720 126.260  72.314  0.00  0.00            
ATOM   2089  OD2 ASP X 141      53.970 124.745  73.877  0.00  0.00            
ATOM   2090  H   ASP X 141      51.046 123.406  71.392  0.00  0.00            
ATOM   2091  HA  ASP X 141      52.951 125.241  70.117  0.00  0.00            
ATOM   2092  HB2 ASP X 141      53.231 123.017  72.157  0.00  0.00            
ATOM   2093  HB3 ASP X 141      54.635 123.726  71.385  0.00  0.00            
ATOM   2094  N   THR X 142      52.698 122.181  68.976  0.00  0.00            
ATOM   2095  CA  THR X 142      52.975 121.425  67.743  0.00  0.00            
ATOM   2096  C   THR X 142      52.506 122.208  66.517  0.00  0.00            
ATOM   2097  O   THR X 142      53.258 122.342  65.558  0.00  0.00            
ATOM   2098  CB  THR X 142      52.328 120.031  67.735  0.00  0.00            
ATOM   2099  OG1 THR X 142      52.652 119.327  68.910  0.00  0.00            
ATOM   2100  CG2 THR X 142      52.816 119.179  66.559  0.00  0.00            
ATOM   2101  H   THR X 142      51.935 121.898  69.581  0.00  0.00            
ATOM   2102  HA  THR X 142      54.054 121.295  67.653  0.00  0.00            
ATOM   2103  HB  THR X 142      51.245 120.127  67.675  0.00  0.00            
ATOM   2104  HG1 THR X 142      52.282 119.816  69.655  0.00  0.00            
ATOM   2105 HG21 THR X 142      52.417 118.167  66.645  0.00  0.00            
ATOM   2106 HG22 THR X 142      52.476 119.606  65.615  0.00  0.00            
ATOM   2107 HG23 THR X 142      53.905 119.133  66.557  0.00  0.00            
ATOM   2108  N   ALA X 143      51.305 122.795  66.553  0.00  0.00            
ATOM   2109  CA  ALA X 143      50.760 123.575  65.442  0.00  0.00            
ATOM   2110  C   ALA X 143      51.519 124.898  65.171  0.00  0.00            
ATOM   2111  O   ALA X 143      51.807 125.178  64.005  0.00  0.00            
ATOM   2112  CB  ALA X 143      49.265 123.790  65.696  0.00  0.00            
ATOM   2113  H   ALA X 143      50.737 122.688  67.384  0.00  0.00            
ATOM   2114  HA  ALA X 143      50.853 122.972  64.538  0.00  0.00            
ATOM   2115  HB1 ALA X 143      48.811 124.267  64.827  0.00  0.00            
ATOM   2116  HB2 ALA X 143      49.124 124.425  66.570  0.00  0.00            
ATOM   2117  HB3 ALA X 143      48.778 122.828  65.867  0.00  0.00            
ATOM   2118  N   ASP X 144      52.019 125.592  66.207  0.00  0.00            
ATOM   2119  CA  ASP X 144      52.963 126.722  66.063  0.00  0.00            
ATOM   2120  C   ASP X 144      54.230 126.280  65.299  0.00  0.00            
ATOM   2121  O   ASP X 144      54.657 126.935  64.345  0.00  0.00            
ATOM   2122  CB  ASP X 144      53.404 127.303  67.436  0.00  0.00            
ATOM   2123  CG  ASP X 144      52.534 128.380  68.105  0.00  0.00            
ATOM   2124  OD1 ASP X 144      51.646 128.925  67.416  0.00  0.00            
ATOM   2125  OD2 ASP X 144      53.043 128.927  69.127  0.00  0.00            
ATOM   2126  H   ASP X 144      51.734 125.323  67.145  0.00  0.00            
ATOM   2127  HA  ASP X 144      52.486 127.509  65.478  0.00  0.00            
ATOM   2128  HB2 ASP X 144      54.376 127.772  67.289  0.00  0.00            
ATOM   2129  HB3 ASP X 144      53.546 126.484  68.138  0.00  0.00            
ATOM   2130  N   VAL X 145      54.800 125.119  65.648  0.00  0.00            
ATOM   2131  CA  VAL X 145      56.050 124.610  65.051  0.00  0.00            
ATOM   2132  C   VAL X 145      55.846 123.930  63.685  0.00  0.00            
ATOM   2133  O   VAL X 145      56.704 124.058  62.812  0.00  0.00            
ATOM   2134  CB  VAL X 145      56.803 123.741  66.080  0.00  0.00            
ATOM   2135  CG1 VAL X 145      58.052 123.062  65.512  0.00  0.00            
ATOM   2136  CG2 VAL X 145      57.266 124.625  67.253  0.00  0.00            
ATOM   2137  H   VAL X 145      54.398 124.609  66.430  0.00  0.00            
ATOM   2138  HA  VAL X 145      56.685 125.469  64.845  0.00  0.00            
ATOM   2139  HB  VAL X 145      56.135 122.966  66.458  0.00  0.00            
ATOM   2140 HG11 VAL X 145      57.764 122.325  64.762  0.00  0.00            
ATOM   2141 HG12 VAL X 145      58.709 123.802  65.058  0.00  0.00            
ATOM   2142 HG13 VAL X 145      58.589 122.548  66.306  0.00  0.00            
ATOM   2143 HG21 VAL X 145      57.858 124.051  67.959  0.00  0.00            
ATOM   2144 HG22 VAL X 145      57.875 125.449  66.889  0.00  0.00            
ATOM   2145 HG23 VAL X 145      56.405 125.027  67.785  0.00  0.00            
ATOM   2146  N   LEU X 146      54.631 123.468  63.373  0.00  0.00            
ATOM   2147  CA  LEU X 146      54.231 123.113  62.005  0.00  0.00            
ATOM   2148  C   LEU X 146      54.142 124.346  61.099  0.00  0.00            
ATOM   2149  O   LEU X 146      54.582 124.271  59.954  0.00  0.00            
ATOM   2150  CB  LEU X 146      52.886 122.366  62.006  0.00  0.00            
ATOM   2151  CG  LEU X 146      52.945 120.933  62.562  0.00  0.00            
ATOM   2152  CD1 LEU X 146      51.535 120.349  62.652  0.00  0.00            
ATOM   2153  CD2 LEU X 146      53.752 120.013  61.657  0.00  0.00            
ATOM   2154  H   LEU X 146      53.939 123.421  64.114  0.00  0.00            
ATOM   2155  HA  LEU X 146      54.998 122.470  61.571  0.00  0.00            
ATOM   2156  HB2 LEU X 146      52.165 122.947  62.581  0.00  0.00            
ATOM   2157  HB3 LEU X 146      52.520 122.314  60.979  0.00  0.00            
ATOM   2158  HG  LEU X 146      53.393 120.923  63.550  0.00  0.00            
ATOM   2159 HD11 LEU X 146      50.914 120.980  63.285  0.00  0.00            
ATOM   2160 HD12 LEU X 146      51.584 119.354  63.096  0.00  0.00            
ATOM   2161 HD13 LEU X 146      51.098 120.277  61.657  0.00  0.00            
ATOM   2162 HD21 LEU X 146      53.584 118.984  61.965  0.00  0.00            
ATOM   2163 HD22 LEU X 146      53.444 120.121  60.619  0.00  0.00            
ATOM   2164 HD23 LEU X 146      54.812 120.243  61.754  0.00  0.00            
ATOM   2165  N   ASN X 147      53.675 125.494  61.604  0.00  0.00            
ATOM   2166  CA  ASN X 147      53.731 126.744  60.840  0.00  0.00            
ATOM   2167  C   ASN X 147      55.178 127.186  60.568  0.00  0.00            
ATOM   2168  O   ASN X 147      55.460 127.608  59.450  0.00  0.00            
ATOM   2169  CB  ASN X 147      52.931 127.856  61.536  0.00  0.00            
ATOM   2170  CG  ASN X 147      51.438 127.596  61.624  0.00  0.00            
ATOM   2171  OD1 ASN X 147      50.819 127.006  60.747  0.00  0.00            
ATOM   2172  ND2 ASN X 147      50.787 128.213  62.585  0.00  0.00            
ATOM   2173  H   ASN X 147      53.335 125.511  62.560  0.00  0.00            
ATOM   2174  HA  ASN X 147      53.279 126.573  59.863  0.00  0.00            
ATOM   2175  HB2 ASN X 147      53.328 128.025  62.534  0.00  0.00            
ATOM   2176  HB3 ASN X 147      53.059 128.776  60.969  0.00  0.00            
ATOM   2177 HD21 ASN X 147      51.298 128.656  63.329  0.00  0.00            
ATOM   2178 HD22 ASN X 147      49.798 128.068  62.634  0.00  0.00            
ATOM   2179  N   ILE X 148      56.118 126.938  61.490  0.00  0.00            
ATOM   2180  CA  ILE X 148      57.555 127.169  61.260  0.00  0.00            
ATOM   2181  C   ILE X 148      58.075 126.276  60.121  0.00  0.00            
ATOM   2182  O   ILE X 148      58.630 126.800  59.157  0.00  0.00            
ATOM   2183  CB  ILE X 148      58.357 127.012  62.580  0.00  0.00            
ATOM   2184  CG1 ILE X 148      58.016 128.161  63.559  0.00  0.00            
ATOM   2185  CG2 ILE X 148      59.876 126.899  62.350  0.00  0.00            
ATOM   2186  CD1 ILE X 148      58.582 127.981  64.976  0.00  0.00            
ATOM   2187  H   ILE X 148      55.824 126.550  62.379  0.00  0.00            
ATOM   2188  HA  ILE X 148      57.688 128.197  60.918  0.00  0.00            
ATOM   2189  HB  ILE X 148      58.052 126.082  63.052  0.00  0.00            
ATOM   2190 HG12 ILE X 148      58.376 129.107  63.152  0.00  0.00            
ATOM   2191 HG13 ILE X 148      56.933 128.232  63.656  0.00  0.00            
ATOM   2192 HG21 ILE X 148      60.216 125.910  62.649  0.00  0.00            
ATOM   2193 HG22 ILE X 148      60.425 127.654  62.912  0.00  0.00            
ATOM   2194 HG23 ILE X 148      60.125 127.025  61.302  0.00  0.00            
ATOM   2195 HD11 ILE X 148      58.156 128.739  65.634  0.00  0.00            
ATOM   2196 HD12 ILE X 148      58.317 126.998  65.355  0.00  0.00            
ATOM   2197 HD13 ILE X 148      59.665 128.088  64.981  0.00  0.00            
ATOM   2198  N   PHE X 149      57.853 124.961  60.165  0.00  0.00            
ATOM   2199  CA  PHE X 149      58.393 124.048  59.142  0.00  0.00            
ATOM   2200  C   PHE X 149      57.747 124.242  57.756  0.00  0.00            
ATOM   2201  O   PHE X 149      58.462 124.279  56.754  0.00  0.00            
ATOM   2202  CB  PHE X 149      58.290 122.598  59.640  0.00  0.00            
ATOM   2203  CG  PHE X 149      58.976 122.264  60.964  0.00  0.00            
ATOM   2204  CD1 PHE X 149      59.891 123.137  61.594  0.00  0.00            
ATOM   2205  CD2 PHE X 149      58.695 121.026  61.569  0.00  0.00            
ATOM   2206  CE1 PHE X 149      60.470 122.792  62.828  0.00  0.00            
ATOM   2207  CE2 PHE X 149      59.306 120.667  62.785  0.00  0.00            
ATOM   2208  CZ  PHE X 149      60.181 121.556  63.423  0.00  0.00            
ATOM   2209  H   PHE X 149      57.427 124.564  60.998  0.00  0.00            
ATOM   2210  HA  PHE X 149      59.449 124.270  58.996  0.00  0.00            
ATOM   2211  HB2 PHE X 149      58.716 121.947  58.874  0.00  0.00            
ATOM   2212  HB3 PHE X 149      57.233 122.343  59.732  0.00  0.00            
ATOM   2213  HD1 PHE X 149      60.148 124.082  61.145  0.00  0.00            
ATOM   2214  HD2 PHE X 149      58.013 120.346  61.084  0.00  0.00            
ATOM   2215  HE1 PHE X 149      61.135 123.477  63.324  0.00  0.00            
ATOM   2216  HE2 PHE X 149      59.115 119.705  63.230  0.00  0.00            
ATOM   2217  HZ  PHE X 149      60.631 121.286  64.366  0.00  0.00            
ATOM   2218  N   ARG X 150      56.468 124.645  57.716  0.00  0.00            
ATOM   2219  CA  ARG X 150      55.776 125.094  56.492  0.00  0.00            
ATOM   2220  C   ARG X 150      56.356 126.367  55.860  0.00  0.00            
ATOM   2221  O   ARG X 150      56.111 126.617  54.686  0.00  0.00            
ATOM   2222  CB  ARG X 150      54.284 125.286  56.780  0.00  0.00            
ATOM   2223  CG  ARG X 150      53.556 123.948  56.969  0.00  0.00            
ATOM   2224  CD  ARG X 150      52.145 124.249  57.477  0.00  0.00            
ATOM   2225  NE  ARG X 150      51.384 123.019  57.744  0.00  0.00            
ATOM   2226  CZ  ARG X 150      50.178 122.968  58.271  0.00  0.00            
ATOM   2227  NH1 ARG X 150      49.552 124.040  58.682  0.00  0.00            
ATOM   2228  NH2 ARG X 150      49.570 121.822  58.395  0.00  0.00            
ATOM   2229  H   ARG X 150      55.945 124.639  58.586  0.00  0.00            
ATOM   2230  HA  ARG X 150      55.876 124.327  55.728  0.00  0.00            
ATOM   2231  HB2 ARG X 150      53.817 125.806  55.942  0.00  0.00            
ATOM   2232  HB3 ARG X 150      54.171 125.906  57.670  0.00  0.00            
ATOM   2233  HG2 ARG X 150      54.078 123.321  57.690  0.00  0.00            
ATOM   2234  HG3 ARG X 150      53.507 123.417  56.016  0.00  0.00            
ATOM   2235  HD2 ARG X 150      52.225 124.834  58.397  0.00  0.00            
ATOM   2236  HD3 ARG X 150      51.624 124.841  56.722  0.00  0.00            
ATOM   2237  HE  ARG X 150      51.797 122.159  57.417  0.00  0.00            
ATOM   2238 HH11 ARG X 150      48.638 123.991  59.082  0.00  0.00            
ATOM   2239 HH12 ARG X 150      50.047 124.919  58.668  0.00  0.00            
ATOM   2240 HH21 ARG X 150      48.637 121.781  58.752  0.00  0.00            
ATOM   2241 HH22 ARG X 150      50.030 120.988  58.071  0.00  0.00            
ATOM   2242  N   CYS X 151      57.133 127.170  56.591  0.00  0.00            
ATOM   2243  CA  CYS X 151      57.804 128.339  56.011  0.00  0.00            
ATOM   2244  C   CYS X 151      59.027 127.991  55.139  0.00  0.00            
ATOM   2245  O   CYS X 151      59.449 128.849  54.369  0.00  0.00            
ATOM   2246  CB  CYS X 151      58.161 129.349  57.111  0.00  0.00            
ATOM   2247  SG  CYS X 151      56.656 129.998  57.893  0.00  0.00            
ATOM   2248  H   CYS X 151      57.320 126.931  57.555  0.00  0.00            
ATOM   2249  HA  CYS X 151      57.104 128.835  55.337  0.00  0.00            
ATOM   2250  HB2 CYS X 151      58.693 130.180  56.651  0.00  0.00            
ATOM   2251  HB3 CYS X 151      58.814 128.890  57.854  0.00  0.00            
ATOM   2252  HG  CYS X 151      56.288 128.843  58.463  0.00  0.00            
ATOM   2253  N   PHE X 152      59.551 126.756  55.189  0.00  0.00            
ATOM   2254  CA  PHE X 152      60.675 126.300  54.351  0.00  0.00            
ATOM   2255  C   PHE X 152      60.402 124.978  53.600  0.00  0.00            
ATOM   2256  O   PHE X 152      61.321 124.368  53.048  0.00  0.00            
ATOM   2257  CB  PHE X 152      61.984 126.305  55.163  0.00  0.00            
ATOM   2258  CG  PHE X 152      62.013 125.436  56.409  0.00  0.00            
ATOM   2259  CD1 PHE X 152      62.275 124.058  56.306  0.00  0.00            
ATOM   2260  CD2 PHE X 152      61.828 126.015  57.681  0.00  0.00            
ATOM   2261  CE1 PHE X 152      62.348 123.266  57.465  0.00  0.00            
ATOM   2262  CE2 PHE X 152      61.918 125.223  58.841  0.00  0.00            
ATOM   2263  CZ  PHE X 152      62.177 123.845  58.733  0.00  0.00            
ATOM   2264  H   PHE X 152      59.167 126.092  55.851  0.00  0.00            
ATOM   2265  HA  PHE X 152      60.818 127.033  53.558  0.00  0.00            
ATOM   2266  HB2 PHE X 152      62.806 126.009  54.510  0.00  0.00            
ATOM   2267  HB3 PHE X 152      62.193 127.331  55.461  0.00  0.00            
ATOM   2268  HD1 PHE X 152      62.421 123.607  55.336  0.00  0.00            
ATOM   2269  HD2 PHE X 152      61.631 127.074  57.768  0.00  0.00            
ATOM   2270  HE1 PHE X 152      62.534 122.208  57.374  0.00  0.00            
ATOM   2271  HE2 PHE X 152      61.786 125.678  59.811  0.00  0.00            
ATOM   2272  HZ  PHE X 152      62.240 123.230  59.619  0.00  0.00            
ATOM   2273  N   GLY X 153      59.141 124.555  53.489  0.00  0.00            
ATOM   2274  CA  GLY X 153      58.739 123.381  52.711  0.00  0.00            
ATOM   2275  C   GLY X 153      57.428 122.766  53.189  0.00  0.00            
ATOM   2276  O   GLY X 153      56.557 123.459  53.701  0.00  0.00            
ATOM   2277  H   GLY X 153      58.403 125.084  53.933  0.00  0.00            
ATOM   2278  HA2 GLY X 153      59.513 122.622  52.785  0.00  0.00            
ATOM   2279  HA3 GLY X 153      58.621 123.656  51.664  0.00  0.00            
ATOM   2280  N   GLU X 154      57.317 121.445  53.079  0.00  0.00            
ATOM   2281  CA  GLU X 154      56.194 120.667  53.613  0.00  0.00            
ATOM   2282  C   GLU X 154      56.559 119.934  54.907  0.00  0.00            
ATOM   2283  O   GLU X 154      57.708 119.520  55.101  0.00  0.00            
ATOM   2284  CB  GLU X 154      55.715 119.658  52.566  0.00  0.00            
ATOM   2285  CG  GLU X 154      55.024 120.301  51.353  0.00  0.00            
ATOM   2286  CD  GLU X 154      53.732 121.053  51.727  0.00  0.00            
ATOM   2287  OE1 GLU X 154      53.234 120.851  52.862  0.00  0.00            
ATOM   2288  OE2 GLU X 154      53.158 121.682  50.812  0.00  0.00            
ATOM   2289  H   GLU X 154      58.126 120.931  52.749  0.00  0.00            
ATOM   2290  HA  GLU X 154      55.369 121.340  53.850  0.00  0.00            
ATOM   2291  HB2 GLU X 154      55.029 118.943  53.022  0.00  0.00            
ATOM   2292  HB3 GLU X 154      56.586 119.105  52.241  0.00  0.00            
ATOM   2293  HG2 GLU X 154      55.725 120.979  50.860  0.00  0.00            
ATOM   2294  HG3 GLU X 154      54.783 119.509  50.641  0.00  0.00            
ATOM   2295  N   ALA X 155      55.540 119.644  55.721  0.00  0.00            
ATOM   2296  CA  ALA X 155      55.681 118.989  57.020  0.00  0.00            
ATOM   2297  C   ALA X 155      54.871 117.679  57.119  0.00  0.00            
ATOM   2298  O   ALA X 155      53.641 117.711  57.056  0.00  0.00            
ATOM   2299  CB  ALA X 155      55.300 119.993  58.114  0.00  0.00            
ATOM   2300  H   ALA X 155      54.611 119.915  55.424  0.00  0.00            
ATOM   2301  HA  ALA X 155      56.727 118.748  57.168  0.00  0.00            
ATOM   2302  HB1 ALA X 155      55.464 119.540  59.091  0.00  0.00            
ATOM   2303  HB2 ALA X 155      54.249 120.267  58.014  0.00  0.00            
ATOM   2304  HB3 ALA X 155      55.918 120.887  58.025  0.00  0.00            
ATOM   2305  N   GLU X 156      55.535 116.567  57.447  0.00  0.00            
ATOM   2306  CA  GLU X 156      54.915 115.247  57.669  0.00  0.00            
ATOM   2307  C   GLU X 156      54.935 114.848  59.148  0.00  0.00            
ATOM   2308  O   GLU X 156      55.991 114.829  59.785  0.00  0.00            
ATOM   2309  CB  GLU X 156      55.606 114.163  56.825  0.00  0.00            
ATOM   2310  CG  GLU X 156      55.277 114.300  55.332  0.00  0.00            
ATOM   2311  CD  GLU X 156      53.858 113.878  54.921  0.00  0.00            
ATOM   2312  OE1 GLU X 156      53.104 113.376  55.779  0.00  0.00            
ATOM   2313  OE2 GLU X 156      53.540 114.031  53.715  0.00  0.00            
ATOM   2314  H   GLU X 156      56.542 116.639  57.573  0.00  0.00            
ATOM   2315  HA  GLU X 156      53.871 115.281  57.356  0.00  0.00            
ATOM   2316  HB2 GLU X 156      56.689 114.243  56.974  0.00  0.00            
ATOM   2317  HB3 GLU X 156      55.305 113.175  57.180  0.00  0.00            
ATOM   2318  HG2 GLU X 156      56.007 113.719  54.777  0.00  0.00            
ATOM   2319  HG3 GLU X 156      55.407 115.339  55.067  0.00  0.00            
ATOM   2320  N   VAL X 157      53.776 114.430  59.667  0.00  0.00            
ATOM   2321  CA  VAL X 157      53.603 113.964  61.052  0.00  0.00            
ATOM   2322  C   VAL X 157      54.073 112.509  61.176  0.00  0.00            
ATOM   2323  O   VAL X 157      53.351 111.580  60.813  0.00  0.00            
ATOM   2324  CB  VAL X 157      52.138 114.134  61.511  0.00  0.00            
ATOM   2325  CG1 VAL X 157      51.932 113.668  62.960  0.00  0.00            
ATOM   2326  CG2 VAL X 157      51.679 115.599  61.443  0.00  0.00            
ATOM   2327  H   VAL X 157      52.990 114.353  59.037  0.00  0.00            
ATOM   2328  HA  VAL X 157      54.228 114.572  61.708  0.00  0.00            
ATOM   2329  HB  VAL X 157      51.486 113.546  60.863  0.00  0.00            
ATOM   2330 HG11 VAL X 157      52.144 112.603  63.046  0.00  0.00            
ATOM   2331 HG12 VAL X 157      50.896 113.832  63.256  0.00  0.00            
ATOM   2332 HG13 VAL X 157      52.592 114.224  63.627  0.00  0.00            
ATOM   2333 HG21 VAL X 157      50.657 115.684  61.813  0.00  0.00            
ATOM   2334 HG22 VAL X 157      51.698 115.952  60.412  0.00  0.00            
ATOM   2335 HG23 VAL X 157      52.335 116.226  62.048  0.00  0.00            
ATOM   2336  N   ILE X 158      55.277 112.303  61.712  0.00  0.00            
ATOM   2337  CA  ILE X 158      55.946 110.993  61.777  0.00  0.00            
ATOM   2338  C   ILE X 158      56.131 110.572  63.243  0.00  0.00            
ATOM   2339  O   ILE X 158      56.557 111.365  64.076  0.00  0.00            
ATOM   2340  CB  ILE X 158      57.274 111.067  60.983  0.00  0.00            
ATOM   2341  CG1 ILE X 158      57.078 111.492  59.506  0.00  0.00            
ATOM   2342  CG2 ILE X 158      58.100 109.772  61.021  0.00  0.00            
ATOM   2343  CD1 ILE X 158      56.222 110.563  58.643  0.00  0.00            
ATOM   2344  H   ILE X 158      55.817 113.119  61.982  0.00  0.00            
ATOM   2345  HA  ILE X 158      55.319 110.241  61.302  0.00  0.00            
ATOM   2346  HB  ILE X 158      57.876 111.834  61.472  0.00  0.00            
ATOM   2347 HG12 ILE X 158      56.619 112.476  59.480  0.00  0.00            
ATOM   2348 HG13 ILE X 158      58.056 111.606  59.036  0.00  0.00            
ATOM   2349 HG21 ILE X 158      58.254 109.447  62.046  0.00  0.00            
ATOM   2350 HG22 ILE X 158      57.608 108.983  60.457  0.00  0.00            
ATOM   2351 HG23 ILE X 158      59.082 109.948  60.586  0.00  0.00            
ATOM   2352 HD11 ILE X 158      55.225 110.456  59.061  0.00  0.00            
ATOM   2353 HD12 ILE X 158      56.691 109.590  58.532  0.00  0.00            
ATOM   2354 HD13 ILE X 158      56.128 111.023  57.669  0.00  0.00            
ATOM   2355  N   ALA X 159      55.814 109.324  63.593  0.00  0.00            
ATOM   2356  CA  ALA X 159      56.124 108.779  64.920  0.00  0.00            
ATOM   2357  C   ALA X 159      57.646 108.645  65.104  0.00  0.00            
ATOM   2358  O   ALA X 159      58.308 108.130  64.203  0.00  0.00            
ATOM   2359  CB  ALA X 159      55.419 107.425  65.075  0.00  0.00            
ATOM   2360  H   ALA X 159      55.472 108.698  62.885  0.00  0.00            
ATOM   2361  HA  ALA X 159      55.743 109.461  65.681  0.00  0.00            
ATOM   2362  HB1 ALA X 159      55.548 107.057  66.093  0.00  0.00            
ATOM   2363  HB2 ALA X 159      54.353 107.533  64.872  0.00  0.00            
ATOM   2364  HB3 ALA X 159      55.849 106.701  64.382  0.00  0.00            
ATOM   2365  N   GLU X 160      58.185 108.933  66.297  0.00  0.00            
ATOM   2366  CA  GLU X 160      59.644 108.910  66.517  0.00  0.00            
ATOM   2367  C   GLU X 160      60.381 107.603  66.105  0.00  0.00            
ATOM   2368  O   GLU X 160      61.410 107.714  65.431  0.00  0.00            
ATOM   2369  CB  GLU X 160      60.019 109.358  67.944  0.00  0.00            
ATOM   2370  CG  GLU X 160      61.532 109.627  67.971  0.00  0.00            
ATOM   2371  CD  GLU X 160      62.053 110.359  69.203  0.00  0.00            
ATOM   2372  OE1 GLU X 160      61.604 110.103  70.327  0.00  0.00            
ATOM   2373  OE2 GLU X 160      63.141 110.967  69.034  0.00  0.00            
ATOM   2374  H   GLU X 160      57.618 109.404  66.988  0.00  0.00            
ATOM   2375  HA  GLU X 160      60.033 109.681  65.862  0.00  0.00            
ATOM   2376  HB2 GLU X 160      59.757 108.588  68.670  0.00  0.00            
ATOM   2377  HB3 GLU X 160      59.481 110.277  68.184  0.00  0.00            
ATOM   2378  HG2 GLU X 160      62.070 108.683  67.883  0.00  0.00            
ATOM   2379  HG3 GLU X 160      61.781 110.237  67.101  0.00  0.00            
ATOM   2380  N   PRO X 161      59.790 106.396  66.261  0.00  0.00            
ATOM   2381  CA  PRO X 161      60.348 105.146  65.726  0.00  0.00            
ATOM   2382  C   PRO X 161      60.671 105.131  64.217  0.00  0.00            
ATOM   2383  O   PRO X 161      61.533 104.369  63.794  0.00  0.00            
ATOM   2384  CB  PRO X 161      59.297 104.078  66.051  0.00  0.00            
ATOM   2385  CG  PRO X 161      58.643 104.587  67.332  0.00  0.00            
ATOM   2386  CD  PRO X 161      58.675 106.101  67.155  0.00  0.00            
ATOM   2387  HA  PRO X 161      61.265 104.918  66.271  0.00  0.00            
ATOM   2388  HB2 PRO X 161      58.549 104.040  65.256  0.00  0.00            
ATOM   2389  HB3 PRO X 161      59.751 103.097  66.192  0.00  0.00            
ATOM   2390  HG2 PRO X 161      59.242 104.301  68.197  0.00  0.00            
ATOM   2391  HG3 PRO X 161      57.620 104.223  67.433  0.00  0.00            
ATOM   2392  HD2 PRO X 161      58.806 106.586  68.123  0.00  0.00            
ATOM   2393  HD3 PRO X 161      57.742 106.422  66.697  0.00  0.00            
ATOM   2394  N   MET X 162      59.996 105.943  63.395  0.00  0.00            
ATOM   2395  CA  MET X 162      60.220 106.023  61.942  0.00  0.00            
ATOM   2396  C   MET X 162      61.241 107.100  61.517  0.00  0.00            
ATOM   2397  O   MET X 162      61.480 107.267  60.319  0.00  0.00            
ATOM   2398  CB  MET X 162      58.879 106.247  61.223  0.00  0.00            
ATOM   2399  CG  MET X 162      57.909 105.068  61.350  0.00  0.00            
ATOM   2400  SD  MET X 162      56.416 105.211  60.320  0.00  0.00            
ATOM   2401  CE  MET X 162      55.519 106.567  61.124  0.00  0.00            
ATOM   2402  H   MET X 162      59.336 106.594  63.806  0.00  0.00            
ATOM   2403  HA  MET X 162      60.623 105.070  61.596  0.00  0.00            
ATOM   2404  HB2 MET X 162      59.064 106.410  60.160  0.00  0.00            
ATOM   2405  HB3 MET X 162      58.407 107.134  61.633  0.00  0.00            
ATOM   2406  HG2 MET X 162      58.436 104.163  61.041  0.00  0.00            
ATOM   2407  HG3 MET X 162      57.616 104.950  62.393  0.00  0.00            
ATOM   2408  HE1 MET X 162      54.618 106.789  60.550  0.00  0.00            
ATOM   2409  HE2 MET X 162      55.236 106.273  62.134  0.00  0.00            
ATOM   2410  HE3 MET X 162      56.143 107.456  61.161  0.00  0.00            
ATOM   2411  N   ILE X 163      61.826 107.877  62.441  0.00  0.00            
ATOM   2412  CA  ILE X 163      62.672 109.026  62.060  0.00  0.00            
ATOM   2413  C   ILE X 163      63.979 108.584  61.386  0.00  0.00            
ATOM   2414  O   ILE X 163      64.343 109.190  60.386  0.00  0.00            
ATOM   2415  CB  ILE X 163      62.930 109.991  63.246  0.00  0.00            
ATOM   2416  CG1 ILE X 163      61.620 110.544  63.851  0.00  0.00            
ATOM   2417  CG2 ILE X 163      63.853 111.160  62.845  0.00  0.00            
ATOM   2418  CD1 ILE X 163      60.878 111.608  63.043  0.00  0.00            
ATOM   2419  H   ILE X 163      61.601 107.729  63.422  0.00  0.00            
ATOM   2420  HA  ILE X 163      62.127 109.590  61.302  0.00  0.00            
ATOM   2421  HB  ILE X 163      63.438 109.422  64.030  0.00  0.00            
ATOM   2422 HG12 ILE X 163      60.925 109.720  63.987  0.00  0.00            
ATOM   2423 HG13 ILE X 163      61.845 110.962  64.834  0.00  0.00            
ATOM   2424 HG21 ILE X 163      63.875 111.908  63.637  0.00  0.00            
ATOM   2425 HG22 ILE X 163      64.869 110.805  62.678  0.00  0.00            
ATOM   2426 HG23 ILE X 163      63.493 111.629  61.928  0.00  0.00            
ATOM   2427 HD11 ILE X 163      59.907 111.794  63.501  0.00  0.00            
ATOM   2428 HD12 ILE X 163      60.727 111.252  62.027  0.00  0.00            
ATOM   2429 HD13 ILE X 163      61.442 112.539  63.036  0.00  0.00            
ATOM   2430  N   HIS X 164      64.631 107.495  61.819  0.00  0.00            
ATOM   2431  CA  HIS X 164      65.837 106.971  61.142  0.00  0.00            
ATOM   2432  C   HIS X 164      65.570 106.542  59.679  0.00  0.00            
ATOM   2433  O   HIS X 164      66.253 107.081  58.806  0.00  0.00            
ATOM   2434  CB  HIS X 164      66.509 105.853  61.967  0.00  0.00            
ATOM   2435  CG  HIS X 164      67.012 106.212  63.347  0.00  0.00            
ATOM   2436  ND1 HIS X 164      67.497 105.273  64.251  0.00  0.00            
ATOM   2437  CD2 HIS X 164      67.140 107.454  63.907  0.00  0.00            
ATOM   2438  CE1 HIS X 164      67.887 105.943  65.339  0.00  0.00            
ATOM   2439  NE2 HIS X 164      67.672 107.255  65.167  0.00  0.00            
ATOM   2440  H   HIS X 164      64.239 106.966  62.585  0.00  0.00            
ATOM   2441  HA  HIS X 164      66.564 107.781  61.065  0.00  0.00            
ATOM   2442  HB2 HIS X 164      67.360 105.473  61.401  0.00  0.00            
ATOM   2443  HB3 HIS X 164      65.819 105.022  62.097  0.00  0.00            
ATOM   2444  HD2 HIS X 164      66.890 108.391  63.437  0.00  0.00            
ATOM   2445  HE1 HIS X 164      68.327 105.491  66.218  0.00  0.00            
ATOM   2446  HE2 HIS X 164      67.921 107.958  65.857  0.00  0.00            
ATOM   2447  N   PRO X 165      64.446 105.863  59.355  0.00  0.00            
ATOM   2448  CA  PRO X 165      63.982 105.714  57.973  0.00  0.00            
ATOM   2449  C   PRO X 165      63.788 107.035  57.211  0.00  0.00            
ATOM   2450  O   PRO X 165      64.354 107.198  56.130  0.00  0.00            
ATOM   2451  CB  PRO X 165      62.689 104.893  58.053  0.00  0.00            
ATOM   2452  CG  PRO X 165      62.880 104.043  59.307  0.00  0.00            
ATOM   2453  CD  PRO X 165      63.754 104.906  60.215  0.00  0.00            
ATOM   2454  HA  PRO X 165      64.724 105.134  57.429  0.00  0.00            
ATOM   2455  HB2 PRO X 165      62.555 104.268  57.169  0.00  0.00            
ATOM   2456  HB3 PRO X 165      61.828 105.548  58.190  0.00  0.00            
ATOM   2457  HG2 PRO X 165      63.414 103.126  59.054  0.00  0.00            
ATOM   2458  HG3 PRO X 165      61.927 103.804  59.781  0.00  0.00            
ATOM   2459  HD2 PRO X 165      63.139 105.423  60.946  0.00  0.00            
ATOM   2460  HD3 PRO X 165      64.459 104.252  60.726  0.00  0.00            
ATOM   2461  N   VAL X 166      63.143 108.050  57.806  0.00  0.00            
ATOM   2462  CA  VAL X 166      62.962 109.371  57.153  0.00  0.00            
ATOM   2463  C   VAL X 166      64.287 110.130  56.935  0.00  0.00            
ATOM   2464  O   VAL X 166      64.444 110.793  55.907  0.00  0.00            
ATOM   2465  CB  VAL X 166      61.946 110.263  57.902  0.00  0.00            
ATOM   2466  CG1 VAL X 166      61.781 111.615  57.198  0.00  0.00            
ATOM   2467  CG2 VAL X 166      60.547 109.644  57.928  0.00  0.00            
ATOM   2468  H   VAL X 166      62.722 107.884  58.714  0.00  0.00            
ATOM   2469  HA  VAL X 166      62.550 109.186  56.161  0.00  0.00            
ATOM   2470  HB  VAL X 166      62.276 110.419  58.930  0.00  0.00            
ATOM   2471 HG11 VAL X 166      62.593 112.278  57.476  0.00  0.00            
ATOM   2472 HG12 VAL X 166      60.833 112.075  57.453  0.00  0.00            
ATOM   2473 HG13 VAL X 166      61.785 111.466  56.121  0.00  0.00            
ATOM   2474 HG21 VAL X 166      59.883 110.267  58.522  0.00  0.00            
ATOM   2475 HG22 VAL X 166      60.558 108.641  58.356  0.00  0.00            
ATOM   2476 HG23 VAL X 166      60.171 109.610  56.911  0.00  0.00            
ATOM   2477  N   VAL X 167      65.290 109.958  57.807  0.00  0.00            
ATOM   2478  CA  VAL X 167      66.647 110.510  57.606  0.00  0.00            
ATOM   2479  C   VAL X 167      67.288 109.935  56.349  0.00  0.00            
ATOM   2480  O   VAL X 167      67.913 110.699  55.618  0.00  0.00            
ATOM   2481  CB  VAL X 167      67.581 110.255  58.811  0.00  0.00            
ATOM   2482  CG1 VAL X 167      69.015 110.745  58.556  0.00  0.00            
ATOM   2483  CG2 VAL X 167      67.130 110.981  60.079  0.00  0.00            
ATOM   2484  H   VAL X 167      65.117 109.375  58.620  0.00  0.00            
ATOM   2485  HA  VAL X 167      66.565 111.588  57.460  0.00  0.00            
ATOM   2486  HB  VAL X 167      67.617 109.189  59.017  0.00  0.00            
ATOM   2487 HG11 VAL X 167      69.494 110.140  57.789  0.00  0.00            
ATOM   2488 HG12 VAL X 167      69.602 110.645  59.465  0.00  0.00            
ATOM   2489 HG13 VAL X 167      69.009 111.791  58.246  0.00  0.00            
ATOM   2490 HG21 VAL X 167      66.075 110.822  60.270  0.00  0.00            
ATOM   2491 HG22 VAL X 167      67.710 110.626  60.929  0.00  0.00            
ATOM   2492 HG23 VAL X 167      67.296 112.040  59.950  0.00  0.00            
ATOM   2493  N   GLY X 168      67.025 108.675  56.001  0.00  0.00            
ATOM   2494  CA  GLY X 168      67.429 108.081  54.725  0.00  0.00            
ATOM   2495  C   GLY X 168      66.595 108.583  53.542  0.00  0.00            
ATOM   2496  O   GLY X 168      67.140 109.178  52.614  0.00  0.00            
ATOM   2497  H   GLY X 168      66.433 108.129  56.617  0.00  0.00            
ATOM   2498  HA2 GLY X 168      67.315 106.999  54.792  0.00  0.00            
ATOM   2499  HA3 GLY X 168      68.476 108.304  54.530  0.00  0.00            
ATOM   2500  N   VAL X 169      65.266 108.452  53.637  0.00  0.00            
ATOM   2501  CA  VAL X 169      64.291 108.698  52.546  0.00  0.00            
ATOM   2502  C   VAL X 169      64.204 110.163  52.110  0.00  0.00            
ATOM   2503  O   VAL X 169      64.031 110.430  50.920  0.00  0.00            
ATOM   2504  CB  VAL X 169      62.883 108.223  52.975  0.00  0.00            
ATOM   2505  CG1 VAL X 169      61.783 108.506  51.938  0.00  0.00            
ATOM   2506  CG2 VAL X 169      62.852 106.713  53.220  0.00  0.00            
ATOM   2507  H   VAL X 169      64.916 107.997  54.476  0.00  0.00            
ATOM   2508  HA  VAL X 169      64.598 108.121  51.672  0.00  0.00            
ATOM   2509  HB  VAL X 169      62.616 108.735  53.900  0.00  0.00            
ATOM   2510 HG21 VAL X 169      61.903 106.445  53.682  0.00  0.00            
ATOM   2511 HG22 VAL X 169      63.654 106.399  53.881  0.00  0.00            
ATOM   2512 HG23 VAL X 169      62.967 106.190  52.272  0.00  0.00            
ATOM   2513 HG11 VAL X 169      61.617 109.579  51.834  0.00  0.00            
ATOM   2514 HG12 VAL X 169      60.845 108.050  52.254  0.00  0.00            
ATOM   2515 HG13 VAL X 169      62.071 108.092  50.972  0.00  0.00            
ATOM   2516  N   SER X 170      64.339 111.101  53.049  0.00  0.00            
ATOM   2517  CA  SER X 170      64.094 112.535  52.831  0.00  0.00            
ATOM   2518  C   SER X 170      65.294 113.405  53.204  0.00  0.00            
ATOM   2519  O   SER X 170      65.648 114.289  52.429  0.00  0.00            
ATOM   2520  CB  SER X 170      62.879 112.994  53.644  0.00  0.00            
ATOM   2521  OG  SER X 170      61.745 112.195  53.356  0.00  0.00            
ATOM   2522  H   SER X 170      64.397 110.781  54.008  0.00  0.00            
ATOM   2523  HA  SER X 170      63.876 112.719  51.778  0.00  0.00            
ATOM   2524  HB2 SER X 170      63.107 112.921  54.708  0.00  0.00            
ATOM   2525  HB3 SER X 170      62.660 114.035  53.406  0.00  0.00            
ATOM   2526  HG  SER X 170      60.965 112.631  53.710  0.00  0.00            
ATOM   2527  N   GLY X 171      65.936 113.154  54.351  0.00  0.00            
ATOM   2528  CA  GLY X 171      67.062 113.967  54.843  0.00  0.00            
ATOM   2529  C   GLY X 171      68.310 113.850  53.967  0.00  0.00            
ATOM   2530  O   GLY X 171      68.852 114.842  53.484  0.00  0.00            
ATOM   2531  H   GLY X 171      65.595 112.400  54.934  0.00  0.00            
ATOM   2532  HA2 GLY X 171      67.328 113.629  55.845  0.00  0.00            
ATOM   2533  HA3 GLY X 171      66.775 115.012  54.918  0.00  0.00            
ATOM   2534  N   SER X 172      68.681 112.603  53.683  0.00  0.00            
ATOM   2535  CA  SER X 172      69.952 112.206  53.066  0.00  0.00            
ATOM   2536  C   SER X 172      69.823 111.841  51.578  0.00  0.00            
ATOM   2537  O   SER X 172      70.803 111.913  50.834  0.00  0.00            
ATOM   2538  CB  SER X 172      70.495 110.994  53.828  0.00  0.00            
ATOM   2539  OG  SER X 172      70.436 111.156  55.235  0.00  0.00            
ATOM   2540  H   SER X 172      68.166 111.875  54.161  0.00  0.00            
ATOM   2541  HA  SER X 172      70.677 113.017  53.153  0.00  0.00            
ATOM   2542  HB2 SER X 172      69.906 110.118  53.551  0.00  0.00            
ATOM   2543  HB3 SER X 172      71.531 110.836  53.544  0.00  0.00            
ATOM   2544  HG  SER X 172      69.484 111.117  55.457  0.00  0.00            
ATOM   2545  N   SER X 173      68.611 111.513  51.112  0.00  0.00            
ATOM   2546  CA  SER X 173      68.341 111.141  49.716  0.00  0.00            
ATOM   2547  C   SER X 173      68.617 112.212  48.653  0.00  0.00            
ATOM   2548  O   SER X 173      69.023 111.788  47.568  0.00  0.00            
ATOM   2549  CB  SER X 173      66.913 110.624  49.540  0.00  0.00            
ATOM   2550  OG  SER X 173      65.978 111.670  49.685  0.00  0.00            
ATOM   2551  H   SER X 173      67.838 111.479  51.759  0.00  0.00            
ATOM   2552  HA  SER X 173      69.003 110.314  49.481  0.00  0.00            
ATOM   2553  HB2 SER X 173      66.714 109.846  50.274  0.00  0.00            
ATOM   2554  HB3 SER X 173      66.808 110.190  48.544  0.00  0.00            
ATOM   2555  HG  SER X 173      65.151 111.267  50.020  0.00  0.00            
ATOM   2556  N   PRO X 174      68.613 113.541  48.922  0.00  0.00            
ATOM   2557  CA  PRO X 174      69.005 114.539  47.925  0.00  0.00            
ATOM   2558  C   PRO X 174      70.403 114.287  47.352  0.00  0.00            
ATOM   2559  O   PRO X 174      70.549 114.188  46.137  0.00  0.00            
ATOM   2560  CB  PRO X 174      68.911 115.894  48.636  0.00  0.00            
ATOM   2561  CG  PRO X 174      67.802 115.660  49.656  0.00  0.00            
ATOM   2562  CD  PRO X 174      68.066 114.222  50.090  0.00  0.00            
ATOM   2563  HA  PRO X 174      68.281 114.521  47.109  0.00  0.00            
ATOM   2564  HB2 PRO X 174      69.842 116.115  49.163  0.00  0.00            
ATOM   2565  HB3 PRO X 174      68.662 116.700  47.946  0.00  0.00            
ATOM   2566  HG2 PRO X 174      67.875 116.351  50.493  0.00  0.00            
ATOM   2567  HG3 PRO X 174      66.826 115.729  49.173  0.00  0.00            
ATOM   2568  HD2 PRO X 174      67.142 113.761  50.431  0.00  0.00            
ATOM   2569  HD3 PRO X 174      68.805 114.225  50.892  0.00  0.00            
ATOM   2570  N   ALA X 175      71.355 113.871  48.196  0.00  0.00            
ATOM   2571  CA  ALA X 175      72.687 113.470  47.750  0.00  0.00            
ATOM   2572  C   ALA X 175      72.662 112.265  46.793  0.00  0.00            
ATOM   2573  O   ALA X 175      73.332 112.294  45.764  0.00  0.00            
ATOM   2574  CB  ALA X 175      73.541 113.184  48.986  0.00  0.00            
ATOM   2575  H   ALA X 175      71.134 113.796  49.180  0.00  0.00            
ATOM   2576  HA  ALA X 175      73.137 114.302  47.209  0.00  0.00            
ATOM   2577  HB1 ALA X 175      74.556 112.930  48.684  0.00  0.00            
ATOM   2578  HB2 ALA X 175      73.574 114.069  49.621  0.00  0.00            
ATOM   2579  HB3 ALA X 175      73.117 112.351  49.545  0.00  0.00            
ATOM   2580  N   TYR X 176      71.836 111.246  47.053  0.00  0.00            
ATOM   2581  CA  TYR X 176      71.725 110.064  46.188  0.00  0.00            
ATOM   2582  C   TYR X 176      71.017 110.391  44.861  0.00  0.00            
ATOM   2583  O   TYR X 176      71.451 109.922  43.809  0.00  0.00            
ATOM   2584  CB  TYR X 176      70.978 108.924  46.901  0.00  0.00            
ATOM   2585  CG  TYR X 176      71.285 108.678  48.384  0.00  0.00            
ATOM   2586  CD1 TYR X 176      72.511 109.042  48.975  0.00  0.00            
ATOM   2587  CD2 TYR X 176      70.254 108.155  49.187  0.00  0.00            
ATOM   2588  CE1 TYR X 176      72.658 108.992  50.367  0.00  0.00            
ATOM   2589  CE2 TYR X 176      70.386 108.106  50.585  0.00  0.00            
ATOM   2590  CZ  TYR X 176      71.598 108.562  51.185  0.00  0.00            
ATOM   2591  OH  TYR X 176      71.728 108.592  52.519  0.00  0.00            
ATOM   2592  H   TYR X 176      71.227 111.312  47.858  0.00  0.00            
ATOM   2593  HA  TYR X 176      72.730 109.713  45.953  0.00  0.00            
ATOM   2594  HB2 TYR X 176      69.914 109.140  46.837  0.00  0.00            
ATOM   2595  HB3 TYR X 176      71.151 107.998  46.357  0.00  0.00            
ATOM   2596  HD1 TYR X 176      73.327 109.416  48.370  0.00  0.00            
ATOM   2597  HD2 TYR X 176      69.319 107.854  48.721  0.00  0.00            
ATOM   2598  HE1 TYR X 176      73.573 109.321  50.833  0.00  0.00            
ATOM   2599  HE2 TYR X 176      69.575 107.775  51.207  0.00  0.00            
ATOM   2600  HH  TYR X 176      72.576 108.970  52.746  0.00  0.00            
ATOM   2601  N   VAL X 177      70.025 111.294  44.887  0.00  0.00            
ATOM   2602  CA  VAL X 177      69.372 111.867  43.693  0.00  0.00            
ATOM   2603  C   VAL X 177      70.399 112.612  42.829  0.00  0.00            
ATOM   2604  O   VAL X 177      70.493 112.355  41.630  0.00  0.00            
ATOM   2605  CB  VAL X 177      68.209 112.815  44.087  0.00  0.00            
ATOM   2606  CG1 VAL X 177      67.535 113.466  42.870  0.00  0.00            
ATOM   2607  CG2 VAL X 177      67.090 112.122  44.873  0.00  0.00            
ATOM   2608  H   VAL X 177      69.749 111.659  45.796  0.00  0.00            
ATOM   2609  HA  VAL X 177      68.966 111.052  43.092  0.00  0.00            
ATOM   2610  HB  VAL X 177      68.602 113.614  44.708  0.00  0.00            
ATOM   2611 HG21 VAL X 177      67.488 111.484  45.656  0.00  0.00            
ATOM   2612 HG22 VAL X 177      66.450 112.875  45.334  0.00  0.00            
ATOM   2613 HG23 VAL X 177      66.497 111.509  44.208  0.00  0.00            
ATOM   2614 HG11 VAL X 177      68.234 114.131  42.366  0.00  0.00            
ATOM   2615 HG12 VAL X 177      67.196 112.699  42.173  0.00  0.00            
ATOM   2616 HG13 VAL X 177      66.680 114.058  43.194  0.00  0.00            
ATOM   2617  N   PHE X 178      71.292 113.391  43.446  0.00  0.00            
ATOM   2618  CA  PHE X 178      72.378 114.086  42.748  0.00  0.00            
ATOM   2619  C   PHE X 178      73.447 113.132  42.195  0.00  0.00            
ATOM   2620  O   PHE X 178      73.837 113.289  41.042  0.00  0.00            
ATOM   2621  CB  PHE X 178      72.991 115.155  43.670  0.00  0.00            
ATOM   2622  CG  PHE X 178      72.006 116.155  44.256  0.00  0.00            
ATOM   2623  CD1 PHE X 178      70.914 116.618  43.496  0.00  0.00            
ATOM   2624  CD2 PHE X 178      72.164 116.606  45.581  0.00  0.00            
ATOM   2625  CE1 PHE X 178      69.973 117.482  44.072  0.00  0.00            
ATOM   2626  CE2 PHE X 178      71.204 117.453  46.165  0.00  0.00            
ATOM   2627  CZ  PHE X 178      70.104 117.888  45.409  0.00  0.00            
ATOM   2628  H   PHE X 178      71.157 113.588  44.435  0.00  0.00            
ATOM   2629  HA  PHE X 178      71.957 114.591  41.880  0.00  0.00            
ATOM   2630  HB2 PHE X 178      73.736 115.714  43.109  0.00  0.00            
ATOM   2631  HB3 PHE X 178      73.510 114.654  44.487  0.00  0.00            
ATOM   2632  HD1 PHE X 178      70.784 116.312  42.471  0.00  0.00            
ATOM   2633  HD2 PHE X 178      73.013 116.282  46.163  0.00  0.00            
ATOM   2634  HE1 PHE X 178      69.146 117.835  43.480  0.00  0.00            
ATOM   2635  HE2 PHE X 178      71.323 117.780  47.188  0.00  0.00            
ATOM   2636  HZ  PHE X 178      69.364 118.539  45.847  0.00  0.00            
ATOM   2637  N   MET X 179      73.771 112.033  42.889  0.00  0.00            
ATOM   2638  CA  MET X 179      74.635 110.972  42.342  0.00  0.00            
ATOM   2639  C   MET X 179      74.015 110.256  41.137  0.00  0.00            
ATOM   2640  O   MET X 179      74.744 109.892  40.217  0.00  0.00            
ATOM   2641  CB  MET X 179      74.974 109.923  43.409  0.00  0.00            
ATOM   2642  CG  MET X 179      75.790 110.485  44.572  0.00  0.00            
ATOM   2643  SD  MET X 179      76.072 109.294  45.903  0.00  0.00            
ATOM   2644  CE  MET X 179      77.265 108.186  45.118  0.00  0.00            
ATOM   2645  H   MET X 179      73.394 111.934  43.827  0.00  0.00            
ATOM   2646  HA  MET X 179      75.562 111.427  41.992  0.00  0.00            
ATOM   2647  HB2 MET X 179      75.551 109.126  42.939  0.00  0.00            
ATOM   2648  HB3 MET X 179      74.053 109.488  43.798  0.00  0.00            
ATOM   2649  HG2 MET X 179      75.274 111.337  44.995  0.00  0.00            
ATOM   2650  HG3 MET X 179      76.745 110.849  44.205  0.00  0.00            
ATOM   2651  HE1 MET X 179      77.606 107.437  45.832  0.00  0.00            
ATOM   2652  HE2 MET X 179      76.823 107.692  44.254  0.00  0.00            
ATOM   2653  HE3 MET X 179      78.115 108.778  44.802  0.00  0.00            
ATOM   2654  N   PHE X 180      72.694 110.062  41.129  0.00  0.00            
ATOM   2655  CA  PHE X 180      71.968 109.449  40.016  0.00  0.00            
ATOM   2656  C   PHE X 180      71.903 110.367  38.786  0.00  0.00            
ATOM   2657  O   PHE X 180      72.219 109.934  37.679  0.00  0.00            
ATOM   2658  CB  PHE X 180      70.559 109.078  40.498  0.00  0.00            
ATOM   2659  CG  PHE X 180      69.702 108.375  39.463  0.00  0.00            
ATOM   2660  CD1 PHE X 180      70.131 107.166  38.884  0.00  0.00            
ATOM   2661  CD2 PHE X 180      68.473 108.933  39.071  0.00  0.00            
ATOM   2662  CE1 PHE X 180      69.334 106.510  37.930  0.00  0.00            
ATOM   2663  CE2 PHE X 180      67.685 108.284  38.107  0.00  0.00            
ATOM   2664  CZ  PHE X 180      68.110 107.072  37.540  0.00  0.00            
ATOM   2665  H   PHE X 180      72.159 110.350  41.943  0.00  0.00            
ATOM   2666  HA  PHE X 180      72.489 108.538  39.718  0.00  0.00            
ATOM   2667  HB2 PHE X 180      70.045 109.983  40.819  0.00  0.00            
ATOM   2668  HB3 PHE X 180      70.639 108.446  41.378  0.00  0.00            
ATOM   2669  HD1 PHE X 180      71.078 106.742  39.174  0.00  0.00            
ATOM   2670  HD2 PHE X 180      68.135 109.863  39.504  0.00  0.00            
ATOM   2671  HE1 PHE X 180      69.661 105.580  37.490  0.00  0.00            
ATOM   2672  HE2 PHE X 180      66.755 108.724  37.795  0.00  0.00            
ATOM   2673  HZ  PHE X 180      67.502 106.579  36.798  0.00  0.00            
ATOM   2674  N   ILE X 181      71.632 111.660  38.999  0.00  0.00            
ATOM   2675  CA  ILE X 181      71.633 112.695  37.952  0.00  0.00            
ATOM   2676  C   ILE X 181      73.033 112.867  37.345  0.00  0.00            
ATOM   2677  O   ILE X 181      73.180 112.756  36.128  0.00  0.00            
ATOM   2678  CB  ILE X 181      71.049 114.015  38.519  0.00  0.00            
ATOM   2679  CG1 ILE X 181      69.534 113.835  38.782  0.00  0.00            
ATOM   2680  CG2 ILE X 181      71.273 115.214  37.577  0.00  0.00            
ATOM   2681  CD1 ILE X 181      68.872 114.980  39.562  0.00  0.00            
ATOM   2682  H   ILE X 181      71.401 111.940  39.948  0.00  0.00            
ATOM   2683  HA  ILE X 181      70.989 112.364  37.138  0.00  0.00            
ATOM   2684  HB  ILE X 181      71.549 114.233  39.465  0.00  0.00            
ATOM   2685 HG12 ILE X 181      69.026 113.721  37.825  0.00  0.00            
ATOM   2686 HG13 ILE X 181      69.368 112.921  39.351  0.00  0.00            
ATOM   2687 HD11 ILE X 181      67.861 114.686  39.841  0.00  0.00            
ATOM   2688 HD12 ILE X 181      68.811 115.878  38.948  0.00  0.00            
ATOM   2689 HD13 ILE X 181      69.441 115.191  40.468  0.00  0.00            
ATOM   2690 HG21 ILE X 181      72.339 115.387  37.423  0.00  0.00            
ATOM   2691 HG22 ILE X 181      70.862 116.123  38.014  0.00  0.00            
ATOM   2692 HG23 ILE X 181      70.797 115.031  36.613  0.00  0.00            
ATOM   2693  N   GLU X 182      74.068 112.927  38.188  0.00  0.00            
ATOM   2694  CA  GLU X 182      75.480 112.961  37.773  0.00  0.00            
ATOM   2695  C   GLU X 182      75.859 111.709  36.956  0.00  0.00            
ATOM   2696  O   GLU X 182      76.349 111.842  35.842  0.00  0.00            
ATOM   2697  CB  GLU X 182      76.360 113.107  39.031  0.00  0.00            
ATOM   2698  CG  GLU X 182      77.852 113.384  38.792  0.00  0.00            
ATOM   2699  CD  GLU X 182      78.169 114.877  38.910  0.00  0.00            
ATOM   2700  OE1 GLU X 182      77.538 115.659  38.179  0.00  0.00            
ATOM   2701  OE2 GLU X 182      78.724 115.254  39.978  0.00  0.00            
ATOM   2702  H   GLU X 182      73.878 113.006  39.181  0.00  0.00            
ATOM   2703  HA  GLU X 182      75.646 113.835  37.140  0.00  0.00            
ATOM   2704  HB2 GLU X 182      76.264 112.188  39.616  0.00  0.00            
ATOM   2705  HB3 GLU X 182      75.955 113.909  39.648  0.00  0.00            
ATOM   2706  HG2 GLU X 182      78.157 113.002  37.825  0.00  0.00            
ATOM   2707  HG3 GLU X 182      78.418 112.850  39.545  0.00  0.00            
ATOM   2708  N   ALA X 183      75.419 110.511  37.366  0.00  0.00            
ATOM   2709  CA  ALA X 183      75.707 109.264  36.649  0.00  0.00            
ATOM   2710  C   ALA X 183      75.012 109.147  35.278  0.00  0.00            
ATOM   2711  O   ALA X 183      75.634 108.712  34.305  0.00  0.00            
ATOM   2712  CB  ALA X 183      75.313 108.090  37.546  0.00  0.00            
ATOM   2713  H   ALA X 183      74.928 110.453  38.250  0.00  0.00            
ATOM   2714  HA  ALA X 183      76.783 109.217  36.469  0.00  0.00            
ATOM   2715  HB1 ALA X 183      75.633 107.167  37.067  0.00  0.00            
ATOM   2716  HB2 ALA X 183      74.232 108.068  37.686  0.00  0.00            
ATOM   2717  HB3 ALA X 183      75.798 108.183  38.515  0.00  0.00            
ATOM   2718  N   MET X 184      73.748 109.578  35.165  0.00  0.00            
ATOM   2719  CA  MET X 184      73.057 109.669  33.869  0.00  0.00            
ATOM   2720  C   MET X 184      73.744 110.660  32.920  0.00  0.00            
ATOM   2721  O   MET X 184      73.692 110.479  31.702  0.00  0.00            
ATOM   2722  CB  MET X 184      71.596 110.104  34.062  0.00  0.00            
ATOM   2723  CG  MET X 184      70.722 109.034  34.726  0.00  0.00            
ATOM   2724  SD  MET X 184      68.947 109.420  34.741  0.00  0.00            
ATOM   2725  CE  MET X 184      68.918 110.844  35.866  0.00  0.00            
ATOM   2726  H   MET X 184      73.283 109.930  35.997  0.00  0.00            
ATOM   2727  HA  MET X 184      73.076 108.693  33.384  0.00  0.00            
ATOM   2728  HB2 MET X 184      71.566 111.021  34.650  0.00  0.00            
ATOM   2729  HB3 MET X 184      71.169 110.319  33.081  0.00  0.00            
ATOM   2730  HG2 MET X 184      71.058 108.868  35.748  0.00  0.00            
ATOM   2731  HG3 MET X 184      70.852 108.101  34.179  0.00  0.00            
ATOM   2732  HE1 MET X 184      67.891 111.183  35.988  0.00  0.00            
ATOM   2733  HE2 MET X 184      69.322 110.558  36.837  0.00  0.00            
ATOM   2734  HE3 MET X 184      69.512 111.659  35.454  0.00  0.00            
ATOM   2735  N   ALA X 185      74.379 111.704  33.456  0.00  0.00            
ATOM   2736  CA  ALA X 185      75.027 112.738  32.664  0.00  0.00            
ATOM   2737  C   ALA X 185      76.505 112.451  32.344  0.00  0.00            
ATOM   2738  O   ALA X 185      76.924 112.708  31.220  0.00  0.00            
ATOM   2739  CB  ALA X 185      74.866 114.060  33.384  0.00  0.00            
ATOM   2740  H   ALA X 185      74.393 111.804  34.467  0.00  0.00            
ATOM   2741  HA  ALA X 185      74.509 112.818  31.709  0.00  0.00            
ATOM   2742  HB1 ALA X 185      73.810 114.282  33.523  0.00  0.00            
ATOM   2743  HB2 ALA X 185      75.327 114.814  32.754  0.00  0.00            
ATOM   2744  HB3 ALA X 185      75.363 114.025  34.353  0.00  0.00            
ATOM   2745  N   ASP X 186      77.234 111.748  33.211  0.00  0.00            
ATOM   2746  CA  ASP X 186      78.546 111.165  32.901  0.00  0.00            
ATOM   2747  C   ASP X 186      78.447 110.160  31.740  0.00  0.00            
ATOM   2748  O   ASP X 186      79.237 110.226  30.795  0.00  0.00            
ATOM   2749  CB  ASP X 186      79.118 110.489  34.160  0.00  0.00            
ATOM   2750  CG  ASP X 186      79.647 111.470  35.216  0.00  0.00            
ATOM   2751  OD1 ASP X 186      80.132 112.546  34.811  0.00  0.00            
ATOM   2752  OD2 ASP X 186      79.846 110.988  36.364  0.00  0.00            
ATOM   2753  H   ASP X 186      76.873 111.622  34.152  0.00  0.00            
ATOM   2754  HA  ASP X 186      79.225 111.958  32.587  0.00  0.00            
ATOM   2755  HB2 ASP X 186      79.942 109.841  33.859  0.00  0.00            
ATOM   2756  HB3 ASP X 186      78.347 109.859  34.604  0.00  0.00            
ATOM   2757  N   ALA X 187      77.341 109.409  31.663  0.00  0.00            
ATOM   2758  CA  ALA X 187      77.025 108.563  30.513  0.00  0.00            
ATOM   2759  C   ALA X 187      76.759 109.358  29.217  0.00  0.00            
ATOM   2760  O   ALA X 187      77.177 108.939  28.137  0.00  0.00            
ATOM   2761  CB  ALA X 187      75.812 107.707  30.869  0.00  0.00            
ATOM   2762  H   ALA X 187      76.710 109.408  32.457  0.00  0.00            
ATOM   2763  HA  ALA X 187      77.874 107.906  30.327  0.00  0.00            
ATOM   2764  HB1 ALA X 187      75.674 106.967  30.086  0.00  0.00            
ATOM   2765  HB2 ALA X 187      74.921 108.330  30.941  0.00  0.00            
ATOM   2766  HB3 ALA X 187      75.967 107.209  31.822  0.00  0.00            
ATOM   2767  N   ALA X 188      76.130 110.534  29.312  0.00  0.00            
ATOM   2768  CA  ALA X 188      75.930 111.437  28.178  0.00  0.00            
ATOM   2769  C   ALA X 188      77.246 112.101  27.722  0.00  0.00            
ATOM   2770  O   ALA X 188      77.487 112.187  26.517  0.00  0.00            
ATOM   2771  CB  ALA X 188      74.882 112.468  28.579  0.00  0.00            
ATOM   2772  H   ALA X 188      75.843 110.849  30.228  0.00  0.00            
ATOM   2773  HA  ALA X 188      75.549 110.862  27.333  0.00  0.00            
ATOM   2774  HB1 ALA X 188      73.974 111.967  28.882  0.00  0.00            
ATOM   2775  HB2 ALA X 188      75.260 113.036  29.413  0.00  0.00            
ATOM   2776  HB3 ALA X 188      74.673 113.134  27.751  0.00  0.00            
ATOM   2777  N   VAL X 189      78.157 112.431  28.651  0.00  0.00            
ATOM   2778  CA  VAL X 189      79.517 112.915  28.337  0.00  0.00            
ATOM   2779  C   VAL X 189      80.341 111.826  27.642  0.00  0.00            
ATOM   2780  O   VAL X 189      80.928 112.094  26.594  0.00  0.00            
ATOM   2781  CB  VAL X 189      80.233 113.464  29.592  0.00  0.00            
ATOM   2782  CG1 VAL X 189      81.666 113.931  29.292  0.00  0.00            
ATOM   2783  CG2 VAL X 189      79.520 114.692  30.174  0.00  0.00            
ATOM   2784  H   VAL X 189      77.900 112.314  29.628  0.00  0.00            
ATOM   2785  HA  VAL X 189      79.433 113.728  27.623  0.00  0.00            
ATOM   2786  HB  VAL X 189      80.275 112.689  30.356  0.00  0.00            
ATOM   2787 HG11 VAL X 189      82.277 113.088  28.975  0.00  0.00            
ATOM   2788 HG12 VAL X 189      82.112 114.350  30.194  0.00  0.00            
ATOM   2789 HG13 VAL X 189      81.654 114.684  28.504  0.00  0.00            
ATOM   2790 HG21 VAL X 189      78.497 114.446  30.446  0.00  0.00            
ATOM   2791 HG22 VAL X 189      80.034 115.016  31.080  0.00  0.00            
ATOM   2792 HG23 VAL X 189      79.503 115.493  29.439  0.00  0.00            
ATOM   2793  N   LEU X 190      80.236 110.575  28.102  0.00  0.00            
ATOM   2794  CA  LEU X 190      80.825 109.399  27.450  0.00  0.00            
ATOM   2795  C   LEU X 190      80.251 109.153  26.039  0.00  0.00            
ATOM   2796  O   LEU X 190      81.016 108.910  25.109  0.00  0.00            
ATOM   2797  CB  LEU X 190      80.623 108.185  28.381  0.00  0.00            
ATOM   2798  CG  LEU X 190      81.267 106.877  27.886  0.00  0.00            
ATOM   2799  CD1 LEU X 190      82.796 106.940  27.942  0.00  0.00            
ATOM   2800  CD2 LEU X 190      80.808 105.707  28.759  0.00  0.00            
ATOM   2801  H   LEU X 190      79.737 110.433  28.977  0.00  0.00            
ATOM   2802  HA  LEU X 190      81.893 109.579  27.334  0.00  0.00            
ATOM   2803  HB2 LEU X 190      81.021 108.423  29.369  0.00  0.00            
ATOM   2804  HB3 LEU X 190      79.553 108.015  28.494  0.00  0.00            
ATOM   2805  HG  LEU X 190      80.956 106.673  26.862  0.00  0.00            
ATOM   2806 HD11 LEU X 190      83.158 107.698  27.249  0.00  0.00            
ATOM   2807 HD12 LEU X 190      83.212 105.977  27.648  0.00  0.00            
ATOM   2808 HD13 LEU X 190      83.122 107.182  28.953  0.00  0.00            
ATOM   2809 HD21 LEU X 190      81.267 104.783  28.408  0.00  0.00            
ATOM   2810 HD22 LEU X 190      79.726 105.599  28.685  0.00  0.00            
ATOM   2811 HD23 LEU X 190      81.084 105.879  29.799  0.00  0.00            
ATOM   2812  N   GLY X 191      78.944 109.367  25.847  0.00  0.00            
ATOM   2813  CA  GLY X 191      78.257 109.307  24.549  0.00  0.00            
ATOM   2814  C   GLY X 191      78.422 110.544  23.648  0.00  0.00            
ATOM   2815  O   GLY X 191      77.742 110.638  22.628  0.00  0.00            
ATOM   2816  H   GLY X 191      78.373 109.529  26.670  0.00  0.00            
ATOM   2817  HA2 GLY X 191      78.632 108.443  23.997  0.00  0.00            
ATOM   2818  HA3 GLY X 191      77.192 109.153  24.721  0.00  0.00            
ATOM   2819  N   GLY X 192      79.278 111.511  24.003  0.00  0.00            
ATOM   2820  CA  GLY X 192      79.633 112.660  23.155  0.00  0.00            
ATOM   2821  C   GLY X 192      78.878 113.973  23.413  0.00  0.00            
ATOM   2822  O   GLY X 192      79.174 114.975  22.761  0.00  0.00            
ATOM   2823  H   GLY X 192      79.795 111.386  24.866  0.00  0.00            
ATOM   2824  HA2 GLY X 192      80.695 112.864  23.283  0.00  0.00            
ATOM   2825  HA3 GLY X 192      79.472 112.393  22.109  0.00  0.00            
ATOM   2826  N   MET X 193      77.951 114.025  24.373  0.00  0.00            
ATOM   2827  CA  MET X 193      77.177 115.228  24.712  0.00  0.00            
ATOM   2828  C   MET X 193      77.867 116.093  25.796  0.00  0.00            
ATOM   2829  O   MET X 193      78.180 115.590  26.873  0.00  0.00            
ATOM   2830  CB  MET X 193      75.773 114.791  25.142  0.00  0.00            
ATOM   2831  CG  MET X 193      74.842 115.959  25.480  0.00  0.00            
ATOM   2832  SD  MET X 193      73.259 115.438  26.189  0.00  0.00            
ATOM   2833  CE  MET X 193      72.526 114.494  24.825  0.00  0.00            
ATOM   2834  H   MET X 193      77.807 113.193  24.941  0.00  0.00            
ATOM   2835  HA  MET X 193      77.055 115.813  23.802  0.00  0.00            
ATOM   2836  HB2 MET X 193      75.331 114.206  24.335  0.00  0.00            
ATOM   2837  HB3 MET X 193      75.855 114.155  26.022  0.00  0.00            
ATOM   2838  HG2 MET X 193      75.326 116.597  26.220  0.00  0.00            
ATOM   2839  HG3 MET X 193      74.663 116.552  24.582  0.00  0.00            
ATOM   2840  HE1 MET X 193      71.570 114.091  25.156  0.00  0.00            
ATOM   2841  HE2 MET X 193      73.171 113.663  24.544  0.00  0.00            
ATOM   2842  HE3 MET X 193      72.369 115.143  23.963  0.00  0.00            
ATOM   2843  N   PRO X 194      77.966 117.430  25.640  0.00  0.00            
ATOM   2844  CA  PRO X 194      78.522 118.315  26.668  0.00  0.00            
ATOM   2845  C   PRO X 194      77.826 118.237  28.030  0.00  0.00            
ATOM   2846  O   PRO X 194      76.633 118.540  28.126  0.00  0.00            
ATOM   2847  CB  PRO X 194      78.432 119.728  26.083  0.00  0.00            
ATOM   2848  CG  PRO X 194      78.554 119.479  24.583  0.00  0.00            
ATOM   2849  CD  PRO X 194      77.805 118.160  24.391  0.00  0.00            
ATOM   2850  HA  PRO X 194      79.572 118.052  26.791  0.00  0.00            
ATOM   2851  HB2 PRO X 194      77.454 120.170  26.290  0.00  0.00            
ATOM   2852  HB3 PRO X 194      79.228 120.373  26.458  0.00  0.00            
ATOM   2853  HG2 PRO X 194      78.113 120.289  24.001  0.00  0.00            
ATOM   2854  HG3 PRO X 194      79.605 119.347  24.321  0.00  0.00            
ATOM   2855  HD2 PRO X 194      78.238 117.614  23.551  0.00  0.00            
ATOM   2856  HD3 PRO X 194      76.746 118.341  24.213  0.00  0.00            
ATOM   2857  N   ARG X 195      78.621 118.170  29.105  0.00  0.00            
ATOM   2858  CA  ARG X 195      78.150 118.029  30.501  0.00  0.00            
ATOM   2859  C   ARG X 195      76.990 118.954  30.904  0.00  0.00            
ATOM   2860  O   ARG X 195      75.952 118.461  31.303  0.00  0.00            
ATOM   2861  CB  ARG X 195      79.332 118.118  31.492  0.00  0.00            
ATOM   2862  CG  ARG X 195      79.976 119.511  31.606  0.00  0.00            
ATOM   2863  CD  ARG X 195      81.194 119.516  32.539  0.00  0.00            
ATOM   2864  NE  ARG X 195      81.824 120.854  32.573  0.00  0.00            
ATOM   2865  CZ  ARG X 195      82.621 121.386  31.661  0.00  0.00            
ATOM   2866  NH1 ARG X 195      83.058 120.706  30.636  0.00  0.00            
ATOM   2867  NH2 ARG X 195      82.977 122.637  31.742  0.00  0.00            
ATOM   2868  H   ARG X 195      79.563 117.855  28.918  0.00  0.00            
ATOM   2869  HA  ARG X 195      77.737 117.022  30.601  0.00  0.00            
ATOM   2870  HB2 ARG X 195      80.098 117.405  31.188  0.00  0.00            
ATOM   2871  HB3 ARG X 195      78.978 117.817  32.479  0.00  0.00            
ATOM   2872  HG2 ARG X 195      80.282 119.843  30.614  0.00  0.00            
ATOM   2873  HG3 ARG X 195      79.251 120.218  32.008  0.00  0.00            
ATOM   2874  HD2 ARG X 195      80.861 119.250  33.547  0.00  0.00            
ATOM   2875  HD3 ARG X 195      81.913 118.760  32.218  0.00  0.00            
ATOM   2876  HE  ARG X 195      81.578 121.428  33.364  0.00  0.00            
ATOM   2877 HH11 ARG X 195      82.858 119.721  30.605  0.00  0.00            
ATOM   2878 HH12 ARG X 195      83.686 121.116  29.972  0.00  0.00            
ATOM   2879 HH21 ARG X 195      82.655 123.198  32.512  0.00  0.00            
ATOM   2880 HH22 ARG X 195      83.553 123.048  31.032  0.00  0.00            
ATOM   2881  N   ALA X 196      77.053 120.250  30.586  0.00  0.00            
ATOM   2882  CA  ALA X 196      75.986 121.199  30.929  0.00  0.00            
ATOM   2883  C   ALA X 196      74.672 120.967  30.155  0.00  0.00            
ATOM   2884  O   ALA X 196      73.593 121.190  30.702  0.00  0.00            
ATOM   2885  CB  ALA X 196      76.526 122.616  30.699  0.00  0.00            
ATOM   2886  H   ALA X 196      77.887 120.594  30.150  0.00  0.00            
ATOM   2887  HA  ALA X 196      75.753 121.088  31.991  0.00  0.00            
ATOM   2888  HB1 ALA X 196      75.762 123.342  30.984  0.00  0.00            
ATOM   2889  HB2 ALA X 196      76.776 122.760  29.647  0.00  0.00            
ATOM   2890  HB3 ALA X 196      77.410 122.782  31.315  0.00  0.00            
ATOM   2891  N   GLN X 197      74.747 120.491  28.910  0.00  0.00            
ATOM   2892  CA  GLN X 197      73.572 120.113  28.117  0.00  0.00            
ATOM   2893  C   GLN X 197      72.963 118.805  28.642  0.00  0.00            
ATOM   2894  O   GLN X 197      71.784 118.786  28.981  0.00  0.00            
ATOM   2895  CB  GLN X 197      73.955 120.015  26.627  0.00  0.00            
ATOM   2896  CG  GLN X 197      74.324 121.394  26.045  0.00  0.00            
ATOM   2897  CD  GLN X 197      74.780 121.336  24.590  0.00  0.00            
ATOM   2898  OE1 GLN X 197      75.436 120.414  24.146  0.00  0.00            
ATOM   2899  NE2 GLN X 197      74.632 122.401  23.836  0.00  0.00            
ATOM   2900  H   GLN X 197      75.637 120.122  28.598  0.00  0.00            
ATOM   2901  HA  GLN X 197      72.805 120.881  28.222  0.00  0.00            
ATOM   2902  HB2 GLN X 197      74.795 119.330  26.507  0.00  0.00            
ATOM   2903  HB3 GLN X 197      73.110 119.614  26.064  0.00  0.00            
ATOM   2904  HG2 GLN X 197      73.454 122.048  26.118  0.00  0.00            
ATOM   2905  HG3 GLN X 197      75.132 121.837  26.625  0.00  0.00            
ATOM   2906 HE21 GLN X 197      74.933 122.294  22.883  0.00  0.00            
ATOM   2907 HE22 GLN X 197      74.069 123.172  24.142  0.00  0.00            
ATOM   2908  N   ALA X 198      73.811 117.842  29.016  0.00  0.00            
ATOM   2909  CA  ALA X 198      73.385 116.616  29.688  0.00  0.00            
ATOM   2910  C   ALA X 198      72.734 116.859  31.067  0.00  0.00            
ATOM   2911  O   ALA X 198      71.654 116.327  31.326  0.00  0.00            
ATOM   2912  CB  ALA X 198      74.597 115.690  29.797  0.00  0.00            
ATOM   2913  H   ALA X 198      74.793 117.947  28.794  0.00  0.00            
ATOM   2914  HA  ALA X 198      72.638 116.125  29.062  0.00  0.00            
ATOM   2915  HB1 ALA X 198      75.370 116.130  30.425  0.00  0.00            
ATOM   2916  HB2 ALA X 198      74.269 114.759  30.252  0.00  0.00            
ATOM   2917  HB3 ALA X 198      75.009 115.493  28.806  0.00  0.00            
ATOM   2918  N   TYR X 199      73.301 117.757  31.886  0.00  0.00            
ATOM   2919  CA  TYR X 199      72.750 118.151  33.190  0.00  0.00            
ATOM   2920  C   TYR X 199      71.367 118.795  33.022  0.00  0.00            
ATOM   2921  O   TYR X 199      70.409 118.306  33.616  0.00  0.00            
ATOM   2922  CB  TYR X 199      73.709 119.101  33.954  0.00  0.00            
ATOM   2923  CG  TYR X 199      75.116 118.612  34.309  0.00  0.00            
ATOM   2924  CD1 TYR X 199      75.500 117.276  34.098  0.00  0.00            
ATOM   2925  CD2 TYR X 199      76.043 119.498  34.897  0.00  0.00            
ATOM   2926  CE1 TYR X 199      76.798 116.828  34.413  0.00  0.00            
ATOM   2927  CE2 TYR X 199      77.342 119.056  35.232  0.00  0.00            
ATOM   2928  CZ  TYR X 199      77.724 117.720  34.983  0.00  0.00            
ATOM   2929  OH  TYR X 199      78.988 117.299  35.249  0.00  0.00            
ATOM   2930  H   TYR X 199      74.213 118.119  31.632  0.00  0.00            
ATOM   2931  HA  TYR X 199      72.606 117.255  33.796  0.00  0.00            
ATOM   2932  HB2 TYR X 199      73.810 120.022  33.379  0.00  0.00            
ATOM   2933  HB3 TYR X 199      73.223 119.363  34.896  0.00  0.00            
ATOM   2934  HD1 TYR X 199      74.784 116.589  33.697  0.00  0.00            
ATOM   2935  HD2 TYR X 199      75.745 120.511  35.133  0.00  0.00            
ATOM   2936  HE1 TYR X 199      77.084 115.800  34.243  0.00  0.00            
ATOM   2937  HE2 TYR X 199      78.036 119.714  35.732  0.00  0.00            
ATOM   2938  HH  TYR X 199      78.972 116.388  35.574  0.00  0.00            
ATOM   2939  N   LYS X 200      71.210 119.715  32.055  0.00  0.00            
ATOM   2940  CA  LYS X 200      69.910 120.306  31.692  0.00  0.00            
ATOM   2941  C   LYS X 200      68.889 119.240  31.281  0.00  0.00            
ATOM   2942  O   LYS X 200      67.795 119.198  31.842  0.00  0.00            
ATOM   2943  CB  LYS X 200      70.113 121.356  30.582  0.00  0.00            
ATOM   2944  CG  LYS X 200      68.810 122.111  30.281  0.00  0.00            
ATOM   2945  CD  LYS X 200      68.948 123.065  29.088  0.00  0.00            
ATOM   2946  CE  LYS X 200      67.688 123.930  28.934  0.00  0.00            
ATOM   2947  NZ  LYS X 200      66.469 123.129  28.634  0.00  0.00            
ATOM   2948  H   LYS X 200      72.036 120.026  31.553  0.00  0.00            
ATOM   2949  HA  LYS X 200      69.500 120.803  32.573  0.00  0.00            
ATOM   2950  HB2 LYS X 200      70.465 120.872  29.671  0.00  0.00            
ATOM   2951  HB3 LYS X 200      70.871 122.075  30.902  0.00  0.00            
ATOM   2952  HG2 LYS X 200      68.018 121.398  30.052  0.00  0.00            
ATOM   2953  HG3 LYS X 200      68.525 122.682  31.166  0.00  0.00            
ATOM   2954  HD2 LYS X 200      69.119 122.494  28.172  0.00  0.00            
ATOM   2955  HD3 LYS X 200      69.809 123.718  29.251  0.00  0.00            
ATOM   2956  HE2 LYS X 200      67.865 124.632  28.115  0.00  0.00            
ATOM   2957  HE3 LYS X 200      67.549 124.507  29.851  0.00  0.00            
ATOM   2958  HZ1 LYS X 200      66.208 122.480  29.368  0.00  0.00            
ATOM   2959  HZ2 LYS X 200      66.613 122.574  27.784  0.00  0.00            
ATOM   2960  HZ3 LYS X 200      65.672 123.715  28.443  0.00  0.00            
ATOM   2961  N   PHE X 201      69.245 118.377  30.330  0.00  0.00            
ATOM   2962  CA  PHE X 201      68.339 117.388  29.740  0.00  0.00            
ATOM   2963  C   PHE X 201      67.853 116.358  30.774  0.00  0.00            
ATOM   2964  O   PHE X 201      66.644 116.165  30.919  0.00  0.00            
ATOM   2965  CB  PHE X 201      69.044 116.700  28.556  0.00  0.00            
ATOM   2966  CG  PHE X 201      69.438 117.556  27.352  0.00  0.00            
ATOM   2967  CD1 PHE X 201      69.078 118.915  27.221  0.00  0.00            
ATOM   2968  CD2 PHE X 201      70.196 116.955  26.329  0.00  0.00            
ATOM   2969  CE1 PHE X 201      69.502 119.658  26.104  0.00  0.00            
ATOM   2970  CE2 PHE X 201      70.602 117.693  25.201  0.00  0.00            
ATOM   2971  CZ  PHE X 201      70.254 119.048  25.089  0.00  0.00            
ATOM   2972  H   PHE X 201      70.165 118.485  29.913  0.00  0.00            
ATOM   2973  HA  PHE X 201      67.450 117.895  29.360  0.00  0.00            
ATOM   2974  HB2 PHE X 201      69.951 116.223  28.933  0.00  0.00            
ATOM   2975  HB3 PHE X 201      68.395 115.903  28.194  0.00  0.00            
ATOM   2976  HD1 PHE X 201      68.471 119.407  27.964  0.00  0.00            
ATOM   2977  HD2 PHE X 201      70.465 115.914  26.413  0.00  0.00            
ATOM   2978  HE1 PHE X 201      69.220 120.698  26.010  0.00  0.00            
ATOM   2979  HE2 PHE X 201      71.179 117.221  24.421  0.00  0.00            
ATOM   2980  HZ  PHE X 201      70.543 119.619  24.217  0.00  0.00            
ATOM   2981  N   ALA X 202      68.761 115.788  31.574  0.00  0.00            
ATOM   2982  CA  ALA X 202      68.406 114.807  32.599  0.00  0.00            
ATOM   2983  C   ALA X 202      67.712 115.435  33.823  0.00  0.00            
ATOM   2984  O   ALA X 202      66.702 114.895  34.267  0.00  0.00            
ATOM   2985  CB  ALA X 202      69.658 114.014  32.987  0.00  0.00            
ATOM   2986  H   ALA X 202      69.743 116.012  31.445  0.00  0.00            
ATOM   2987  HA  ALA X 202      67.695 114.102  32.163  0.00  0.00            
ATOM   2988  HB1 ALA X 202      69.393 113.253  33.720  0.00  0.00            
ATOM   2989  HB2 ALA X 202      70.413 114.677  33.409  0.00  0.00            
ATOM   2990  HB3 ALA X 202      70.065 113.519  32.105  0.00  0.00            
ATOM   2991  N   ALA X 203      68.116 116.626  34.285  0.00  0.00            
ATOM   2992  CA  ALA X 203      67.432 117.320  35.385  0.00  0.00            
ATOM   2993  C   ALA X 203      65.980 117.679  35.022  0.00  0.00            
ATOM   2994  O   ALA X 203      65.052 117.338  35.759  0.00  0.00            
ATOM   2995  CB  ALA X 203      68.233 118.570  35.772  0.00  0.00            
ATOM   2996  H   ALA X 203      68.925 117.076  33.867  0.00  0.00            
ATOM   2997  HA  ALA X 203      67.397 116.657  36.250  0.00  0.00            
ATOM   2998  HB1 ALA X 203      67.755 119.072  36.615  0.00  0.00            
ATOM   2999  HB2 ALA X 203      69.246 118.287  36.061  0.00  0.00            
ATOM   3000  HB3 ALA X 203      68.281 119.264  34.931  0.00  0.00            
ATOM   3001  N   GLN X 204      65.758 118.161  33.798  0.00  0.00            
ATOM   3002  CA  GLN X 204      64.426 118.440  33.267  0.00  0.00            
ATOM   3003  C   GLN X 204      63.577 117.166  33.085  0.00  0.00            
ATOM   3004  O   GLN X 204      62.424 117.141  33.522  0.00  0.00            
ATOM   3005  CB  GLN X 204      64.618 119.223  31.963  0.00  0.00            
ATOM   3006  CG  GLN X 204      63.317 119.699  31.319  0.00  0.00            
ATOM   3007  CD  GLN X 204      63.598 120.429  30.014  0.00  0.00            
ATOM   3008  OE1 GLN X 204      64.553 121.187  29.852  0.00  0.00            
ATOM   3009  NE2 GLN X 204      62.816 120.150  29.005  0.00  0.00            
ATOM   3010  H   GLN X 204      66.558 118.392  33.214  0.00  0.00            
ATOM   3011  HA  GLN X 204      63.902 119.083  33.976  0.00  0.00            
ATOM   3012  HB2 GLN X 204      65.150 118.597  31.245  0.00  0.00            
ATOM   3013  HB3 GLN X 204      65.230 120.101  32.178  0.00  0.00            
ATOM   3014  HG2 GLN X 204      62.785 120.369  31.996  0.00  0.00            
ATOM   3015  HG3 GLN X 204      62.678 118.838  31.118  0.00  0.00            
ATOM   3016 HE21 GLN X 204      61.985 119.595  29.124  0.00  0.00            
ATOM   3017 HE22 GLN X 204      62.975 120.660  28.154  0.00  0.00            
ATOM   3018  N   ALA X 205      64.171 116.065  32.609  0.00  0.00            
ATOM   3019  CA  ALA X 205      63.498 114.770  32.511  0.00  0.00            
ATOM   3020  C   ALA X 205      63.149 114.172  33.888  0.00  0.00            
ATOM   3021  O   ALA X 205      62.034 113.688  34.049  0.00  0.00            
ATOM   3022  CB  ALA X 205      64.367 113.813  31.687  0.00  0.00            
ATOM   3023  H   ALA X 205      65.126 116.129  32.272  0.00  0.00            
ATOM   3024  HA  ALA X 205      62.556 114.912  31.977  0.00  0.00            
ATOM   3025  HB1 ALA X 205      63.856 112.856  31.568  0.00  0.00            
ATOM   3026  HB2 ALA X 205      64.551 114.240  30.700  0.00  0.00            
ATOM   3027  HB3 ALA X 205      65.319 113.645  32.190  0.00  0.00            
ATOM   3028  N   VAL X 206      63.987 114.346  34.918  0.00  0.00            
ATOM   3029  CA  VAL X 206      63.691 113.975  36.319  0.00  0.00            
ATOM   3030  C   VAL X 206      62.548 114.816  36.889  0.00  0.00            
ATOM   3031  O   VAL X 206      61.609 114.250  37.444  0.00  0.00            
ATOM   3032  CB  VAL X 206      64.946 114.095  37.215  0.00  0.00            
ATOM   3033  CG1 VAL X 206      64.650 113.914  38.711  0.00  0.00            
ATOM   3034  CG2 VAL X 206      65.979 113.016  36.883  0.00  0.00            
ATOM   3035  H   VAL X 206      64.889 114.766  34.717  0.00  0.00            
ATOM   3036  HA  VAL X 206      63.361 112.936  36.344  0.00  0.00            
ATOM   3037  HB  VAL X 206      65.400 115.074  37.073  0.00  0.00            
ATOM   3038 HG11 VAL X 206      64.009 114.714  39.078  0.00  0.00            
ATOM   3039 HG12 VAL X 206      64.163 112.953  38.881  0.00  0.00            
ATOM   3040 HG13 VAL X 206      65.580 113.945  39.278  0.00  0.00            
ATOM   3041 HG21 VAL X 206      66.247 113.042  35.829  0.00  0.00            
ATOM   3042 HG22 VAL X 206      65.574 112.038  37.121  0.00  0.00            
ATOM   3043 HG23 VAL X 206      66.877 113.176  37.475  0.00  0.00            
ATOM   3044  N   MET X 207      62.536 116.133  36.651  0.00  0.00            
ATOM   3045  CA  MET X 207      61.446 117.018  37.086  0.00  0.00            
ATOM   3046  C   MET X 207      60.105 116.664  36.432  0.00  0.00            
ATOM   3047  O   MET X 207      59.099 116.595  37.135  0.00  0.00            
ATOM   3048  CB  MET X 207      61.781 118.489  36.790  0.00  0.00            
ATOM   3049  CG  MET X 207      62.895 119.037  37.683  0.00  0.00            
ATOM   3050  SD  MET X 207      63.481 120.695  37.242  0.00  0.00            
ATOM   3051  CE  MET X 207      62.023 121.728  37.536  0.00  0.00            
ATOM   3052  H   MET X 207      63.339 116.541  36.179  0.00  0.00            
ATOM   3053  HA  MET X 207      61.314 116.903  38.163  0.00  0.00            
ATOM   3054  HB2 MET X 207      60.886 119.089  36.954  0.00  0.00            
ATOM   3055  HB3 MET X 207      62.075 118.591  35.745  0.00  0.00            
ATOM   3056  HG2 MET X 207      62.560 119.040  38.721  0.00  0.00            
ATOM   3057  HG3 MET X 207      63.748 118.368  37.608  0.00  0.00            
ATOM   3058  HE1 MET X 207      62.266 122.763  37.292  0.00  0.00            
ATOM   3059  HE2 MET X 207      61.207 121.400  36.895  0.00  0.00            
ATOM   3060  HE3 MET X 207      61.734 121.668  38.584  0.00  0.00            
ATOM   3061  N   GLY X 208      60.070 116.449  35.113  0.00  0.00            
ATOM   3062  CA  GLY X 208      58.847 116.064  34.396  0.00  0.00            
ATOM   3063  C   GLY X 208      58.344 114.673  34.791  0.00  0.00            
ATOM   3064  O   GLY X 208      57.176 114.518  35.144  0.00  0.00            
ATOM   3065  H   GLY X 208      60.929 116.560  34.578  0.00  0.00            
ATOM   3066  HA2 GLY X 208      58.057 116.787  34.599  0.00  0.00            
ATOM   3067  HA3 GLY X 208      59.048 116.061  33.325  0.00  0.00            
ATOM   3068  N   SER X 209      59.273 113.732  34.978  0.00  0.00            
ATOM   3069  CA  SER X 209      59.001 112.364  35.431  0.00  0.00            
ATOM   3070  C   SER X 209      58.442 112.325  36.860  0.00  0.00            
ATOM   3071  O   SER X 209      57.353 111.800  37.068  0.00  0.00            
ATOM   3072  CB  SER X 209      60.280 111.525  35.315  0.00  0.00            
ATOM   3073  OG  SER X 209      60.704 111.463  33.970  0.00  0.00            
ATOM   3074  H   SER X 209      60.228 113.955  34.728  0.00  0.00            
ATOM   3075  HA  SER X 209      58.247 111.921  34.780  0.00  0.00            
ATOM   3076  HB2 SER X 209      61.068 111.978  35.916  0.00  0.00            
ATOM   3077  HB3 SER X 209      60.116 110.517  35.667  0.00  0.00            
ATOM   3078  HG  SER X 209      61.274 112.242  33.827  0.00  0.00            
ATOM   3079  N   ALA X 210      59.070 113.016  37.817  0.00  0.00            
ATOM   3080  CA  ALA X 210      58.600 113.083  39.202  0.00  0.00            
ATOM   3081  C   ALA X 210      57.256 113.821  39.353  0.00  0.00            
ATOM   3082  O   ALA X 210      56.408 113.377  40.121  0.00  0.00            
ATOM   3083  CB  ALA X 210      59.701 113.726  40.053  0.00  0.00            
ATOM   3084  H   ALA X 210      59.946 113.477  37.593  0.00  0.00            
ATOM   3085  HA  ALA X 210      58.446 112.065  39.566  0.00  0.00            
ATOM   3086  HB1 ALA X 210      59.399 113.736  41.102  0.00  0.00            
ATOM   3087  HB2 ALA X 210      60.617 113.144  39.956  0.00  0.00            
ATOM   3088  HB3 ALA X 210      59.886 114.748  39.721  0.00  0.00            
ATOM   3089  N   LYS X 211      56.991 114.866  38.557  0.00  0.00            
ATOM   3090  CA  LYS X 211      55.687 115.559  38.563  0.00  0.00            
ATOM   3091  C   LYS X 211      54.563 114.717  37.952  0.00  0.00            
ATOM   3092  O   LYS X 211      53.496 114.625  38.544  0.00  0.00            
ATOM   3093  CB  LYS X 211      55.809 116.900  37.835  0.00  0.00            
ATOM   3094  CG  LYS X 211      56.622 117.919  38.646  0.00  0.00            
ATOM   3095  CD  LYS X 211      56.875 119.146  37.768  0.00  0.00            
ATOM   3096  CE  LYS X 211      57.802 120.138  38.468  0.00  0.00            
ATOM   3097  NZ  LYS X 211      57.993 121.343  37.624  0.00  0.00            
ATOM   3098  H   LYS X 211      57.709 115.179  37.913  0.00  0.00            
ATOM   3099  HA  LYS X 211      55.379 115.746  39.593  0.00  0.00            
ATOM   3100  HB2 LYS X 211      56.276 116.733  36.863  0.00  0.00            
ATOM   3101  HB3 LYS X 211      54.810 117.309  37.671  0.00  0.00            
ATOM   3102  HG2 LYS X 211      56.065 118.209  39.539  0.00  0.00            
ATOM   3103  HG3 LYS X 211      57.574 117.490  38.958  0.00  0.00            
ATOM   3104  HD2 LYS X 211      57.339 118.825  36.833  0.00  0.00            
ATOM   3105  HD3 LYS X 211      55.917 119.622  37.547  0.00  0.00            
ATOM   3106  HE2 LYS X 211      58.760 119.641  38.656  0.00  0.00            
ATOM   3107  HE3 LYS X 211      57.363 120.406  39.435  0.00  0.00            
ATOM   3108  HZ1 LYS X 211      58.623 121.999  38.065  0.00  0.00            
ATOM   3109  HZ2 LYS X 211      58.368 121.080  36.721  0.00  0.00            
ATOM   3110  HZ3 LYS X 211      57.102 121.798  37.467  0.00  0.00            
ATOM   3111  N   MET X 212      54.847 113.989  36.871  0.00  0.00            
ATOM   3112  CA  MET X 212      53.903 113.036  36.277  0.00  0.00            
ATOM   3113  C   MET X 212      53.556 111.882  37.236  0.00  0.00            
ATOM   3114  O   MET X 212      52.391 111.530  37.361  0.00  0.00            
ATOM   3115  CB  MET X 212      54.498 112.526  34.958  0.00  0.00            
ATOM   3116  CG  MET X 212      53.583 111.528  34.243  0.00  0.00            
ATOM   3117  SD  MET X 212      54.135 111.083  32.575  0.00  0.00            
ATOM   3118  CE  MET X 212      55.688 110.241  32.950  0.00  0.00            
ATOM   3119  H   MET X 212      55.755 114.099  36.436  0.00  0.00            
ATOM   3120  HA  MET X 212      52.972 113.560  36.054  0.00  0.00            
ATOM   3121  HB2 MET X 212      55.457 112.048  35.157  0.00  0.00            
ATOM   3122  HB3 MET X 212      54.671 113.375  34.296  0.00  0.00            
ATOM   3123  HG2 MET X 212      52.587 111.966  34.163  0.00  0.00            
ATOM   3124  HG3 MET X 212      53.504 110.618  34.838  0.00  0.00            
ATOM   3125  HE1 MET X 212      56.062 109.773  32.045  0.00  0.00            
ATOM   3126  HE2 MET X 212      56.419 110.963  33.309  0.00  0.00            
ATOM   3127  HE3 MET X 212      55.518 109.479  33.710  0.00  0.00            
ATOM   3128  N   VAL X 213      54.539 111.409  38.012  0.00  0.00            
ATOM   3129  CA  VAL X 213      54.389 110.409  39.090  0.00  0.00            
ATOM   3130  C   VAL X 213      53.515 110.908  40.262  0.00  0.00            
ATOM   3131  O   VAL X 213      52.810 110.108  40.871  0.00  0.00            
ATOM   3132  CB  VAL X 213      55.796 109.998  39.581  0.00  0.00            
ATOM   3133  CG1 VAL X 213      55.836 109.230  40.903  0.00  0.00            
ATOM   3134  CG2 VAL X 213      56.504 109.096  38.576  0.00  0.00            
ATOM   3135  H   VAL X 213      55.476 111.742  37.820  0.00  0.00            
ATOM   3136  HA  VAL X 213      53.898 109.523  38.688  0.00  0.00            
ATOM   3137  HB  VAL X 213      56.391 110.898  39.713  0.00  0.00            
ATOM   3138 HG11 VAL X 213      55.428 109.833  41.718  0.00  0.00            
ATOM   3139 HG12 VAL X 213      55.248 108.320  40.796  0.00  0.00            
ATOM   3140 HG13 VAL X 213      56.865 108.971  41.152  0.00  0.00            
ATOM   3141 HG21 VAL X 213      57.544 108.989  38.866  0.00  0.00            
ATOM   3142 HG22 VAL X 213      56.443 109.524  37.584  0.00  0.00            
ATOM   3143 HG23 VAL X 213      56.033 108.121  38.563  0.00  0.00            
ATOM   3144  N   LEU X 214      53.610 112.191  40.635  0.00  0.00            
ATOM   3145  CA  LEU X 214      52.830 112.778  41.737  0.00  0.00            
ATOM   3146  C   LEU X 214      51.332 112.932  41.414  0.00  0.00            
ATOM   3147  O   LEU X 214      50.506 112.670  42.283  0.00  0.00            
ATOM   3148  CB  LEU X 214      53.438 114.139  42.139  0.00  0.00            
ATOM   3149  CG  LEU X 214      54.772 114.048  42.909  0.00  0.00            
ATOM   3150  CD1 LEU X 214      55.455 115.418  42.956  0.00  0.00            
ATOM   3151  CD2 LEU X 214      54.581 113.577  44.353  0.00  0.00            
ATOM   3152  H   LEU X 214      54.265 112.783  40.145  0.00  0.00            
ATOM   3153  HA  LEU X 214      52.877 112.108  42.595  0.00  0.00            
ATOM   3154  HB2 LEU X 214      53.581 114.733  41.235  0.00  0.00            
ATOM   3155  HB3 LEU X 214      52.720 114.677  42.761  0.00  0.00            
ATOM   3156  HG  LEU X 214      55.440 113.349  42.414  0.00  0.00            
ATOM   3157 HD11 LEU X 214      55.632 115.771  41.941  0.00  0.00            
ATOM   3158 HD12 LEU X 214      54.814 116.132  43.474  0.00  0.00            
ATOM   3159 HD13 LEU X 214      56.411 115.339  43.471  0.00  0.00            
ATOM   3160 HD21 LEU X 214      54.240 112.544  44.357  0.00  0.00            
ATOM   3161 HD22 LEU X 214      53.841 114.204  44.850  0.00  0.00            
ATOM   3162 HD23 LEU X 214      55.525 113.638  44.892  0.00  0.00            
ATOM   3163  N   GLU X 215      50.986 113.315  40.181  0.00  0.00            
ATOM   3164  CA  GLU X 215      49.598 113.595  39.764  0.00  0.00            
ATOM   3165  C   GLU X 215      48.886 112.398  39.081  0.00  0.00            
ATOM   3166  O   GLU X 215      47.691 112.479  38.787  0.00  0.00            
ATOM   3167  CB  GLU X 215      49.592 114.853  38.869  0.00  0.00            
ATOM   3168  CG  GLU X 215      50.199 116.111  39.527  0.00  0.00            
ATOM   3169  CD  GLU X 215      49.524 116.534  40.842  0.00  0.00            
ATOM   3170  OE1 GLU X 215      48.273 116.585  40.864  0.00  0.00            
ATOM   3171  OE2 GLU X 215      50.263 117.049  41.716  0.00  0.00            
ATOM   3172  H   GLU X 215      51.728 113.593  39.551  0.00  0.00            
ATOM   3173  HA  GLU X 215      48.999 113.829  40.646  0.00  0.00            
ATOM   3174  HB2 GLU X 215      50.160 114.638  37.962  0.00  0.00            
ATOM   3175  HB3 GLU X 215      48.567 115.077  38.569  0.00  0.00            
ATOM   3176  HG2 GLU X 215      50.130 116.937  38.816  0.00  0.00            
ATOM   3177  HG3 GLU X 215      51.262 115.937  39.707  0.00  0.00            
ATOM   3178  N   THR X 216      49.579 111.280  38.814  0.00  0.00            
ATOM   3179  CA  THR X 216      48.971 110.041  38.275  0.00  0.00            
ATOM   3180  C   THR X 216      48.436 109.108  39.374  0.00  0.00            
ATOM   3181  O   THR X 216      48.938 109.068  40.495  0.00  0.00            
ATOM   3182  CB  THR X 216      49.908 109.296  37.299  0.00  0.00            
ATOM   3183  OG1 THR X 216      49.191 108.253  36.664  0.00  0.00            
ATOM   3184  CG2 THR X 216      51.116 108.644  37.965  0.00  0.00            
ATOM   3185  H   THR X 216      50.546 111.249  39.107  0.00  0.00            
ATOM   3186  HA  THR X 216      48.108 110.339  37.681  0.00  0.00            
ATOM   3187  HB  THR X 216      50.252 109.997  36.539  0.00  0.00            
ATOM   3188  HG1 THR X 216      49.742 107.875  35.954  0.00  0.00            
ATOM   3189 HG21 THR X 216      51.763 108.207  37.206  0.00  0.00            
ATOM   3190 HG22 THR X 216      50.803 107.873  38.665  0.00  0.00            
ATOM   3191 HG23 THR X 216      51.671 109.392  38.520  0.00  0.00            
ATOM   3192  N   GLY X 217      47.478 108.247  39.010  0.00  0.00            
ATOM   3193  CA  GLY X 217      47.091 107.075  39.810  0.00  0.00            
ATOM   3194  C   GLY X 217      47.989 105.843  39.603  0.00  0.00            
ATOM   3195  O   GLY X 217      47.766 104.808  40.235  0.00  0.00            
ATOM   3196  H   GLY X 217      47.217 108.264  38.035  0.00  0.00            
ATOM   3197  HA2 GLY X 217      46.074 106.792  39.542  0.00  0.00            
ATOM   3198  HA3 GLY X 217      47.110 107.336  40.868  0.00  0.00            
ATOM   3199  N   GLU X 218      48.891 105.894  38.623  0.00  0.00            
ATOM   3200  CA  GLU X 218      49.803 104.812  38.238  0.00  0.00            
ATOM   3201  C   GLU X 218      50.982 104.659  39.220  0.00  0.00            
ATOM   3202  O   GLU X 218      51.495 105.632  39.762  0.00  0.00            
ATOM   3203  CB  GLU X 218      50.297 105.056  36.798  0.00  0.00            
ATOM   3204  CG  GLU X 218      49.140 104.925  35.788  0.00  0.00            
ATOM   3205  CD  GLU X 218      49.480 105.401  34.370  0.00  0.00            
ATOM   3206  OE1 GLU X 218      50.223 106.410  34.281  0.00  0.00            
ATOM   3207  OE2 GLU X 218      48.711 105.006  33.467  0.00  0.00            
ATOM   3208  H   GLU X 218      49.003 106.773  38.130  0.00  0.00            
ATOM   3209  HA  GLU X 218      49.245 103.876  38.246  0.00  0.00            
ATOM   3210  HB2 GLU X 218      51.073 104.335  36.545  0.00  0.00            
ATOM   3211  HB3 GLU X 218      50.739 106.049  36.747  0.00  0.00            
ATOM   3212  HG2 GLU X 218      48.825 103.881  35.768  0.00  0.00            
ATOM   3213  HG3 GLU X 218      48.292 105.519  36.128  0.00  0.00            
ATOM   3214  N   HIS X 219      51.481 103.432  39.407  0.00  0.00            
ATOM   3215  CA  HIS X 219      52.728 103.182  40.155  0.00  0.00            
ATOM   3216  C   HIS X 219      53.969 103.434  39.270  0.00  0.00            
ATOM   3217  O   HIS X 219      53.880 103.211  38.059  0.00  0.00            
ATOM   3218  CB  HIS X 219      52.728 101.744  40.713  0.00  0.00            
ATOM   3219  CG  HIS X 219      51.587 101.450  41.662  0.00  0.00            
ATOM   3220  ND1 HIS X 219      51.368 102.041  42.913  0.00  0.00            
ATOM   3221  CD2 HIS X 219      50.507 100.677  41.348  0.00  0.00            
ATOM   3222  CE1 HIS X 219      50.136 101.661  43.278  0.00  0.00            
ATOM   3223  NE2 HIS X 219      49.607 100.823  42.376  0.00  0.00            
ATOM   3224  H   HIS X 219      51.094 102.682  38.860  0.00  0.00            
ATOM   3225  HA  HIS X 219      52.762 103.879  40.995  0.00  0.00            
ATOM   3226  HB2 HIS X 219      52.659 101.054  39.870  0.00  0.00            
ATOM   3227  HB3 HIS X 219      53.668 101.540  41.226  0.00  0.00            
ATOM   3228  HD2 HIS X 219      50.361 100.154  40.415  0.00  0.00            
ATOM   3229  HE1 HIS X 219      49.614 102.045  44.137  0.00  0.00            
ATOM   3230  HE2 HIS X 219      48.644 100.520  42.353  0.00  0.00            
ATOM   3231  N   PRO X 220      55.180 103.573  39.853  0.00  0.00            
ATOM   3232  CA  PRO X 220      56.451 103.575  39.114  0.00  0.00            
ATOM   3233  C   PRO X 220      56.654 102.356  38.199  0.00  0.00            
ATOM   3234  O   PRO X 220      57.126 102.499  37.070  0.00  0.00            
ATOM   3235  CB  PRO X 220      57.534 103.613  40.196  0.00  0.00            
ATOM   3236  CG  PRO X 220      56.864 104.353  41.342  0.00  0.00            
ATOM   3237  CD  PRO X 220      55.430 103.829  41.264  0.00  0.00            
ATOM   3238  HA  PRO X 220      56.510 104.484  38.515  0.00  0.00            
ATOM   3239  HB2 PRO X 220      58.432 104.128  39.865  0.00  0.00            
ATOM   3240  HB3 PRO X 220      57.768 102.601  40.514  0.00  0.00            
ATOM   3241  HG2 PRO X 220      56.900 105.421  41.128  0.00  0.00            
ATOM   3242  HG3 PRO X 220      57.327 104.131  42.304  0.00  0.00            
ATOM   3243  HD2 PRO X 220      55.358 102.897  41.827  0.00  0.00            
ATOM   3244  HD3 PRO X 220      54.729 104.561  41.665  0.00  0.00            
ATOM   3245  N   GLY X 221      56.157 101.184  38.610  0.00  0.00            
ATOM   3246  CA  GLY X 221      56.137  99.980  37.777  0.00  0.00            
ATOM   3247  C   GLY X 221      55.172 100.037  36.583  0.00  0.00            
ATOM   3248  O   GLY X 221      55.556  99.632  35.492  0.00  0.00            
ATOM   3249  H   GLY X 221      55.930 101.091  39.593  0.00  0.00            
ATOM   3250  HA2 GLY X 221      55.847  99.136  38.401  0.00  0.00            
ATOM   3251  HA3 GLY X 221      57.140  99.798  37.395  0.00  0.00            
ATOM   3252  N   ALA X 222      54.005 100.675  36.729  0.00  0.00            
ATOM   3253  CA  ALA X 222      53.042 100.858  35.636  0.00  0.00            
ATOM   3254  C   ALA X 222      53.563 101.844  34.570  0.00  0.00            
ATOM   3255  O   ALA X 222      53.544 101.534  33.379  0.00  0.00            
ATOM   3256  CB  ALA X 222      51.708 101.314  36.247  0.00  0.00            
ATOM   3257  H   ALA X 222      53.857 101.210  37.572  0.00  0.00            
ATOM   3258  HA  ALA X 222      52.882  99.901  35.137  0.00  0.00            
ATOM   3259  HB1 ALA X 222      50.975 101.477  35.455  0.00  0.00            
ATOM   3260  HB2 ALA X 222      51.844 102.244  36.792  0.00  0.00            
ATOM   3261  HB3 ALA X 222      51.332 100.550  36.926  0.00  0.00            
ATOM   3262  N   LEU X 223      54.272 102.892  35.003  0.00  0.00            
ATOM   3263  CA  LEU X 223      55.003 103.781  34.096  0.00  0.00            
ATOM   3264  C   LEU X 223      56.170 103.067  33.391  0.00  0.00            
ATOM   3265  O   LEU X 223      56.375 103.267  32.195  0.00  0.00            
ATOM   3266  CB  LEU X 223      55.507 105.001  34.877  0.00  0.00            
ATOM   3267  CG  LEU X 223      54.396 105.960  35.342  0.00  0.00            
ATOM   3268  CD1 LEU X 223      54.952 106.880  36.425  0.00  0.00            
ATOM   3269  CD2 LEU X 223      53.896 106.827  34.187  0.00  0.00            
ATOM   3270  H   LEU X 223      54.285 103.086  35.998  0.00  0.00            
ATOM   3271  HA  LEU X 223      54.320 104.119  33.314  0.00  0.00            
ATOM   3272  HB2 LEU X 223      56.077 104.652  35.740  0.00  0.00            
ATOM   3273  HB3 LEU X 223      56.185 105.554  34.232  0.00  0.00            
ATOM   3274  HG  LEU X 223      53.564 105.400  35.768  0.00  0.00            
ATOM   3275 HD11 LEU X 223      54.183 107.587  36.735  0.00  0.00            
ATOM   3276 HD12 LEU X 223      55.240 106.283  37.290  0.00  0.00            
ATOM   3277 HD13 LEU X 223      55.818 107.424  36.050  0.00  0.00            
ATOM   3278 HD21 LEU X 223      53.353 106.209  33.471  0.00  0.00            
ATOM   3279 HD22 LEU X 223      54.728 107.320  33.689  0.00  0.00            
ATOM   3280 HD23 LEU X 223      53.197 107.575  34.563  0.00  0.00            
ATOM   3281  N   LYS X 224      56.901 102.178  34.080  0.00  0.00            
ATOM   3282  CA  LYS X 224      57.957 101.363  33.457  0.00  0.00            
ATOM   3283  C   LYS X 224      57.409 100.446  32.354  0.00  0.00            
ATOM   3284  O   LYS X 224      58.064 100.344  31.319  0.00  0.00            
ATOM   3285  CB  LYS X 224      58.703 100.563  34.533  0.00  0.00            
ATOM   3286  CG  LYS X 224      59.908  99.802  33.951  0.00  0.00            
ATOM   3287  CD  LYS X 224      60.565  98.875  34.978  0.00  0.00            
ATOM   3288  CE  LYS X 224      59.622  97.702  35.287  0.00  0.00            
ATOM   3289  NZ  LYS X 224      60.309  96.608  36.017  0.00  0.00            
ATOM   3290  H   LYS X 224      56.700 102.059  35.067  0.00  0.00            
ATOM   3291  HA  LYS X 224      58.659 102.032  32.963  0.00  0.00            
ATOM   3292  HB2 LYS X 224      59.058 101.249  35.303  0.00  0.00            
ATOM   3293  HB3 LYS X 224      58.011  99.859  34.988  0.00  0.00            
ATOM   3294  HG2 LYS X 224      60.644 100.523  33.595  0.00  0.00            
ATOM   3295  HG3 LYS X 224      59.598  99.188  33.105  0.00  0.00            
ATOM   3296  HD2 LYS X 224      60.799  99.436  35.883  0.00  0.00            
ATOM   3297  HD3 LYS X 224      61.492  98.501  34.546  0.00  0.00            
ATOM   3298  HE2 LYS X 224      58.768  98.073  35.864  0.00  0.00            
ATOM   3299  HE3 LYS X 224      59.218  97.322  34.341  0.00  0.00            
ATOM   3300  HZ1 LYS X 224      59.662  95.842  36.159  0.00  0.00            
ATOM   3301  HZ2 LYS X 224      61.097  96.266  35.482  0.00  0.00            
ATOM   3302  HZ3 LYS X 224      60.639  96.919  36.920  0.00  0.00            
ATOM   3303  N   ASP X 225      56.216  99.876  32.529  0.00  0.00            
ATOM   3304  CA  ASP X 225      55.536  99.086  31.493  0.00  0.00            
ATOM   3305  C   ASP X 225      55.209  99.961  30.256  0.00  0.00            
ATOM   3306  O   ASP X 225      55.651  99.624  29.153  0.00  0.00            
ATOM   3307  CB  ASP X 225      54.302  98.362  32.072  0.00  0.00            
ATOM   3308  CG  ASP X 225      54.663  97.216  33.046  0.00  0.00            
ATOM   3309  OD1 ASP X 225      55.829  96.878  33.192  0.00  0.00            
ATOM   3310  OD2 ASP X 225      53.671  96.586  33.537  0.00  0.00            
ATOM   3311  H   ASP X 225      55.754  99.977  33.424  0.00  0.00            
ATOM   3312  HA  ASP X 225      56.222  98.319  31.138  0.00  0.00            
ATOM   3313  HB2 ASP X 225      53.670  99.086  32.567  0.00  0.00            
ATOM   3314  HB3 ASP X 225      53.727  97.959  31.249  0.00  0.00            
ATOM   3315  N   MET X 226      54.701 101.185  30.443  0.00  0.00            
ATOM   3316  CA  MET X 226      54.404 102.123  29.340  0.00  0.00            
ATOM   3317  C   MET X 226      55.635 102.610  28.552  0.00  0.00            
ATOM   3318  O   MET X 226      55.515 102.854  27.354  0.00  0.00            
ATOM   3319  CB  MET X 226      53.651 103.354  29.860  0.00  0.00            
ATOM   3320  CG  MET X 226      52.261 103.018  30.403  0.00  0.00            
ATOM   3321  SD  MET X 226      51.402 104.438  31.126  0.00  0.00            
ATOM   3322  CE  MET X 226      51.070 105.460  29.668  0.00  0.00            
ATOM   3323  H   MET X 226      54.401 101.436  31.383  0.00  0.00            
ATOM   3324  HA  MET X 226      53.762 101.609  28.624  0.00  0.00            
ATOM   3325  HB2 MET X 226      53.534 104.061  29.038  0.00  0.00            
ATOM   3326  HB3 MET X 226      54.236 103.836  30.644  0.00  0.00            
ATOM   3327  HG2 MET X 226      52.359 102.262  31.181  0.00  0.00            
ATOM   3328  HG3 MET X 226      51.650 102.603  29.601  0.00  0.00            
ATOM   3329  HE1 MET X 226      50.480 106.324  29.974  0.00  0.00            
ATOM   3330  HE2 MET X 226      50.511 104.883  28.932  0.00  0.00            
ATOM   3331  HE3 MET X 226      52.008 105.804  29.233  0.00  0.00            
ATOM   3332  N   VAL X 227      56.780 102.845  29.208  0.00  0.00            
ATOM   3333  CA  VAL X 227      58.019 103.330  28.548  0.00  0.00            
ATOM   3334  C   VAL X 227      58.785 102.184  27.846  0.00  0.00            
ATOM   3335  O   VAL X 227      59.594 102.407  26.943  0.00  0.00            
ATOM   3336  CB  VAL X 227      58.937 104.072  29.554  0.00  0.00            
ATOM   3337  CG1 VAL X 227      60.185 104.733  28.939  0.00  0.00            
ATOM   3338  CG2 VAL X 227      58.260 105.228  30.305  0.00  0.00            
ATOM   3339  H   VAL X 227      56.769 102.729  30.217  0.00  0.00            
ATOM   3340  HA  VAL X 227      57.726 104.036  27.775  0.00  0.00            
ATOM   3341  HB  VAL X 227      59.261 103.336  30.290  0.00  0.00            
ATOM   3342 HG11 VAL X 227      60.747 104.041  28.325  0.00  0.00            
ATOM   3343 HG12 VAL X 227      60.839 105.107  29.725  0.00  0.00            
ATOM   3344 HG13 VAL X 227      59.899 105.572  28.305  0.00  0.00            
ATOM   3345 HG21 VAL X 227      57.298 104.934  30.707  0.00  0.00            
ATOM   3346 HG22 VAL X 227      58.101 106.063  29.628  0.00  0.00            
ATOM   3347 HG23 VAL X 227      58.898 105.551  31.125  0.00  0.00            
ATOM   3348  N   CYS X 228      58.620 100.938  28.305  0.00  0.00            
ATOM   3349  CA  CYS X 228      59.332  99.767  27.781  0.00  0.00            
ATOM   3350  C   CYS X 228      58.699  99.171  26.506  0.00  0.00            
ATOM   3351  O   CYS X 228      58.424  97.967  26.470  0.00  0.00            
ATOM   3352  CB  CYS X 228      59.505  98.739  28.909  0.00  0.00            
ATOM   3353  SG  CYS X 228      60.727  99.359  30.099  0.00  0.00            
ATOM   3354  H   CYS X 228      57.953 100.789  29.054  0.00  0.00            
ATOM   3355  HA  CYS X 228      60.327 100.084  27.480  0.00  0.00            
ATOM   3356  HB2 CYS X 228      58.545  98.575  29.405  0.00  0.00            
ATOM   3357  HB3 CYS X 228      59.848  97.790  28.497  0.00  0.00            
ATOM   3358  HG  CYS X 228      59.847 100.197  30.665  0.00  0.00            
ATOM   3359  N   SER X 229      58.752  99.918  25.392  0.00  0.00            
ATOM   3360  CA  SER X 229      58.341  99.458  24.050  0.00  0.00            
ATOM   3361  C   SER X 229      58.880  98.043  23.722  0.00  0.00            
ATOM   3362  O   SER X 229      60.093  97.808  23.841  0.00  0.00            
ATOM   3363  CB  SER X 229      58.845 100.399  22.950  0.00  0.00            
ATOM   3364  OG  SER X 229      58.746 101.758  23.303  0.00  0.00            
ATOM   3365  H   SER X 229      58.937 100.913  25.490  0.00  0.00            
ATOM   3366  HA  SER X 229      57.254  99.483  24.018  0.00  0.00            
ATOM   3367  HB2 SER X 229      59.894 100.184  22.753  0.00  0.00            
ATOM   3368  HB3 SER X 229      58.274 100.218  22.039  0.00  0.00            
ATOM   3369  HG  SER X 229      57.794 102.025  23.245  0.00  0.00            
ATOM   3370  N   PRO X 230      58.067  97.095  23.208  0.00  0.00            
ATOM   3371  CA  PRO X 230      58.488  95.703  23.026  0.00  0.00            
ATOM   3372  C   PRO X 230      59.640  95.517  22.025  0.00  0.00            
ATOM   3373  O   PRO X 230      59.498  95.724  20.815  0.00  0.00            
ATOM   3374  CB  PRO X 230      57.232  94.928  22.618  0.00  0.00            
ATOM   3375  CG  PRO X 230      56.098  95.758  23.214  0.00  0.00            
ATOM   3376  CD  PRO X 230      56.618  97.186  23.108  0.00  0.00            
ATOM   3377  HA  PRO X 230      58.809  95.339  24.003  0.00  0.00            
ATOM   3378  HB2 PRO X 230      57.244  93.916  23.023  0.00  0.00            
ATOM   3379  HB3 PRO X 230      57.130  94.908  21.533  0.00  0.00            
ATOM   3380  HG2 PRO X 230      55.167  95.628  22.662  0.00  0.00            
ATOM   3381  HG3 PRO X 230      55.965  95.499  24.265  0.00  0.00            
ATOM   3382  HD2 PRO X 230      56.361  97.608  22.139  0.00  0.00            
ATOM   3383  HD3 PRO X 230      56.177  97.779  23.909  0.00  0.00            
ATOM   3384  N   GLY X 231      60.761  94.982  22.520  0.00  0.00            
ATOM   3385  CA  GLY X 231      62.012  94.855  21.763  0.00  0.00            
ATOM   3386  C   GLY X 231      62.815  96.156  21.630  0.00  0.00            
ATOM   3387  O   GLY X 231      63.791  96.163  20.878  0.00  0.00            
ATOM   3388  H   GLY X 231      60.793  94.825  23.517  0.00  0.00            
ATOM   3389  HA2 GLY X 231      61.787  94.503  20.755  0.00  0.00            
ATOM   3390  HA3 GLY X 231      62.647  94.116  22.249  0.00  0.00            
ATOM   3391  N   GLY X 232      62.396  97.233  22.305  0.00  0.00            
ATOM   3392  CA  GLY X 232      62.977  98.575  22.274  0.00  0.00            
ATOM   3393  C   GLY X 232      64.224  98.779  23.141  0.00  0.00            
ATOM   3394  O   GLY X 232      64.806  97.838  23.681  0.00  0.00            
ATOM   3395  H   GLY X 232      61.558  97.140  22.873  0.00  0.00            
ATOM   3396  HA2 GLY X 232      62.218  99.277  22.626  0.00  0.00            
ATOM   3397  HA3 GLY X 232      63.224  98.843  21.247  0.00  0.00            
ATOM   3398  N   THR X 233      64.663 100.039  23.202  0.00  0.00            
ATOM   3399  CA  THR X 233      65.896 100.524  23.858  0.00  0.00            
ATOM   3400  C   THR X 233      65.786 100.535  25.376  0.00  0.00            
ATOM   3401  O   THR X 233      66.655  99.992  26.062  0.00  0.00            
ATOM   3402  CB  THR X 233      66.231 101.934  23.344  0.00  0.00            
ATOM   3403  OG1 THR X 233      65.172 102.828  23.626  0.00  0.00            
ATOM   3404  CG2 THR X 233      66.400 101.932  21.829  0.00  0.00            
ATOM   3405  H   THR X 233      64.108 100.757  22.757  0.00  0.00            
ATOM   3406  HA  THR X 233      66.729  99.872  23.614  0.00  0.00            
ATOM   3407  HB  THR X 233      67.148 102.287  23.805  0.00  0.00            
ATOM   3408  HG1 THR X 233      65.471 103.500  24.251  0.00  0.00            
ATOM   3409 HG21 THR X 233      66.637 102.941  21.499  0.00  0.00            
ATOM   3410 HG22 THR X 233      65.480 101.621  21.328  0.00  0.00            
ATOM   3411 HG23 THR X 233      67.215 101.265  21.546  0.00  0.00            
ATOM   3412  N   THR X 234      64.626 100.948  25.896  0.00  0.00            
ATOM   3413  CA  THR X 234      64.411 101.112  27.335  0.00  0.00            
ATOM   3414  C   THR X 234      64.522  99.782  28.088  0.00  0.00            
ATOM   3415  O   THR X 234      65.291  99.691  29.049  0.00  0.00            
ATOM   3416  CB  THR X 234      63.065 101.785  27.611  0.00  0.00            
ATOM   3417  OG1 THR X 234      62.935 102.945  26.809  0.00  0.00            
ATOM   3418  CG2 THR X 234      62.937 102.136  29.084  0.00  0.00            
ATOM   3419  H   THR X 234      64.017 101.480  25.296  0.00  0.00            
ATOM   3420  HA  THR X 234      65.210 101.749  27.713  0.00  0.00            
ATOM   3421  HB  THR X 234      62.263 101.127  27.321  0.00  0.00            
ATOM   3422  HG1 THR X 234      62.016 103.100  26.632  0.00  0.00            
ATOM   3423 HG21 THR X 234      61.945 102.535  29.295  0.00  0.00            
ATOM   3424 HG22 THR X 234      63.691 102.872  29.393  0.00  0.00            
ATOM   3425 HG23 THR X 234      63.051 101.246  29.706  0.00  0.00            
ATOM   3426  N   ILE X 235      63.932  98.698  27.562  0.00  0.00            
ATOM   3427  CA  ILE X 235      63.972  97.370  28.197  0.00  0.00            
ATOM   3428  C   ILE X 235      65.366  96.706  28.169  0.00  0.00            
ATOM   3429  O   ILE X 235      65.723  96.036  29.139  0.00  0.00            
ATOM   3430  CB  ILE X 235      62.840  96.477  27.637  0.00  0.00            
ATOM   3431  CG1 ILE X 235      62.688  95.136  28.391  0.00  0.00            
ATOM   3432  CG2 ILE X 235      62.997  96.183  26.135  0.00  0.00            
ATOM   3433  CD1 ILE X 235      62.237  95.300  29.848  0.00  0.00            
ATOM   3434  H   ILE X 235      63.355  98.822  26.744  0.00  0.00            
ATOM   3435  HA  ILE X 235      63.738  97.538  29.244  0.00  0.00            
ATOM   3436  HB  ILE X 235      61.902  97.021  27.757  0.00  0.00            
ATOM   3437 HG12 ILE X 235      63.624  94.578  28.364  0.00  0.00            
ATOM   3438 HG13 ILE X 235      61.930  94.533  27.887  0.00  0.00            
ATOM   3439 HG21 ILE X 235      62.165  95.565  25.797  0.00  0.00            
ATOM   3440 HG22 ILE X 235      63.935  95.662  25.942  0.00  0.00            
ATOM   3441 HG23 ILE X 235      62.973  97.112  25.566  0.00  0.00            
ATOM   3442 HD11 ILE X 235      62.096  94.316  30.295  0.00  0.00            
ATOM   3443 HD12 ILE X 235      61.293  95.844  29.886  0.00  0.00            
ATOM   3444 HD13 ILE X 235      62.989  95.835  30.425  0.00  0.00            
ATOM   3445  N   GLU X 236      66.224  97.006  27.181  0.00  0.00            
ATOM   3446  CA  GLU X 236      67.631  96.543  27.169  0.00  0.00            
ATOM   3447  C   GLU X 236      68.469  97.210  28.274  0.00  0.00            
ATOM   3448  O   GLU X 236      69.347  96.575  28.850  0.00  0.00            
ATOM   3449  CB  GLU X 236      68.268  96.767  25.777  0.00  0.00            
ATOM   3450  CG  GLU X 236      69.786  96.474  25.674  0.00  0.00            
ATOM   3451  CD  GLU X 236      70.195  94.995  25.730  0.00  0.00            
ATOM   3452  OE1 GLU X 236      69.404  94.142  26.185  0.00  0.00            
ATOM   3453  OE2 GLU X 236      71.382  94.664  25.487  0.00  0.00            
ATOM   3454  H   GLU X 236      65.937  97.676  26.480  0.00  0.00            
ATOM   3455  HA  GLU X 236      67.644  95.473  27.372  0.00  0.00            
ATOM   3456  HB2 GLU X 236      68.121  97.812  25.502  0.00  0.00            
ATOM   3457  HB3 GLU X 236      67.736  96.163  25.039  0.00  0.00            
ATOM   3458  HG2 GLU X 236      70.313  97.020  26.451  0.00  0.00            
ATOM   3459  HG3 GLU X 236      70.151  96.867  24.732  0.00  0.00            
ATOM   3460  N   ALA X 237      68.143  98.445  28.650  0.00  0.00            
ATOM   3461  CA  ALA X 237      68.782  99.143  29.762  0.00  0.00            
ATOM   3462  C   ALA X 237      68.164  98.789  31.127  0.00  0.00            
ATOM   3463  O   ALA X 237      68.898  98.518  32.073  0.00  0.00            
ATOM   3464  CB  ALA X 237      68.662 100.625  29.466  0.00  0.00            
ATOM   3465  H   ALA X 237      67.400  98.919  28.152  0.00  0.00            
ATOM   3466  HA  ALA X 237      69.843  98.887  29.796  0.00  0.00            
ATOM   3467  HB1 ALA X 237      67.610 100.880  29.402  0.00  0.00            
ATOM   3468  HB2 ALA X 237      69.141 100.828  28.513  0.00  0.00            
ATOM   3469  HB3 ALA X 237      69.142 101.213  30.249  0.00  0.00            
ATOM   3470  N   VAL X 238      66.839  98.607  31.200  0.00  0.00            
ATOM   3471  CA  VAL X 238      66.141  98.121  32.406  0.00  0.00            
ATOM   3472  C   VAL X 238      66.661  96.746  32.822  0.00  0.00            
ATOM   3473  O   VAL X 238      67.063  96.591  33.972  0.00  0.00            
ATOM   3474  CB  VAL X 238      64.611  98.093  32.201  0.00  0.00            
ATOM   3475  CG1 VAL X 238      63.845  97.293  33.264  0.00  0.00            
ATOM   3476  CG2 VAL X 238      64.027  99.512  32.195  0.00  0.00            
ATOM   3477  H   VAL X 238      66.286  98.839  30.380  0.00  0.00            
ATOM   3478  HA  VAL X 238      66.360  98.796  33.234  0.00  0.00            
ATOM   3479  HB  VAL X 238      64.406  97.628  31.241  0.00  0.00            
ATOM   3480 HG21 VAL X 238      64.436 100.085  31.369  0.00  0.00            
ATOM   3481 HG22 VAL X 238      64.267 100.025  33.123  0.00  0.00            
ATOM   3482 HG23 VAL X 238      62.945  99.471  32.081  0.00  0.00            
ATOM   3483 HG11 VAL X 238      64.134  96.243  33.238  0.00  0.00            
ATOM   3484 HG12 VAL X 238      64.049  97.696  34.256  0.00  0.00            
ATOM   3485 HG13 VAL X 238      62.779  97.345  33.050  0.00  0.00            
ATOM   3486  N   ARG X 239      66.825  95.792  31.891  0.00  0.00            
ATOM   3487  CA  ARG X 239      67.409  94.483  32.235  0.00  0.00            
ATOM   3488  C   ARG X 239      68.875  94.575  32.673  0.00  0.00            
ATOM   3489  O   ARG X 239      69.266  93.807  33.538  0.00  0.00            
ATOM   3490  CB  ARG X 239      67.146  93.441  31.129  0.00  0.00            
ATOM   3491  CG  ARG X 239      67.978  93.598  29.848  0.00  0.00            
ATOM   3492  CD  ARG X 239      69.293  92.796  29.873  0.00  0.00            
ATOM   3493  NE  ARG X 239      70.048  92.969  28.619  0.00  0.00            
ATOM   3494  CZ  ARG X 239      71.067  92.243  28.198  0.00  0.00            
ATOM   3495  NH1 ARG X 239      71.564  91.247  28.852  0.00  0.00            
ATOM   3496  NH2 ARG X 239      71.564  92.428  27.022  0.00  0.00            
ATOM   3497  H   ARG X 239      66.513  95.969  30.939  0.00  0.00            
ATOM   3498  HA  ARG X 239      66.887  94.123  33.124  0.00  0.00            
ATOM   3499  HB2 ARG X 239      67.313  92.443  31.536  0.00  0.00            
ATOM   3500  HB3 ARG X 239      66.093  93.502  30.855  0.00  0.00            
ATOM   3501  HG2 ARG X 239      67.385  93.247  29.002  0.00  0.00            
ATOM   3502  HG3 ARG X 239      68.189  94.648  29.691  0.00  0.00            
ATOM   3503  HD2 ARG X 239      69.052  91.739  30.010  0.00  0.00            
ATOM   3504  HD3 ARG X 239      69.909  93.114  30.718  0.00  0.00            
ATOM   3505  HE  ARG X 239      69.687  93.641  27.943  0.00  0.00            
ATOM   3506 HH11 ARG X 239      72.513  90.997  28.688  0.00  0.00            
ATOM   3507 HH12 ARG X 239      71.278  91.150  29.835  0.00  0.00            
ATOM   3508 HH21 ARG X 239      71.862  91.617  26.541  0.00  0.00            
ATOM   3509 HH22 ARG X 239      71.150  93.202  26.486  0.00  0.00            
ATOM   3510  N   VAL X 240      69.628  95.592  32.243  0.00  0.00            
ATOM   3511  CA  VAL X 240      71.009  95.847  32.707  0.00  0.00            
ATOM   3512  C   VAL X 240      71.049  96.490  34.100  0.00  0.00            
ATOM   3513  O   VAL X 240      71.856  96.076  34.928  0.00  0.00            
ATOM   3514  CB  VAL X 240      71.783  96.684  31.674  0.00  0.00            
ATOM   3515  CG1 VAL X 240      73.178  97.130  32.138  0.00  0.00            
ATOM   3516  CG2 VAL X 240      71.951  95.874  30.384  0.00  0.00            
ATOM   3517  H   VAL X 240      69.220  96.247  31.591  0.00  0.00            
ATOM   3518  HA  VAL X 240      71.527  94.893  32.785  0.00  0.00            
ATOM   3519  HB  VAL X 240      71.208  97.580  31.449  0.00  0.00            
ATOM   3520 HG11 VAL X 240      73.103  97.807  32.991  0.00  0.00            
ATOM   3521 HG12 VAL X 240      73.682  97.662  31.334  0.00  0.00            
ATOM   3522 HG13 VAL X 240      73.776  96.264  32.425  0.00  0.00            
ATOM   3523 HG21 VAL X 240      71.117  95.201  30.219  0.00  0.00            
ATOM   3524 HG22 VAL X 240      71.948  96.570  29.559  0.00  0.00            
ATOM   3525 HG23 VAL X 240      72.870  95.293  30.400  0.00  0.00            
ATOM   3526  N   LEU X 241      70.077  97.344  34.441  0.00  0.00            
ATOM   3527  CA  LEU X 241      69.880  97.822  35.815  0.00  0.00            
ATOM   3528  C   LEU X 241      69.513  96.668  36.766  0.00  0.00            
ATOM   3529  O   LEU X 241      70.081  96.579  37.854  0.00  0.00            
ATOM   3530  CB  LEU X 241      68.807  98.931  35.844  0.00  0.00            
ATOM   3531  CG  LEU X 241      69.192 100.258  35.165  0.00  0.00            
ATOM   3532  CD1 LEU X 241      68.010 101.224  35.226  0.00  0.00            
ATOM   3533  CD2 LEU X 241      70.379 100.960  35.828  0.00  0.00            
ATOM   3534  H   LEU X 241      69.417  97.631  33.726  0.00  0.00            
ATOM   3535  HA  LEU X 241      70.822  98.231  36.181  0.00  0.00            
ATOM   3536  HB2 LEU X 241      68.549  99.144  36.880  0.00  0.00            
ATOM   3537  HB3 LEU X 241      67.910  98.553  35.360  0.00  0.00            
ATOM   3538  HG  LEU X 241      69.425 100.072  34.121  0.00  0.00            
ATOM   3539 HD11 LEU X 241      67.162 100.796  34.695  0.00  0.00            
ATOM   3540 HD12 LEU X 241      67.732 101.420  36.263  0.00  0.00            
ATOM   3541 HD13 LEU X 241      68.284 102.158  34.741  0.00  0.00            
ATOM   3542 HD21 LEU X 241      71.282 100.360  35.719  0.00  0.00            
ATOM   3543 HD22 LEU X 241      70.174 101.129  36.881  0.00  0.00            
ATOM   3544 HD23 LEU X 241      70.554 101.920  35.341  0.00  0.00            
ATOM   3545  N   GLU X 242      68.672  95.725  36.335  0.00  0.00            
ATOM   3546  CA  GLU X 242      68.366  94.514  37.114  0.00  0.00            
ATOM   3547  C   GLU X 242      69.599  93.554  37.187  0.00  0.00            
ATOM   3548  O   GLU X 242      69.972  93.152  38.289  0.00  0.00            
ATOM   3549  CB  GLU X 242      67.074  93.844  36.576  0.00  0.00            
ATOM   3550  CG  GLU X 242      65.770  94.699  36.498  0.00  0.00            
ATOM   3551  CD  GLU X 242      65.051  95.129  37.800  0.00  0.00            
ATOM   3552  OE1 GLU X 242      65.477  94.767  38.917  0.00  0.00            
ATOM   3553  OE2 GLU X 242      64.044  95.888  37.724  0.00  0.00            
ATOM   3554  H   GLU X 242      68.253  95.837  35.418  0.00  0.00            
ATOM   3555  HA  GLU X 242      68.153  94.807  38.142  0.00  0.00            
ATOM   3556  HB2 GLU X 242      66.872  92.945  37.161  0.00  0.00            
ATOM   3557  HB3 GLU X 242      67.293  93.508  35.560  0.00  0.00            
ATOM   3558  HG2 GLU X 242      65.053  94.126  35.909  0.00  0.00            
ATOM   3559  HG3 GLU X 242      65.975  95.598  35.931  0.00  0.00            
ATOM   3560  N   GLU X 243      70.398  93.389  36.113  0.00  0.00            
ATOM   3561  CA  GLU X 243      71.662  92.602  36.096  0.00  0.00            
ATOM   3562  C   GLU X 243      72.766  93.154  37.007  0.00  0.00            
ATOM   3563  O   GLU X 243      73.572  92.388  37.542  0.00  0.00            
ATOM   3564  CB  GLU X 243      72.263  92.528  34.675  0.00  0.00            
ATOM   3565  CG  GLU X 243      71.569  91.502  33.773  0.00  0.00            
ATOM   3566  CD  GLU X 243      71.999  91.572  32.301  0.00  0.00            
ATOM   3567  OE1 GLU X 243      73.051  92.156  31.958  0.00  0.00            
ATOM   3568  OE2 GLU X 243      71.299  90.930  31.480  0.00  0.00            
ATOM   3569  H   GLU X 243      70.074  93.762  35.226  0.00  0.00            
ATOM   3570  HA  GLU X 243      71.457  91.589  36.440  0.00  0.00            
ATOM   3571  HB2 GLU X 243      73.314  92.238  34.745  0.00  0.00            
ATOM   3572  HB3 GLU X 243      72.230  93.515  34.223  0.00  0.00            
ATOM   3573  HG2 GLU X 243      71.782  90.503  34.159  0.00  0.00            
ATOM   3574  HG3 GLU X 243      70.491  91.645  33.828  0.00  0.00            
ATOM   3575  N   LYS X 244      72.874  94.480  37.113  0.00  0.00            
ATOM   3576  CA  LYS X 244      73.857  95.177  37.957  0.00  0.00            
ATOM   3577  C   LYS X 244      73.306  95.541  39.338  0.00  0.00            
ATOM   3578  O   LYS X 244      74.001  96.180  40.120  0.00  0.00            
ATOM   3579  CB  LYS X 244      74.452  96.369  37.180  0.00  0.00            
ATOM   3580  CG  LYS X 244      75.127  95.946  35.861  0.00  0.00            
ATOM   3581  CD  LYS X 244      76.313  94.999  36.081  0.00  0.00            
ATOM   3582  CE  LYS X 244      76.944  94.645  34.735  0.00  0.00            
ATOM   3583  NZ  LYS X 244      78.234  93.956  34.931  0.00  0.00            
ATOM   3584  H   LYS X 244      72.260  95.044  36.528  0.00  0.00            
ATOM   3585  HA  LYS X 244      74.667  94.490  38.190  0.00  0.00            
ATOM   3586  HB2 LYS X 244      75.195  96.873  37.801  0.00  0.00            
ATOM   3587  HB3 LYS X 244      73.659  97.083  36.954  0.00  0.00            
ATOM   3588  HG2 LYS X 244      74.405  95.459  35.206  0.00  0.00            
ATOM   3589  HG3 LYS X 244      75.477  96.844  35.353  0.00  0.00            
ATOM   3590  HD2 LYS X 244      77.046  95.501  36.716  0.00  0.00            
ATOM   3591  HD3 LYS X 244      75.981  94.078  36.561  0.00  0.00            
ATOM   3592  HE2 LYS X 244      77.114  95.571  34.180  0.00  0.00            
ATOM   3593  HE3 LYS X 244      76.242  94.034  34.161  0.00  0.00            
ATOM   3594  HZ1 LYS X 244      78.668  93.784  34.037  0.00  0.00            
ATOM   3595  HZ2 LYS X 244      78.096  93.094  35.438  0.00  0.00            
ATOM   3596  HZ3 LYS X 244      78.844  94.578  35.449  0.00  0.00            
ATOM   3597  N   GLY X 245      72.124  95.028  39.693  0.00  0.00            
ATOM   3598  CA  GLY X 245      71.577  95.102  41.049  0.00  0.00            
ATOM   3599  C   GLY X 245      71.140  96.501  41.474  0.00  0.00            
ATOM   3600  O   GLY X 245      71.089  96.771  42.671  0.00  0.00            
ATOM   3601  H   GLY X 245      71.615  94.488  39.003  0.00  0.00            
ATOM   3602  HA2 GLY X 245      72.324  94.750  41.761  0.00  0.00            
ATOM   3603  HA3 GLY X 245      70.706  94.450  41.101  0.00  0.00            
ATOM   3604  N   PHE X 246      70.751  97.358  40.526  0.00  0.00            
ATOM   3605  CA  PHE X 246      70.366  98.758  40.733  0.00  0.00            
ATOM   3606  C   PHE X 246      69.478  98.979  41.981  0.00  0.00            
ATOM   3607  O   PHE X 246      69.812  99.794  42.842  0.00  0.00            
ATOM   3608  CB  PHE X 246      69.689  99.244  39.432  0.00  0.00            
ATOM   3609  CG  PHE X 246      68.895 100.508  39.627  0.00  0.00            
ATOM   3610  CD1 PHE X 246      67.594 100.389  40.147  0.00  0.00            
ATOM   3611  CD2 PHE X 246      69.516 101.766  39.531  0.00  0.00            
ATOM   3612  CE1 PHE X 246      67.029 101.469  40.826  0.00  0.00            
ATOM   3613  CE2 PHE X 246      68.868 102.880  40.080  0.00  0.00            
ATOM   3614  CZ  PHE X 246      67.702 102.692  40.823  0.00  0.00            
ATOM   3615  H   PHE X 246      70.777  97.028  39.564  0.00  0.00            
ATOM   3616  HA  PHE X 246      71.266  99.355  40.887  0.00  0.00            
ATOM   3617  HB2 PHE X 246      70.444  99.392  38.660  0.00  0.00            
ATOM   3618  HB3 PHE X 246      68.990  98.481  39.090  0.00  0.00            
ATOM   3619  HD1 PHE X 246      67.110  99.429  40.186  0.00  0.00            
ATOM   3620  HD2 PHE X 246      70.506 101.866  39.110  0.00  0.00            
ATOM   3621  HE1 PHE X 246      66.124 101.343  41.397  0.00  0.00            
ATOM   3622  HE2 PHE X 246      69.286 103.868  40.024  0.00  0.00            
ATOM   3623  HZ  PHE X 246      67.351 103.498  41.418  0.00  0.00            
ATOM   3624  N   ARG X 247      68.408  98.182  42.147  0.00  0.00            
ATOM   3625  CA  ARG X 247      67.477  98.302  43.289  0.00  0.00            
ATOM   3626  C   ARG X 247      68.144  97.912  44.608  0.00  0.00            
ATOM   3627  O   ARG X 247      68.043  98.642  45.590  0.00  0.00            
ATOM   3628  CB  ARG X 247      66.220  97.439  43.077  0.00  0.00            
ATOM   3629  CG  ARG X 247      65.429  97.777  41.807  0.00  0.00            
ATOM   3630  CD  ARG X 247      64.206  96.860  41.700  0.00  0.00            
ATOM   3631  NE  ARG X 247      63.568  96.990  40.384  0.00  0.00            
ATOM   3632  CZ  ARG X 247      62.689  97.893  40.007  0.00  0.00            
ATOM   3633  NH1 ARG X 247      62.232  98.831  40.793  0.00  0.00            
ATOM   3634  NH2 ARG X 247      62.349  97.895  38.756  0.00  0.00            
ATOM   3635  H   ARG X 247      68.213  97.508  41.421  0.00  0.00            
ATOM   3636  HA  ARG X 247      67.181  99.347  43.397  0.00  0.00            
ATOM   3637  HB2 ARG X 247      66.512  96.389  43.032  0.00  0.00            
ATOM   3638  HB3 ARG X 247      65.561  97.571  43.938  0.00  0.00            
ATOM   3639  HG2 ARG X 247      66.057  97.609  40.932  0.00  0.00            
ATOM   3640  HG3 ARG X 247      65.110  98.820  41.830  0.00  0.00            
ATOM   3641  HD2 ARG X 247      64.535  95.824  41.805  0.00  0.00            
ATOM   3642  HD3 ARG X 247      63.499  97.081  42.504  0.00  0.00            
ATOM   3643  HE  ARG X 247      63.868  96.319  39.672  0.00  0.00            
ATOM   3644 HH11 ARG X 247      62.490  98.810  41.770  0.00  0.00            
ATOM   3645 HH12 ARG X 247      61.408  99.360  40.560  0.00  0.00            
ATOM   3646 HH21 ARG X 247      61.953  98.738  38.397  0.00  0.00            
ATOM   3647 HH22 ARG X 247      62.928  97.260  38.193  0.00  0.00            
ATOM   3648  N   ALA X 248      68.886  96.804  44.598  0.00  0.00            
ATOM   3649  CA  ALA X 248      69.617  96.299  45.755  0.00  0.00            
ATOM   3650  C   ALA X 248      70.682  97.295  46.249  0.00  0.00            
ATOM   3651  O   ALA X 248      70.664  97.636  47.426  0.00  0.00            
ATOM   3652  CB  ALA X 248      70.214  94.931  45.397  0.00  0.00            
ATOM   3653  H   ALA X 248      69.038  96.350  43.712  0.00  0.00            
ATOM   3654  HA  ALA X 248      68.909  96.155  46.573  0.00  0.00            
ATOM   3655  HB1 ALA X 248      70.728  94.519  46.267  0.00  0.00            
ATOM   3656  HB2 ALA X 248      70.932  95.025  44.582  0.00  0.00            
ATOM   3657  HB3 ALA X 248      69.420  94.245  45.100  0.00  0.00            
ATOM   3658  N   ALA X 249      71.410  97.953  45.340  0.00  0.00            
ATOM   3659  CA  ALA X 249      72.397  98.980  45.686  0.00  0.00            
ATOM   3660  C   ALA X 249      71.781 100.202  46.408  0.00  0.00            
ATOM   3661  O   ALA X 249      72.322 100.655  47.418  0.00  0.00            
ATOM   3662  CB  ALA X 249      73.126  99.382  44.396  0.00  0.00            
ATOM   3663  H   ALA X 249      71.340  97.667  44.369  0.00  0.00            
ATOM   3664  HA  ALA X 249      73.127  98.536  46.367  0.00  0.00            
ATOM   3665  HB1 ALA X 249      73.902 100.113  44.623  0.00  0.00            
ATOM   3666  HB2 ALA X 249      73.591  98.504  43.944  0.00  0.00            
ATOM   3667  HB3 ALA X 249      72.424  99.817  43.684  0.00  0.00            
ATOM   3668  N   VAL X 250      70.593 100.659  45.984  0.00  0.00            
ATOM   3669  CA  VAL X 250      69.842 101.741  46.657  0.00  0.00            
ATOM   3670  C   VAL X 250      69.293 101.293  48.027  0.00  0.00            
ATOM   3671  O   VAL X 250      69.483 102.002  49.016  0.00  0.00            
ATOM   3672  CB  VAL X 250      68.723 102.282  45.734  0.00  0.00            
ATOM   3673  CG1 VAL X 250      67.832 103.343  46.397  0.00  0.00            
ATOM   3674  CG2 VAL X 250      69.289 102.931  44.460  0.00  0.00            
ATOM   3675  H   VAL X 250      70.186 100.230  45.162  0.00  0.00            
ATOM   3676  HA  VAL X 250      70.530 102.563  46.855  0.00  0.00            
ATOM   3677  HB  VAL X 250      68.091 101.448  45.436  0.00  0.00            
ATOM   3678 HG11 VAL X 250      67.285 102.913  47.235  0.00  0.00            
ATOM   3679 HG12 VAL X 250      67.102 103.713  45.675  0.00  0.00            
ATOM   3680 HG13 VAL X 250      68.439 104.179  46.746  0.00  0.00            
ATOM   3681 HG21 VAL X 250      69.874 102.211  43.890  0.00  0.00            
ATOM   3682 HG22 VAL X 250      68.468 103.270  43.828  0.00  0.00            
ATOM   3683 HG23 VAL X 250      69.919 103.784  44.714  0.00  0.00            
ATOM   3684  N   ILE X 251      68.754 100.073  48.143  0.00  0.00            
ATOM   3685  CA  ILE X 251      68.233  99.509  49.408  0.00  0.00            
ATOM   3686  C   ILE X 251      69.355  99.241  50.436  0.00  0.00            
ATOM   3687  O   ILE X 251      69.200  99.556  51.619  0.00  0.00            
ATOM   3688  CB  ILE X 251      67.394  98.235  49.114  0.00  0.00            
ATOM   3689  CG1 ILE X 251      66.114  98.558  48.298  0.00  0.00            
ATOM   3690  CG2 ILE X 251      66.988  97.507  50.411  0.00  0.00            
ATOM   3691  CD1 ILE X 251      65.479  97.334  47.619  0.00  0.00            
ATOM   3692  H   ILE X 251      68.656  99.517  47.299  0.00  0.00            
ATOM   3693  HA  ILE X 251      67.573 100.245  49.864  0.00  0.00            
ATOM   3694  HB  ILE X 251      68.016  97.557  48.527  0.00  0.00            
ATOM   3695 HG12 ILE X 251      65.369  99.013  48.949  0.00  0.00            
ATOM   3696 HG13 ILE X 251      66.344  99.278  47.513  0.00  0.00            
ATOM   3697 HG21 ILE X 251      67.868  97.158  50.951  0.00  0.00            
ATOM   3698 HG22 ILE X 251      66.383  96.631  50.184  0.00  0.00            
ATOM   3699 HG23 ILE X 251      66.415  98.177  51.052  0.00  0.00            
ATOM   3700 HD11 ILE X 251      64.645  97.660  46.997  0.00  0.00            
ATOM   3701 HD12 ILE X 251      66.213  96.831  46.990  0.00  0.00            
ATOM   3702 HD13 ILE X 251      65.097  96.636  48.362  0.00  0.00            
ATOM   3703  N   GLU X 252      70.526  98.773  49.996  0.00  0.00            
ATOM   3704  CA  GLU X 252      71.717  98.584  50.838  0.00  0.00            
ATOM   3705  C   GLU X 252      72.298  99.927  51.317  0.00  0.00            
ATOM   3706  O   GLU X 252      72.643 100.059  52.494  0.00  0.00            
ATOM   3707  CB  GLU X 252      72.792  97.773  50.083  0.00  0.00            
ATOM   3708  CG  GLU X 252      72.454  96.276  49.973  0.00  0.00            
ATOM   3709  CD  GLU X 252      73.603  95.454  49.361  0.00  0.00            
ATOM   3710  OE1 GLU X 252      74.226  95.922  48.381  0.00  0.00            
ATOM   3711  OE2 GLU X 252      74.057  94.481  50.005  0.00  0.00            
ATOM   3712  H   GLU X 252      70.603  98.530  49.012  0.00  0.00            
ATOM   3713  HA  GLU X 252      71.435  98.028  51.733  0.00  0.00            
ATOM   3714  HB2 GLU X 252      73.733  97.864  50.631  0.00  0.00            
ATOM   3715  HB3 GLU X 252      72.938  98.204  49.091  0.00  0.00            
ATOM   3716  HG2 GLU X 252      71.557  96.149  49.371  0.00  0.00            
ATOM   3717  HG3 GLU X 252      72.232  95.901  50.972  0.00  0.00            
ATOM   3718  N   ALA X 253      72.275 100.963  50.471  0.00  0.00            
ATOM   3719  CA  ALA X 253      72.672 102.320  50.847  0.00  0.00            
ATOM   3720  C   ALA X 253      71.713 102.961  51.868  0.00  0.00            
ATOM   3721  O   ALA X 253      72.169 103.454  52.901  0.00  0.00            
ATOM   3722  CB  ALA X 253      72.797 103.153  49.569  0.00  0.00            
ATOM   3723  H   ALA X 253      71.983 100.800  49.512  0.00  0.00            
ATOM   3724  HA  ALA X 253      73.654 102.277  51.316  0.00  0.00            
ATOM   3725  HB1 ALA X 253      73.127 104.161  49.818  0.00  0.00            
ATOM   3726  HB2 ALA X 253      71.837 103.207  49.054  0.00  0.00            
ATOM   3727  HB3 ALA X 253      73.529 102.692  48.906  0.00  0.00            
ATOM   3728  N   MET X 254      70.396 102.789  51.701  0.00  0.00            
ATOM   3729  CA  MET X 254      69.396 103.218  52.692  0.00  0.00            
ATOM   3730  C   MET X 254      69.525 102.464  54.021  0.00  0.00            
ATOM   3731  O   MET X 254      69.543 103.090  55.078  0.00  0.00            
ATOM   3732  CB  MET X 254      67.979 103.025  52.136  0.00  0.00            
ATOM   3733  CG  MET X 254      67.652 103.976  50.980  0.00  0.00            
ATOM   3734  SD  MET X 254      67.568 105.723  51.454  0.00  0.00            
ATOM   3735  CE  MET X 254      67.162 106.445  49.845  0.00  0.00            
ATOM   3736  H   MET X 254      70.074 102.368  50.834  0.00  0.00            
ATOM   3737  HA  MET X 254      69.543 104.276  52.911  0.00  0.00            
ATOM   3738  HB2 MET X 254      67.879 101.996  51.793  0.00  0.00            
ATOM   3739  HB3 MET X 254      67.253 103.195  52.933  0.00  0.00            
ATOM   3740  HG2 MET X 254      68.397 103.862  50.195  0.00  0.00            
ATOM   3741  HG3 MET X 254      66.686 103.692  50.565  0.00  0.00            
ATOM   3742  HE1 MET X 254      67.177 107.532  49.920  0.00  0.00            
ATOM   3743  HE2 MET X 254      66.168 106.121  49.540  0.00  0.00            
ATOM   3744  HE3 MET X 254      67.892 106.122  49.102  0.00  0.00            
ATOM   3745  N   THR X 255      69.806 101.158  53.972  0.00  0.00            
ATOM   3746  CA  THR X 255      70.072 100.340  55.169  0.00  0.00            
ATOM   3747  C   THR X 255      71.275 100.864  55.954  0.00  0.00            
ATOM   3748  O   THR X 255      71.179 101.083  57.157  0.00  0.00            
ATOM   3749  CB  THR X 255      70.296  98.871  54.787  0.00  0.00            
ATOM   3750  OG1 THR X 255      69.152  98.381  54.126  0.00  0.00            
ATOM   3751  CG2 THR X 255      70.547  97.977  56.002  0.00  0.00            
ATOM   3752  H   THR X 255      69.802 100.705  53.064  0.00  0.00            
ATOM   3753  HA  THR X 255      69.210 100.384  55.832  0.00  0.00            
ATOM   3754  HB  THR X 255      71.150  98.791  54.116  0.00  0.00            
ATOM   3755  HG1 THR X 255      69.053  98.859  53.286  0.00  0.00            
ATOM   3756 HG21 THR X 255      70.561  96.932  55.695  0.00  0.00            
ATOM   3757 HG22 THR X 255      69.756  98.122  56.739  0.00  0.00            
ATOM   3758 HG23 THR X 255      71.508  98.219  56.458  0.00  0.00            
ATOM   3759  N   LYS X 256      72.354 101.234  55.256  0.00  0.00            
ATOM   3760  CA  LYS X 256      73.567 101.817  55.850  0.00  0.00            
ATOM   3761  C   LYS X 256      73.387 103.264  56.338  0.00  0.00            
ATOM   3762  O   LYS X 256      73.936 103.621  57.379  0.00  0.00            
ATOM   3763  CB  LYS X 256      74.689 101.685  54.813  0.00  0.00            
ATOM   3764  CG  LYS X 256      75.147 100.227  54.632  0.00  0.00            
ATOM   3765  CD  LYS X 256      75.952  99.694  55.826  0.00  0.00            
ATOM   3766  CE  LYS X 256      77.085  98.750  55.408  0.00  0.00            
ATOM   3767  NZ  LYS X 256      76.624  97.716  54.449  0.00  0.00            
ATOM   3768  H   LYS X 256      72.347 101.064  54.254  0.00  0.00            
ATOM   3769  HA  LYS X 256      73.840 101.244  56.738  0.00  0.00            
ATOM   3770  HB2 LYS X 256      75.546 102.285  55.114  0.00  0.00            
ATOM   3771  HB3 LYS X 256      74.339 102.066  53.852  0.00  0.00            
ATOM   3772  HG2 LYS X 256      75.755 100.161  53.737  0.00  0.00            
ATOM   3773  HG3 LYS X 256      74.290  99.574  54.475  0.00  0.00            
ATOM   3774  HD2 LYS X 256      75.267  99.168  56.489  0.00  0.00            
ATOM   3775  HD3 LYS X 256      76.393 100.521  56.389  0.00  0.00            
ATOM   3776  HE2 LYS X 256      77.480  98.287  56.318  0.00  0.00            
ATOM   3777  HE3 LYS X 256      77.879  99.355  54.960  0.00  0.00            
ATOM   3778  HZ1 LYS X 256      77.347  97.037  54.268  0.00  0.00            
ATOM   3779  HZ2 LYS X 256      76.370  98.155  53.573  0.00  0.00            
ATOM   3780  HZ3 LYS X 256      75.804  97.254  54.816  0.00  0.00            
ATOM   3781  N   CYS X 257      72.479 104.032  55.731  0.00  0.00            
ATOM   3782  CA  CYS X 257      72.036 105.336  56.244  0.00  0.00            
ATOM   3783  C   CYS X 257      71.299 105.214  57.594  0.00  0.00            
ATOM   3784  O   CYS X 257      71.549 105.979  58.533  0.00  0.00            
ATOM   3785  CB  CYS X 257      71.108 105.976  55.202  0.00  0.00            
ATOM   3786  SG  CYS X 257      70.990 107.750  55.540  0.00  0.00            
ATOM   3787  H   CYS X 257      72.066 103.684  54.874  0.00  0.00            
ATOM   3788  HA  CYS X 257      72.909 105.976  56.387  0.00  0.00            
ATOM   3789  HB2 CYS X 257      71.496 105.824  54.198  0.00  0.00            
ATOM   3790  HB3 CYS X 257      70.116 105.524  55.247  0.00  0.00            
ATOM   3791  HG  CYS X 257      70.913 108.142  54.259  0.00  0.00            
ATOM   3792  N   MET X 258      70.436 104.198  57.708  0.00  0.00            
ATOM   3793  CA  MET X 258      69.692 103.878  58.928  0.00  0.00            
ATOM   3794  C   MET X 258      70.593 103.278  60.018  0.00  0.00            
ATOM   3795  O   MET X 258      70.685 103.892  61.074  0.00  0.00            
ATOM   3796  CB  MET X 258      68.505 102.958  58.602  0.00  0.00            
ATOM   3797  CG  MET X 258      67.461 103.670  57.729  0.00  0.00            
ATOM   3798  SD  MET X 258      65.939 102.727  57.419  0.00  0.00            
ATOM   3799  CE  MET X 258      66.521 101.391  56.343  0.00  0.00            
ATOM   3800  H   MET X 258      70.277 103.616  56.892  0.00  0.00            
ATOM   3801  HA  MET X 258      69.285 104.805  59.333  0.00  0.00            
ATOM   3802  HB2 MET X 258      68.027 102.661  59.536  0.00  0.00            
ATOM   3803  HB3 MET X 258      68.861 102.063  58.093  0.00  0.00            
ATOM   3804  HG2 MET X 258      67.178 104.594  58.232  0.00  0.00            
ATOM   3805  HG3 MET X 258      67.905 103.944  56.773  0.00  0.00            
ATOM   3806  HE1 MET X 258      65.675 100.758  56.071  0.00  0.00            
ATOM   3807  HE2 MET X 258      66.961 101.807  55.438  0.00  0.00            
ATOM   3808  HE3 MET X 258      67.258 100.789  56.873  0.00  0.00            
ATOM   3809  N   GLU X 259      71.508 102.362  59.679  0.00  0.00            
ATOM   3810  CA  GLU X 259      72.543 101.850  60.602  0.00  0.00            
ATOM   3811  C   GLU X 259      73.431 102.980  61.153  0.00  0.00            
ATOM   3812  O   GLU X 259      73.798 102.989  62.332  0.00  0.00            
ATOM   3813  CB  GLU X 259      73.412 100.792  59.879  0.00  0.00            
ATOM   3814  CG  GLU X 259      74.493 100.167  60.788  0.00  0.00            
ATOM   3815  CD  GLU X 259      75.576  99.338  60.071  0.00  0.00            
ATOM   3816  OE1 GLU X 259      76.636  99.137  60.720  0.00  0.00            
ATOM   3817  OE2 GLU X 259      75.409  98.926  58.906  0.00  0.00            
ATOM   3818  H   GLU X 259      71.408 101.903  58.778  0.00  0.00            
ATOM   3819  HA  GLU X 259      72.049 101.375  61.454  0.00  0.00            
ATOM   3820  HB2 GLU X 259      73.903 101.273  59.032  0.00  0.00            
ATOM   3821  HB3 GLU X 259      72.766  99.999  59.499  0.00  0.00            
ATOM   3822  HG2 GLU X 259      75.018 100.960  61.320  0.00  0.00            
ATOM   3823  HG3 GLU X 259      74.003  99.546  61.540  0.00  0.00            
ATOM   3824  N   LYS X 260      73.743 103.992  60.332  0.00  0.00            
ATOM   3825  CA  LYS X 260      74.490 105.159  60.803  0.00  0.00            
ATOM   3826  C   LYS X 260      73.652 106.094  61.673  0.00  0.00            
ATOM   3827  O   LYS X 260      74.203 106.653  62.615  0.00  0.00            
ATOM   3828  CB  LYS X 260      75.128 105.883  59.611  0.00  0.00            
ATOM   3829  CG  LYS X 260      76.131 106.956  60.051  0.00  0.00            
ATOM   3830  CD  LYS X 260      77.359 106.378  60.764  0.00  0.00            
ATOM   3831  CE  LYS X 260      78.135 107.553  61.338  0.00  0.00            
ATOM   3832  NZ  LYS X 260      79.379 107.117  62.003  0.00  0.00            
ATOM   3833  H   LYS X 260      73.458 103.935  59.358  0.00  0.00            
ATOM   3834  HA  LYS X 260      75.266 104.775  61.457  0.00  0.00            
ATOM   3835  HB2 LYS X 260      74.344 106.346  59.011  0.00  0.00            
ATOM   3836  HB3 LYS X 260      75.650 105.158  58.986  0.00  0.00            
ATOM   3837  HG2 LYS X 260      75.636 107.684  60.696  0.00  0.00            
ATOM   3838  HG3 LYS X 260      76.478 107.481  59.164  0.00  0.00            
ATOM   3839  HD2 LYS X 260      77.075 105.721  61.583  0.00  0.00            
ATOM   3840  HD3 LYS X 260      77.966 105.828  60.041  0.00  0.00            
ATOM   3841  HE2 LYS X 260      78.362 108.241  60.519  0.00  0.00            
ATOM   3842  HE3 LYS X 260      77.494 108.082  62.051  0.00  0.00            
ATOM   3843  HZ1 LYS X 260      79.851 107.933  62.371  0.00  0.00            
ATOM   3844  HZ2 LYS X 260      79.157 106.487  62.763  0.00  0.00            
ATOM   3845  HZ3 LYS X 260      79.976 106.654  61.333  0.00  0.00            
ATOM   3846  N   SER X 261      72.353 106.218  61.416  0.00  0.00            
ATOM   3847  CA  SER X 261      71.410 106.914  62.304  0.00  0.00            
ATOM   3848  C   SER X 261      71.249 106.200  63.657  0.00  0.00            
ATOM   3849  O   SER X 261      71.282 106.859  64.691  0.00  0.00            
ATOM   3850  CB  SER X 261      70.040 107.047  61.630  0.00  0.00            
ATOM   3851  OG  SER X 261      70.135 107.735  60.396  0.00  0.00            
ATOM   3852  H   SER X 261      71.972 105.670  60.655  0.00  0.00            
ATOM   3853  HA  SER X 261      71.787 107.917  62.505  0.00  0.00            
ATOM   3854  HB2 SER X 261      69.608 106.064  61.460  0.00  0.00            
ATOM   3855  HB3 SER X 261      69.378 107.604  62.291  0.00  0.00            
ATOM   3856  HG  SER X 261      70.567 107.157  59.745  0.00  0.00            
ATOM   3857  N   GLU X 262      71.236 104.865  63.674  0.00  0.00            
ATOM   3858  CA  GLU X 262      71.114 104.036  64.886  0.00  0.00            
ATOM   3859  C   GLU X 262      72.367 104.050  65.779  0.00  0.00            
ATOM   3860  O   GLU X 262      72.268 103.826  66.985  0.00  0.00            
ATOM   3861  CB  GLU X 262      70.828 102.583  64.481  0.00  0.00            
ATOM   3862  CG  GLU X 262      69.418 102.348  63.919  0.00  0.00            
ATOM   3863  CD  GLU X 262      69.208 100.890  63.467  0.00  0.00            
ATOM   3864  OE1 GLU X 262      70.199 100.124  63.417  0.00  0.00            
ATOM   3865  OE2 GLU X 262      68.041 100.544  63.172  0.00  0.00            
ATOM   3866  H   GLU X 262      71.172 104.382  62.782  0.00  0.00            
ATOM   3867  HA  GLU X 262      70.285 104.400  65.491  0.00  0.00            
ATOM   3868  HB2 GLU X 262      71.570 102.281  63.742  0.00  0.00            
ATOM   3869  HB3 GLU X 262      70.943 101.949  65.362  0.00  0.00            
ATOM   3870  HG2 GLU X 262      68.694 102.596  64.699  0.00  0.00            
ATOM   3871  HG3 GLU X 262      69.243 103.015  63.074  0.00  0.00            
ATOM   3872  N   LYS X 263      73.554 104.262  65.193  0.00  0.00            
ATOM   3873  CA  LYS X 263      74.843 104.353  65.907  0.00  0.00            
ATOM   3874  C   LYS X 263      75.261 105.784  66.309  0.00  0.00            
ATOM   3875  O   LYS X 263      76.432 105.967  66.667  0.00  0.00            
ATOM   3876  CB  LYS X 263      75.927 103.654  65.067  0.00  0.00            
ATOM   3877  CG  LYS X 263      75.714 102.137  64.947  0.00  0.00            
ATOM   3878  CD  LYS X 263      76.851 101.524  64.121  0.00  0.00            
ATOM   3879  CE  LYS X 263      76.683 100.007  64.043  0.00  0.00            
ATOM   3880  NZ  LYS X 263      77.673  99.407  63.124  0.00  0.00            
ATOM   3881  H   LYS X 263      73.555 104.294  64.180  0.00  0.00            
ATOM   3882  HA  LYS X 263      74.742 103.816  66.853  0.00  0.00            
ATOM   3883  HB2 LYS X 263      76.900 103.810  65.536  0.00  0.00            
ATOM   3884  HB3 LYS X 263      75.948 104.101  64.072  0.00  0.00            
ATOM   3885  HG2 LYS X 263      74.762 101.922  64.461  0.00  0.00            
ATOM   3886  HG3 LYS X 263      75.705 101.691  65.943  0.00  0.00            
ATOM   3887  HD2 LYS X 263      76.827 101.952  63.116  0.00  0.00            
ATOM   3888  HD3 LYS X 263      77.806 101.763  64.594  0.00  0.00            
ATOM   3889  HE2 LYS X 263      76.788  99.594  65.049  0.00  0.00            
ATOM   3890  HE3 LYS X 263      75.673  99.785  63.684  0.00  0.00            
ATOM   3891  HZ1 LYS X 263      77.377  99.577  62.156  0.00  0.00            
ATOM   3892  HZ2 LYS X 263      77.670  98.402  63.182  0.00  0.00            
ATOM   3893  HZ3 LYS X 263      78.596  99.782  63.244  0.00  0.00            
ATOM   3894  N   LEU X 264      74.427 106.798  66.052  0.00  0.00            
ATOM   3895  CA  LEU X 264      74.637 108.202  66.469  0.00  0.00            
ATOM   3896  C   LEU X 264      73.975 108.552  67.824  0.00  0.00            
ATOM   3897  O   LEU X 264      73.428 107.641  68.483  0.00  0.00            
ATOM   3898  CB  LEU X 264      74.200 109.146  65.316  0.00  0.00            
ATOM   3899  CG  LEU X 264      75.219 109.341  64.177  0.00  0.00            
ATOM   3900  CD1 LEU X 264      74.588 110.181  63.063  0.00  0.00            
ATOM   3901  CD2 LEU X 264      76.484 110.071  64.633  0.00  0.00            
ATOM   3902  OXT LEU X 264      74.217 109.695  68.269  0.00  0.00            
ATOM   3903  H   LEU X 264      73.489 106.548  65.769  0.00  0.00            
ATOM   3904  HA  LEU X 264      75.691 108.354  66.672  0.00  0.00            
ATOM   3905  HB2 LEU X 264      73.272 108.759  64.893  0.00  0.00            
ATOM   3906  HB3 LEU X 264      73.974 110.128  65.737  0.00  0.00            
ATOM   3907  HG  LEU X 264      75.522 108.381  63.769  0.00  0.00            
ATOM   3908 HD11 LEU X 264      75.303 110.338  62.258  0.00  0.00            
ATOM   3909 HD12 LEU X 264      74.266 111.142  63.463  0.00  0.00            
ATOM   3910 HD13 LEU X 264      73.722 109.653  62.666  0.00  0.00            
ATOM   3911 HD21 LEU X 264      77.030 109.437  65.329  0.00  0.00            
ATOM   3912 HD22 LEU X 264      76.208 110.997  65.136  0.00  0.00            
ATOM   3913 HD23 LEU X 264      77.119 110.287  63.776  0.00  0.00            
ATOM   3914  N   LYS X 265      46.698 123.597   9.112  0.00  0.00            
ATOM   3915  CA  LYS X 265      47.616 122.456   8.948  0.00  0.00            
ATOM   3916  C   LYS X 265      46.952 121.230   9.551  0.00  0.00            
ATOM   3917  O   LYS X 265      46.538 121.315  10.703  0.00  0.00            
ATOM   3918  CB  LYS X 265      49.019 122.678   9.524  0.00  0.00            
ATOM   3919  CG  LYS X 265      49.837 123.699   8.705  0.00  0.00            
ATOM   3920  CD  LYS X 265      51.277 123.687   9.230  0.00  0.00            
ATOM   3921  CE  LYS X 265      52.305 124.528   8.453  0.00  0.00            
ATOM   3922  NZ  LYS X 265      52.411 125.915   8.961  0.00  0.00            
ATOM   3923  HA  LYS X 265      47.767 122.293   7.895  0.00  0.00            
ATOM   3924  HB2 LYS X 265      48.962 122.989  10.569  0.00  0.00            
ATOM   3925  HB3 LYS X 265      49.543 121.719   9.483  0.00  0.00            
ATOM   3926  HG2 LYS X 265      49.410 124.697   8.808  0.00  0.00            
ATOM   3927  HG3 LYS X 265      49.838 123.409   7.652  0.00  0.00            
ATOM   3928  HD2 LYS X 265      51.636 122.656   9.198  0.00  0.00            
ATOM   3929  HD3 LYS X 265      51.266 123.985  10.280  0.00  0.00            
ATOM   3930  HE2 LYS X 265      53.277 124.050   8.622  0.00  0.00            
ATOM   3931  HE3 LYS X 265      52.101 124.484   7.383  0.00  0.00            
ATOM   3932  HZ1 LYS X 265      53.090 126.434   8.431  0.00  0.00            
ATOM   3933  HZ2 LYS X 265      51.529 126.385   8.985  0.00  0.00            
ATOM   3934  HZ3 LYS X 265      52.782 125.881   9.920  0.00  0.00            
ATOM   3935  H1  LYS X 265      45.829 123.381   8.642  0.00  0.00            
ATOM   3936  H2  LYS X 265      47.097 124.428   8.703  0.00  0.00            
ATOM   3937  H3  LYS X 265      46.496 123.732  10.094  0.00  0.00            
ATOM   3938  N   LYS X 266      46.559 120.264   8.724  0.00  0.00            
ATOM   3939  CA  LYS X 266      46.003 118.977   9.159  0.00  0.00            
ATOM   3940  C   LYS X 266      47.146 118.000   9.424  0.00  0.00            
ATOM   3941  O   LYS X 266      48.033 117.899   8.581  0.00  0.00            
ATOM   3942  CB  LYS X 266      45.056 118.451   8.071  0.00  0.00            
ATOM   3943  CG  LYS X 266      44.270 117.233   8.582  0.00  0.00            
ATOM   3944  CD  LYS X 266      43.289 116.641   7.572  0.00  0.00            
ATOM   3945  CE  LYS X 266      42.353 117.658   6.906  0.00  0.00            
ATOM   3946  NZ  LYS X 266      41.634 117.024   5.779  0.00  0.00            
ATOM   3947  H   LYS X 266      46.847 120.343   7.747  0.00  0.00            
ATOM   3948  HA  LYS X 266      45.446 119.112  10.086  0.00  0.00            
ATOM   3949  HB2 LYS X 266      44.365 119.252   7.806  0.00  0.00            
ATOM   3950  HB3 LYS X 266      45.627 118.181   7.180  0.00  0.00            
ATOM   3951  HG2 LYS X 266      44.964 116.443   8.869  0.00  0.00            
ATOM   3952  HG3 LYS X 266      43.720 117.518   9.465  0.00  0.00            
ATOM   3953  HD2 LYS X 266      42.686 115.881   8.059  0.00  0.00            
ATOM   3954  HD3 LYS X 266      43.881 116.123   6.829  0.00  0.00            
ATOM   3955  HE2 LYS X 266      41.649 118.042   7.652  0.00  0.00            
ATOM   3956  HE3 LYS X 266      42.945 118.495   6.525  0.00  0.00            
ATOM   3957  HZ1 LYS X 266      41.104 116.225   6.102  0.00  0.00            
ATOM   3958  HZ2 LYS X 266      41.013 117.678   5.326  0.00  0.00            
ATOM   3959  HZ3 LYS X 266      42.325 116.697   5.100  0.00  0.00            
ATOM   3960  N   ILE X 267      47.120 117.289  10.551  0.00  0.00            
ATOM   3961  CA  ILE X 267      48.153 116.299  10.884  0.00  0.00            
ATOM   3962  C   ILE X 267      47.557 114.884  10.917  0.00  0.00            
ATOM   3963  O   ILE X 267      46.528 114.653  11.557  0.00  0.00            
ATOM   3964  CB  ILE X 267      48.947 116.685  12.157  0.00  0.00            
ATOM   3965  CG1 ILE X 267      49.715 118.023  12.000  0.00  0.00            
ATOM   3966  CG2 ILE X 267      50.000 115.604  12.436  0.00  0.00            
ATOM   3967  CD1 ILE X 267      48.941 119.277  12.420  0.00  0.00            
ATOM   3968  H   ILE X 267      46.340 117.399  11.190  0.00  0.00            
ATOM   3969  HA  ILE X 267      48.884 116.293  10.080  0.00  0.00            
ATOM   3970  HB  ILE X 267      48.271 116.746  13.012  0.00  0.00            
ATOM   3971 HG12 ILE X 267      50.032 118.137  10.965  0.00  0.00            
ATOM   3972 HG13 ILE X 267      50.616 118.002  12.615  0.00  0.00            
ATOM   3973 HG21 ILE X 267      50.662 115.503  11.579  0.00  0.00            
ATOM   3974 HG22 ILE X 267      49.529 114.641  12.611  0.00  0.00            
ATOM   3975 HG23 ILE X 267      50.584 115.864  13.319  0.00  0.00            
ATOM   3976 HD11 ILE X 267      49.585 120.148  12.291  0.00  0.00            
ATOM   3977 HD12 ILE X 267      48.651 119.201  13.468  0.00  0.00            
ATOM   3978 HD13 ILE X 267      48.055 119.405  11.805  0.00  0.00            
ATOM   3979  N   GLY X 268      48.201 113.962  10.197  0.00  0.00            
ATOM   3980  CA  GLY X 268      47.890 112.533  10.172  0.00  0.00            
ATOM   3981  C   GLY X 268      48.839 111.716  11.054  0.00  0.00            
ATOM   3982  O   GLY X 268      50.048 111.933  11.005  0.00  0.00            
ATOM   3983  H   GLY X 268      49.052 114.253   9.722  0.00  0.00            
ATOM   3984  HA2 GLY X 268      46.860 112.373  10.477  0.00  0.00            
ATOM   3985  HA3 GLY X 268      47.994 112.169   9.151  0.00  0.00            
ATOM   3986  N   PHE X 269      48.335 110.697  11.750  0.00  0.00            
ATOM   3987  CA  PHE X 269      49.138 109.767  12.566  0.00  0.00            
ATOM   3988  C   PHE X 269      49.093 108.356  11.976  0.00  0.00            
ATOM   3989  O   PHE X 269      48.026 107.908  11.562  0.00  0.00            
ATOM   3990  CB  PHE X 269      48.673 109.804  14.034  0.00  0.00            
ATOM   3991  CG  PHE X 269      48.701 111.214  14.580  0.00  0.00            
ATOM   3992  CD1 PHE X 269      49.884 111.730  15.138  0.00  0.00            
ATOM   3993  CD2 PHE X 269      47.612 112.068  14.328  0.00  0.00            
ATOM   3994  CE1 PHE X 269      50.011 113.113  15.342  0.00  0.00            
ATOM   3995  CE2 PHE X 269      47.751 113.449  14.498  0.00  0.00            
ATOM   3996  CZ  PHE X 269      48.957 113.970  14.981  0.00  0.00            
ATOM   3997  H   PHE X 269      47.325 110.596  11.774  0.00  0.00            
ATOM   3998  HA  PHE X 269      50.176 110.094  12.559  0.00  0.00            
ATOM   3999  HB2 PHE X 269      49.320 109.165  14.639  0.00  0.00            
ATOM   4000  HB3 PHE X 269      47.657 109.422  14.102  0.00  0.00            
ATOM   4001  HD1 PHE X 269      50.722 111.077  15.335  0.00  0.00            
ATOM   4002  HD2 PHE X 269      46.703 111.673  13.908  0.00  0.00            
ATOM   4003  HE1 PHE X 269      50.941 113.521  15.712  0.00  0.00            
ATOM   4004  HE2 PHE X 269      46.962 114.112  14.189  0.00  0.00            
ATOM   4005  HZ  PHE X 269      49.083 115.040  15.030  0.00  0.00            
ATOM   4006  N   ILE X 270      50.232 107.661  11.902  0.00  0.00            
ATOM   4007  CA  ILE X 270      50.329 106.287  11.382  0.00  0.00            
ATOM   4008  C   ILE X 270      50.958 105.379  12.444  0.00  0.00            
ATOM   4009  O   ILE X 270      52.111 105.580  12.842  0.00  0.00            
ATOM   4010  CB  ILE X 270      51.073 106.239  10.026  0.00  0.00            
ATOM   4011  CG1 ILE X 270      50.331 107.090   8.968  0.00  0.00            
ATOM   4012  CG2 ILE X 270      51.238 104.784   9.534  0.00  0.00            
ATOM   4013  CD1 ILE X 270      51.108 107.246   7.660  0.00  0.00            
ATOM   4014  H   ILE X 270      51.085 108.116  12.215  0.00  0.00            
ATOM   4015  HA  ILE X 270      49.321 105.915  11.199  0.00  0.00            
ATOM   4016  HB  ILE X 270      52.069 106.663  10.170  0.00  0.00            
ATOM   4017 HG12 ILE X 270      49.353 106.653   8.756  0.00  0.00            
ATOM   4018 HG13 ILE X 270      50.170 108.096   9.356  0.00  0.00            
ATOM   4019 HG21 ILE X 270      51.747 104.755   8.572  0.00  0.00            
ATOM   4020 HG22 ILE X 270      51.841 104.209  10.236  0.00  0.00            
ATOM   4021 HG23 ILE X 270      50.262 104.310   9.429  0.00  0.00            
ATOM   4022 HD11 ILE X 270      52.132 107.553   7.869  0.00  0.00            
ATOM   4023 HD12 ILE X 270      50.624 108.013   7.055  0.00  0.00            
ATOM   4024 HD13 ILE X 270      51.118 106.306   7.110  0.00  0.00            
ATOM   4025  N   GLY X 271      50.184 104.378  12.877  0.00  0.00            
ATOM   4026  CA  GLY X 271      50.354 103.722  14.177  0.00  0.00            
ATOM   4027  C   GLY X 271      49.850 104.624  15.310  0.00  0.00            
ATOM   4028  O   GLY X 271      49.837 105.845  15.156  0.00  0.00            
ATOM   4029  H   GLY X 271      49.222 104.435  12.556  0.00  0.00            
ATOM   4030  HA2 GLY X 271      51.405 103.502  14.361  0.00  0.00            
ATOM   4031  HA3 GLY X 271      49.792 102.789  14.188  0.00  0.00            
ATOM   4032  N   CYS X 272      49.476 104.059  16.465  0.00  0.00            
ATOM   4033  CA  CYS X 272      49.233 104.881  17.658  0.00  0.00            
ATOM   4034  C   CYS X 272      49.338 104.097  18.984  0.00  0.00            
ATOM   4035  O   CYS X 272      48.329 103.861  19.655  0.00  0.00            
ATOM   4036  CB  CYS X 272      47.906 105.642  17.517  0.00  0.00            
ATOM   4037  SG  CYS X 272      47.888 106.837  18.874  0.00  0.00            
ATOM   4038  H   CYS X 272      49.511 103.055  16.576  0.00  0.00            
ATOM   4039  HA  CYS X 272      50.021 105.633  17.693  0.00  0.00            
ATOM   4040  HB2 CYS X 272      47.058 104.961  17.590  0.00  0.00            
ATOM   4041  HB3 CYS X 272      47.860 106.176  16.565  0.00  0.00            
ATOM   4042  HG  CYS X 272      47.966 105.900  19.830  0.00  0.00            
ATOM   4043  N   GLY X 273      50.571 103.800  19.395  0.00  0.00            
ATOM   4044  CA  GLY X 273      50.901 103.194  20.690  0.00  0.00            
ATOM   4045  C   GLY X 273      50.835 104.175  21.866  0.00  0.00            
ATOM   4046  O   GLY X 273      50.304 105.285  21.742  0.00  0.00            
ATOM   4047  H   GLY X 273      51.350 104.083  18.822  0.00  0.00            
ATOM   4048  HA2 GLY X 273      51.913 102.795  20.648  0.00  0.00            
ATOM   4049  HA3 GLY X 273      50.225 102.362  20.896  0.00  0.00            
ATOM   4050  N   ASN X 274      51.486 103.824  22.975  0.00  0.00            
ATOM   4051  CA  ASN X 274      51.533 104.632  24.201  0.00  0.00            
ATOM   4052  C   ASN X 274      52.200 106.009  24.001  0.00  0.00            
ATOM   4053  O   ASN X 274      51.632 107.034  24.391  0.00  0.00            
ATOM   4054  CB  ASN X 274      52.261 103.814  25.284  0.00  0.00            
ATOM   4055  CG  ASN X 274      51.441 102.657  25.821  0.00  0.00            
ATOM   4056  OD1 ASN X 274      50.227 102.734  25.957  0.00  0.00            
ATOM   4057  ND2 ASN X 274      52.097 101.634  26.310  0.00  0.00            
ATOM   4058  H   ASN X 274      52.037 102.970  22.948  0.00  0.00            
ATOM   4059  HA  ASN X 274      50.513 104.828  24.536  0.00  0.00            
ATOM   4060  HB2 ASN X 274      52.509 104.453  26.129  0.00  0.00            
ATOM   4061  HB3 ASN X 274      53.194 103.426  24.869  0.00  0.00            
ATOM   4062 HD21 ASN X 274      53.086 101.557  26.122  0.00  0.00            
ATOM   4063 HD22 ASN X 274      51.559 100.849  26.615  0.00  0.00            
ATOM   4064  N   MET X 275      53.325 106.068  23.285  0.00  0.00            
ATOM   4065  CA  MET X 275      54.047 107.313  23.001  0.00  0.00            
ATOM   4066  C   MET X 275      53.294 108.210  22.005  0.00  0.00            
ATOM   4067  O   MET X 275      53.166 109.414  22.224  0.00  0.00            
ATOM   4068  CB  MET X 275      55.454 106.965  22.492  0.00  0.00            
ATOM   4069  CG  MET X 275      56.396 108.174  22.412  0.00  0.00            
ATOM   4070  SD  MET X 275      56.859 108.926  24.005  0.00  0.00            
ATOM   4071  CE  MET X 275      55.804 110.394  24.030  0.00  0.00            
ATOM   4072  H   MET X 275      53.740 105.187  22.976  0.00  0.00            
ATOM   4073  HA  MET X 275      54.150 107.863  23.937  0.00  0.00            
ATOM   4074  HB2 MET X 275      55.372 106.518  21.500  0.00  0.00            
ATOM   4075  HB3 MET X 275      55.899 106.222  23.153  0.00  0.00            
ATOM   4076  HG2 MET X 275      57.314 107.830  21.936  0.00  0.00            
ATOM   4077  HG3 MET X 275      55.964 108.934  21.763  0.00  0.00            
ATOM   4078  HE1 MET X 275      55.901 110.903  24.984  0.00  0.00            
ATOM   4079  HE2 MET X 275      56.100 111.073  23.235  0.00  0.00            
ATOM   4080  HE3 MET X 275      54.767 110.109  23.896  0.00  0.00            
ATOM   4081  N   GLY X 276      52.649 107.611  20.996  0.00  0.00            
ATOM   4082  CA  GLY X 276      51.767 108.331  20.069  0.00  0.00            
ATOM   4083  C   GLY X 276      50.546 108.933  20.769  0.00  0.00            
ATOM   4084  O   GLY X 276      50.342 110.146  20.710  0.00  0.00            
ATOM   4085  H   GLY X 276      52.719 106.605  20.934  0.00  0.00            
ATOM   4086  HA2 GLY X 276      52.323 109.136  19.588  0.00  0.00            
ATOM   4087  HA3 GLY X 276      51.410 107.642  19.305  0.00  0.00            
ATOM   4088  N   LYS X 277      49.885 108.138  21.621  0.00  0.00            
ATOM   4089  CA  LYS X 277      48.775 108.569  22.482  0.00  0.00            
ATOM   4090  C   LYS X 277      49.157 109.743  23.386  0.00  0.00            
ATOM   4091  O   LYS X 277      48.385 110.692  23.491  0.00  0.00            
ATOM   4092  CB  LYS X 277      48.297 107.355  23.296  0.00  0.00            
ATOM   4093  CG  LYS X 277      47.231 107.726  24.336  0.00  0.00            
ATOM   4094  CD  LYS X 277      46.824 106.510  25.170  0.00  0.00            
ATOM   4095  CE  LYS X 277      45.803 106.982  26.209  0.00  0.00            
ATOM   4096  NZ  LYS X 277      45.303 105.859  27.037  0.00  0.00            
ATOM   4097  H   LYS X 277      50.155 107.158  21.660  0.00  0.00            
ATOM   4098  HA  LYS X 277      47.953 108.916  21.857  0.00  0.00            
ATOM   4099  HB2 LYS X 277      49.145 106.909  23.814  0.00  0.00            
ATOM   4100  HB3 LYS X 277      47.887 106.611  22.610  0.00  0.00            
ATOM   4101  HG2 LYS X 277      47.627 108.477  25.020  0.00  0.00            
ATOM   4102  HG3 LYS X 277      46.359 108.138  23.826  0.00  0.00            
ATOM   4103  HD2 LYS X 277      46.393 105.747  24.521  0.00  0.00            
ATOM   4104  HD3 LYS X 277      47.704 106.100  25.670  0.00  0.00            
ATOM   4105  HE2 LYS X 277      46.284 107.733  26.844  0.00  0.00            
ATOM   4106  HE3 LYS X 277      44.976 107.472  25.684  0.00  0.00            
ATOM   4107  HZ1 LYS X 277      44.652 106.201  27.733  0.00  0.00            
ATOM   4108  HZ2 LYS X 277      44.833 105.176  26.459  0.00  0.00            
ATOM   4109  HZ3 LYS X 277      46.073 105.406  27.515  0.00  0.00            
ATOM   4110  N   ALA X 278      50.330 109.699  24.018  0.00  0.00            
ATOM   4111  CA  ALA X 278      50.774 110.769  24.909  0.00  0.00            
ATOM   4112  C   ALA X 278      50.958 112.110  24.171  0.00  0.00            
ATOM   4113  O   ALA X 278      50.441 113.132  24.614  0.00  0.00            
ATOM   4114  CB  ALA X 278      52.055 110.308  25.612  0.00  0.00            
ATOM   4115  H   ALA X 278      50.902 108.866  23.932  0.00  0.00            
ATOM   4116  HA  ALA X 278      50.003 110.927  25.661  0.00  0.00            
ATOM   4117  HB1 ALA X 278      52.385 111.076  26.310  0.00  0.00            
ATOM   4118  HB2 ALA X 278      52.838 110.127  24.880  0.00  0.00            
ATOM   4119  HB3 ALA X 278      51.866 109.383  26.160  0.00  0.00            
ATOM   4120  N   ILE X 279      51.524 112.078  22.959  0.00  0.00            
ATOM   4121  CA  ILE X 279      51.730 113.269  22.114  0.00  0.00            
ATOM   4122  C   ILE X 279      50.403 113.833  21.564  0.00  0.00            
ATOM   4123  O   ILE X 279      50.247 115.053  21.472  0.00  0.00            
ATOM   4124  CB  ILE X 279      52.730 112.923  20.983  0.00  0.00            
ATOM   4125  CG1 ILE X 279      54.117 112.545  21.553  0.00  0.00            
ATOM   4126  CG2 ILE X 279      52.910 114.082  19.989  0.00  0.00            
ATOM   4127  CD1 ILE X 279      54.966 111.744  20.558  0.00  0.00            
ATOM   4128  H   ILE X 279      51.871 111.186  22.622  0.00  0.00            
ATOM   4129  HA  ILE X 279      52.171 114.056  22.729  0.00  0.00            
ATOM   4130  HB  ILE X 279      52.330 112.067  20.437  0.00  0.00            
ATOM   4131 HG12 ILE X 279      54.657 113.445  21.857  0.00  0.00            
ATOM   4132 HG13 ILE X 279      53.997 111.928  22.441  0.00  0.00            
ATOM   4133 HD11 ILE X 279      55.848 111.368  21.065  0.00  0.00            
ATOM   4134 HD12 ILE X 279      55.279 112.372  19.726  0.00  0.00            
ATOM   4135 HD13 ILE X 279      54.399 110.892  20.185  0.00  0.00            
ATOM   4136 HG21 ILE X 279      51.979 114.297  19.479  0.00  0.00            
ATOM   4137 HG22 ILE X 279      53.225 114.969  20.531  0.00  0.00            
ATOM   4138 HG23 ILE X 279      53.653 113.837  19.234  0.00  0.00            
ATOM   4139  N   LEU X 280      49.403 112.980  21.294  0.00  0.00            
ATOM   4140  CA  LEU X 280      48.073 113.420  20.839  0.00  0.00            
ATOM   4141  C   LEU X 280      47.362 114.336  21.850  0.00  0.00            
ATOM   4142  O   LEU X 280      46.718 115.296  21.424  0.00  0.00            
ATOM   4143  CB  LEU X 280      47.183 112.209  20.497  0.00  0.00            
ATOM   4144  CG  LEU X 280      47.563 111.474  19.198  0.00  0.00            
ATOM   4145  CD1 LEU X 280      46.742 110.191  19.076  0.00  0.00            
ATOM   4146  CD2 LEU X 280      47.273 112.310  17.952  0.00  0.00            
ATOM   4147  H   LEU X 280      49.581 111.987  21.393  0.00  0.00            
ATOM   4148  HA  LEU X 280      48.202 114.011  19.937  0.00  0.00            
ATOM   4149  HB2 LEU X 280      47.211 111.506  21.330  0.00  0.00            
ATOM   4150  HB3 LEU X 280      46.151 112.551  20.398  0.00  0.00            
ATOM   4151  HG  LEU X 280      48.619 111.217  19.207  0.00  0.00            
ATOM   4152 HD21 LEU X 280      47.902 113.197  17.931  0.00  0.00            
ATOM   4153 HD22 LEU X 280      46.225 112.597  17.932  0.00  0.00            
ATOM   4154 HD23 LEU X 280      47.495 111.717  17.068  0.00  0.00            
ATOM   4155 HD11 LEU X 280      46.949 109.538  19.922  0.00  0.00            
ATOM   4156 HD12 LEU X 280      45.680 110.427  19.065  0.00  0.00            
ATOM   4157 HD13 LEU X 280      47.007 109.667  18.158  0.00  0.00            
ATOM   4158  N   GLY X 281      47.592 114.156  23.156  0.00  0.00            
ATOM   4159  CA  GLY X 281      47.017 115.014  24.200  0.00  0.00            
ATOM   4160  C   GLY X 281      47.439 116.486  24.089  0.00  0.00            
ATOM   4161  O   GLY X 281      46.581 117.370  24.070  0.00  0.00            
ATOM   4162  H   GLY X 281      48.195 113.392  23.438  0.00  0.00            
ATOM   4163  HA2 GLY X 281      45.929 114.962  24.151  0.00  0.00            
ATOM   4164  HA3 GLY X 281      47.337 114.643  25.174  0.00  0.00            
ATOM   4165  N   GLY X 282      48.719 116.740  23.799  0.00  0.00            
ATOM   4166  CA  GLY X 282      49.239 118.095  23.570  0.00  0.00            
ATOM   4167  C   GLY X 282      48.917 118.663  22.183  0.00  0.00            
ATOM   4168  O   GLY X 282      48.601 119.845  22.039  0.00  0.00            
ATOM   4169  H   GLY X 282      49.368 115.964  23.775  0.00  0.00            
ATOM   4170  HA2 GLY X 282      48.839 118.771  24.325  0.00  0.00            
ATOM   4171  HA3 GLY X 282      50.320 118.075  23.686  0.00  0.00            
ATOM   4172  N   LEU X 283      48.803 117.805  21.167  0.00  0.00            
ATOM   4173  CA  LEU X 283      48.373 118.207  19.822  0.00  0.00            
ATOM   4174  C   LEU X 283      46.920 118.693  19.771  0.00  0.00            
ATOM   4175  O   LEU X 283      46.648 119.665  19.065  0.00  0.00            
ATOM   4176  CB  LEU X 283      48.562 117.016  18.878  0.00  0.00            
ATOM   4177  CG  LEU X 283      49.859 117.030  18.052  0.00  0.00            
ATOM   4178  CD1 LEU X 283      51.135 117.440  18.788  0.00  0.00            
ATOM   4179  CD2 LEU X 283      50.045 115.607  17.577  0.00  0.00            
ATOM   4180  H   LEU X 283      49.041 116.832  21.334  0.00  0.00            
ATOM   4181  HA  LEU X 283      48.992 119.037  19.483  0.00  0.00            
ATOM   4182  HB2 LEU X 283      48.513 116.103  19.468  0.00  0.00            
ATOM   4183  HB3 LEU X 283      47.727 116.977  18.175  0.00  0.00            
ATOM   4184  HG  LEU X 283      49.723 117.693  17.193  0.00  0.00            
ATOM   4185 HD21 LEU X 283      50.197 114.952  18.427  0.00  0.00            
ATOM   4186 HD22 LEU X 283      49.126 115.304  17.101  0.00  0.00            
ATOM   4187 HD23 LEU X 283      50.886 115.550  16.897  0.00  0.00            
ATOM   4188 HD11 LEU X 283      51.998 117.225  18.161  0.00  0.00            
ATOM   4189 HD12 LEU X 283      51.223 116.883  19.720  0.00  0.00            
ATOM   4190 HD13 LEU X 283      51.125 118.513  19.004  0.00  0.00            
ATOM   4191  N   ILE X 284      46.012 118.120  20.567  0.00  0.00            
ATOM   4192  CA  ILE X 284      44.630 118.619  20.677  0.00  0.00            
ATOM   4193  C   ILE X 284      44.612 120.087  21.135  0.00  0.00            
ATOM   4194  O   ILE X 284      43.919 120.899  20.520  0.00  0.00            
ATOM   4195  CB  ILE X 284      43.793 117.716  21.616  0.00  0.00            
ATOM   4196  CG1 ILE X 284      43.554 116.328  20.976  0.00  0.00            
ATOM   4197  CG2 ILE X 284      42.429 118.354  21.951  0.00  0.00            
ATOM   4198  CD1 ILE X 284      43.123 115.247  21.978  0.00  0.00            
ATOM   4199  H   ILE X 284      46.287 117.304  21.108  0.00  0.00            
ATOM   4200  HA  ILE X 284      44.173 118.595  19.687  0.00  0.00            
ATOM   4201  HB  ILE X 284      44.349 117.588  22.546  0.00  0.00            
ATOM   4202 HG12 ILE X 284      42.796 116.412  20.197  0.00  0.00            
ATOM   4203 HG13 ILE X 284      44.469 115.980  20.502  0.00  0.00            
ATOM   4204 HG21 ILE X 284      42.564 119.288  22.495  0.00  0.00            
ATOM   4205 HG22 ILE X 284      41.850 117.688  22.588  0.00  0.00            
ATOM   4206 HG23 ILE X 284      41.872 118.545  21.033  0.00  0.00            
ATOM   4207 HD11 ILE X 284      43.079 114.282  21.472  0.00  0.00            
ATOM   4208 HD12 ILE X 284      42.136 115.468  22.382  0.00  0.00            
ATOM   4209 HD13 ILE X 284      43.845 115.185  22.793  0.00  0.00            
ATOM   4210  N   ALA X 285      45.485 120.476  22.071  0.00  0.00            
ATOM   4211  CA  ALA X 285      45.583 121.856  22.553  0.00  0.00            
ATOM   4212  C   ALA X 285      46.068 122.852  21.476  0.00  0.00            
ATOM   4213  O   ALA X 285      45.558 123.974  21.429  0.00  0.00            
ATOM   4214  CB  ALA X 285      46.462 121.867  23.810  0.00  0.00            
ATOM   4215  H   ALA X 285      46.102 119.785  22.481  0.00  0.00            
ATOM   4216  HA  ALA X 285      44.586 122.184  22.850  0.00  0.00            
ATOM   4217  HB1 ALA X 285      46.495 122.874  24.226  0.00  0.00            
ATOM   4218  HB2 ALA X 285      47.477 121.547  23.577  0.00  0.00            
ATOM   4219  HB3 ALA X 285      46.039 121.194  24.558  0.00  0.00            
ATOM   4220  N   SER X 286      46.832 122.400  20.471  0.00  0.00            
ATOM   4221  CA  SER X 286      47.130 123.216  19.279  0.00  0.00            
ATOM   4222  C   SER X 286      45.875 123.484  18.431  0.00  0.00            
ATOM   4223  O   SER X 286      45.654 124.612  17.999  0.00  0.00            
ATOM   4224  CB  SER X 286      48.245 122.582  18.430  0.00  0.00            
ATOM   4225  OG  SER X 286      47.775 121.523  17.615  0.00  0.00            
ATOM   4226  H   SER X 286      47.167 121.446  20.517  0.00  0.00            
ATOM   4227  HA  SER X 286      47.499 124.185  19.621  0.00  0.00            
ATOM   4228  HB2 SER X 286      48.660 123.346  17.772  0.00  0.00            
ATOM   4229  HB3 SER X 286      49.045 122.222  19.080  0.00  0.00            
ATOM   4230  HG  SER X 286      47.378 120.834  18.186  0.00  0.00            
ATOM   4231  N   GLY X 287      44.988 122.494  18.285  0.00  0.00            
ATOM   4232  CA  GLY X 287      43.765 122.582  17.479  0.00  0.00            
ATOM   4233  C   GLY X 287      42.585 123.309  18.138  0.00  0.00            
ATOM   4234  O   GLY X 287      41.695 123.773  17.435  0.00  0.00            
ATOM   4235  H   GLY X 287      45.192 121.613  18.740  0.00  0.00            
ATOM   4236  HA2 GLY X 287      43.436 121.570  17.243  0.00  0.00            
ATOM   4237  HA3 GLY X 287      43.987 123.092  16.542  0.00  0.00            
ATOM   4238  N   GLN X 288      42.587 123.501  19.461  0.00  0.00            
ATOM   4239  CA  GLN X 288      41.488 124.189  20.165  0.00  0.00            
ATOM   4240  C   GLN X 288      41.364 125.687  19.831  0.00  0.00            
ATOM   4241  O   GLN X 288      40.277 126.252  19.958  0.00  0.00            
ATOM   4242  CB  GLN X 288      41.673 124.032  21.680  0.00  0.00            
ATOM   4243  CG  GLN X 288      41.342 122.617  22.175  0.00  0.00            
ATOM   4244  CD  GLN X 288      41.567 122.457  23.676  0.00  0.00            
ATOM   4245  OE1 GLN X 288      42.260 123.216  24.329  0.00  0.00            
ATOM   4246  NE2 GLN X 288      40.970 121.469  24.303  0.00  0.00            
ATOM   4247  H   GLN X 288      43.318 123.060  20.006  0.00  0.00            
ATOM   4248  HA  GLN X 288      40.543 123.728  19.875  0.00  0.00            
ATOM   4249  HB2 GLN X 288      42.700 124.290  21.942  0.00  0.00            
ATOM   4250  HB3 GLN X 288      41.005 124.729  22.191  0.00  0.00            
ATOM   4251  HG2 GLN X 288      41.959 121.888  21.659  0.00  0.00            
ATOM   4252  HG3 GLN X 288      40.299 122.397  21.946  0.00  0.00            
ATOM   4253 HE21 GLN X 288      40.403 120.808  23.808  0.00  0.00            
ATOM   4254 HE22 GLN X 288      41.177 121.397  25.283  0.00  0.00            
ATOM   4255  N   VAL X 289      42.470 126.346  19.469  0.00  0.00            
ATOM   4256  CA  VAL X 289      42.557 127.813  19.295  0.00  0.00            
ATOM   4257  C   VAL X 289      43.149 128.234  17.935  0.00  0.00            
ATOM   4258  O   VAL X 289      43.405 129.415  17.706  0.00  0.00            
ATOM   4259  CB  VAL X 289      43.272 128.475  20.500  0.00  0.00            
ATOM   4260  CG1 VAL X 289      42.476 128.307  21.802  0.00  0.00            
ATOM   4261  CG2 VAL X 289      44.688 127.940  20.750  0.00  0.00            
ATOM   4262  H   VAL X 289      43.333 125.817  19.458  0.00  0.00            
ATOM   4263  HA  VAL X 289      41.543 128.214  19.287  0.00  0.00            
ATOM   4264  HB  VAL X 289      43.345 129.547  20.312  0.00  0.00            
ATOM   4265 HG11 VAL X 289      42.962 128.860  22.606  0.00  0.00            
ATOM   4266 HG12 VAL X 289      42.425 127.255  22.086  0.00  0.00            
ATOM   4267 HG13 VAL X 289      41.464 128.689  21.673  0.00  0.00            
ATOM   4268 HG21 VAL X 289      45.304 128.073  19.865  0.00  0.00            
ATOM   4269 HG22 VAL X 289      44.659 126.882  21.015  0.00  0.00            
ATOM   4270 HG23 VAL X 289      45.145 128.489  21.574  0.00  0.00            
ATOM   4271  N   LEU X 290      43.306 127.290  17.000  0.00  0.00            
ATOM   4272  CA  LEU X 290      43.920 127.439  15.666  0.00  0.00            
ATOM   4273  C   LEU X 290      43.197 126.527  14.648  0.00  0.00            
ATOM   4274  O   LEU X 290      42.560 125.566  15.071  0.00  0.00            
ATOM   4275  CB  LEU X 290      45.411 127.044  15.764  0.00  0.00            
ATOM   4276  CG  LEU X 290      46.294 127.907  16.683  0.00  0.00            
ATOM   4277  CD1 LEU X 290      47.694 127.301  16.774  0.00  0.00            
ATOM   4278  CD2 LEU X 290      46.442 129.330  16.136  0.00  0.00            
ATOM   4279  H   LEU X 290      42.975 126.360  17.232  0.00  0.00            
ATOM   4280  HA  LEU X 290      43.827 128.471  15.332  0.00  0.00            
ATOM   4281  HB2 LEU X 290      45.869 127.044  14.783  0.00  0.00            
ATOM   4282  HB3 LEU X 290      45.450 126.014  16.101  0.00  0.00            
ATOM   4283  HG  LEU X 290      45.874 127.945  17.684  0.00  0.00            
ATOM   4284 HD11 LEU X 290      47.625 126.299  17.200  0.00  0.00            
ATOM   4285 HD12 LEU X 290      48.152 127.245  15.788  0.00  0.00            
ATOM   4286 HD13 LEU X 290      48.314 127.909  17.432  0.00  0.00            
ATOM   4287 HD21 LEU X 290      45.475 129.830  16.142  0.00  0.00            
ATOM   4288 HD22 LEU X 290      47.116 129.894  16.781  0.00  0.00            
ATOM   4289 HD23 LEU X 290      46.841 129.306  15.124  0.00  0.00            
ATOM   4290  N   PRO X 291      43.416 126.632  13.319  0.00  0.00            
ATOM   4291  CA  PRO X 291      42.858 125.685  12.342  0.00  0.00            
ATOM   4292  C   PRO X 291      43.652 124.360  12.289  0.00  0.00            
ATOM   4293  O   PRO X 291      43.908 123.824  11.198  0.00  0.00            
ATOM   4294  CB  PRO X 291      42.847 126.471  11.027  0.00  0.00            
ATOM   4295  CG  PRO X 291      44.153 127.255  11.128  0.00  0.00            
ATOM   4296  CD  PRO X 291      44.236 127.615  12.615  0.00  0.00            
ATOM   4297  HA  PRO X 291      41.828 125.446  12.617  0.00  0.00            
ATOM   4298  HB2 PRO X 291      42.005 127.168  11.023  0.00  0.00            
ATOM   4299  HB3 PRO X 291      42.807 125.834  10.142  0.00  0.00            
ATOM   4300  HG2 PRO X 291      44.985 126.601  10.860  0.00  0.00            
ATOM   4301  HG3 PRO X 291      44.145 128.142  10.494  0.00  0.00            
ATOM   4302  HD2 PRO X 291      43.847 128.621  12.785  0.00  0.00            
ATOM   4303  HD3 PRO X 291      45.281 127.562  12.915  0.00  0.00            
ATOM   4304  N   GLY X 292      44.248 123.955  13.408  0.00  0.00            
ATOM   4305  CA  GLY X 292      44.880 122.650  13.574  0.00  0.00            
ATOM   4306  C   GLY X 292      43.815 121.586  13.836  0.00  0.00            
ATOM   4307  O   GLY X 292      42.804 121.852  14.476  0.00  0.00            
ATOM   4308  H   GLY X 292      43.915 124.390  14.267  0.00  0.00            
ATOM   4309  HA2 GLY X 292      45.435 122.394  12.677  0.00  0.00            
ATOM   4310  HA3 GLY X 292      45.571 122.664  14.417  0.00  0.00            
ATOM   4311  N   GLN X 293      43.975 120.405  13.248  0.00  0.00            
ATOM   4312  CA  GLN X 293      43.038 119.284  13.400  0.00  0.00            
ATOM   4313  C   GLN X 293      43.777 117.971  13.102  0.00  0.00            
ATOM   4314  O   GLN X 293      44.722 117.958  12.304  0.00  0.00            
ATOM   4315  CB  GLN X 293      41.795 119.492  12.501  0.00  0.00            
ATOM   4316  CG  GLN X 293      42.169 119.421  11.015  0.00  0.00            
ATOM   4317  CD  GLN X 293      41.018 119.600  10.041  0.00  0.00            
ATOM   4318  OE1 GLN X 293      40.458 118.628   9.555  0.00  0.00            
ATOM   4319  NE2 GLN X 293      40.905 120.758   9.429  0.00  0.00            
ATOM   4320  H   GLN X 293      44.824 120.229  12.725  0.00  0.00            
ATOM   4321  HA  GLN X 293      42.705 119.256  14.441  0.00  0.00            
ATOM   4322  HB2 GLN X 293      41.064 118.714  12.726  0.00  0.00            
ATOM   4323  HB3 GLN X 293      41.336 120.458  12.720  0.00  0.00            
ATOM   4324  HG2 GLN X 293      42.553 118.426  10.849  0.00  0.00            
ATOM   4325  HG3 GLN X 293      42.947 120.149  10.791  0.00  0.00            
ATOM   4326 HE21 GLN X 293      40.201 120.828   8.720  0.00  0.00            
ATOM   4327 HE22 GLN X 293      41.421 121.555   9.758  0.00  0.00            
ATOM   4328  N   ILE X 294      43.329 116.876  13.714  0.00  0.00            
ATOM   4329  CA  ILE X 294      44.081 115.617  13.798  0.00  0.00            
ATOM   4330  C   ILE X 294      43.263 114.404  13.333  0.00  0.00            
ATOM   4331  O   ILE X 294      42.051 114.358  13.547  0.00  0.00            
ATOM   4332  CB  ILE X 294      44.645 115.429  15.224  0.00  0.00            
ATOM   4333  CG1 ILE X 294      43.567 115.486  16.330  0.00  0.00            
ATOM   4334  CG2 ILE X 294      45.755 116.466  15.482  0.00  0.00            
ATOM   4335  CD1 ILE X 294      44.083 114.924  17.654  0.00  0.00            
ATOM   4336  H   ILE X 294      42.515 116.948  14.308  0.00  0.00            
ATOM   4337  HA  ILE X 294      44.936 115.677  13.126  0.00  0.00            
ATOM   4338  HB  ILE X 294      45.094 114.437  15.261  0.00  0.00            
ATOM   4339 HG12 ILE X 294      43.238 116.515  16.484  0.00  0.00            
ATOM   4340 HG13 ILE X 294      42.700 114.894  16.031  0.00  0.00            
ATOM   4341 HG21 ILE X 294      46.314 116.197  16.376  0.00  0.00            
ATOM   4342 HG22 ILE X 294      46.447 116.491  14.642  0.00  0.00            
ATOM   4343 HG23 ILE X 294      45.326 117.459  15.619  0.00  0.00            
ATOM   4344 HD11 ILE X 294      44.905 115.523  18.038  0.00  0.00            
ATOM   4345 HD12 ILE X 294      43.279 114.949  18.382  0.00  0.00            
ATOM   4346 HD13 ILE X 294      44.408 113.896  17.507  0.00  0.00            
ATOM   4347  N   TRP X 295      43.930 113.477  12.636  0.00  0.00            
ATOM   4348  CA  TRP X 295      43.336 112.288  12.006  0.00  0.00            
ATOM   4349  C   TRP X 295      44.255 111.066  12.203  0.00  0.00            
ATOM   4350  O   TRP X 295      45.444 111.146  11.895  0.00  0.00            
ATOM   4351  CB  TRP X 295      43.086 112.557  10.509  0.00  0.00            
ATOM   4352  CG  TRP X 295      42.022 113.572  10.179  0.00  0.00            
ATOM   4353  CD1 TRP X 295      42.115 114.905  10.394  0.00  0.00            
ATOM   4354  CD2 TRP X 295      40.684 113.362   9.619  0.00  0.00            
ATOM   4355  NE1 TRP X 295      40.933 115.531  10.041  0.00  0.00            
ATOM   4356  CE2 TRP X 295      40.016 114.625   9.560  0.00  0.00            
ATOM   4357  CE3 TRP X 295      39.956 112.242   9.157  0.00  0.00            
ATOM   4358  CZ2 TRP X 295      38.701 114.770   9.096  0.00  0.00            
ATOM   4359  CZ3 TRP X 295      38.636 112.375   8.681  0.00  0.00            
ATOM   4360  CH2 TRP X 295      38.005 113.631   8.657  0.00  0.00            
ATOM   4361  H   TRP X 295      44.914 113.640  12.444  0.00  0.00            
ATOM   4362  HA  TRP X 295      42.380 112.088  12.478  0.00  0.00            
ATOM   4363  HB2 TRP X 295      42.805 111.613  10.039  0.00  0.00            
ATOM   4364  HB3 TRP X 295      44.023 112.875  10.048  0.00  0.00            
ATOM   4365  HD1 TRP X 295      42.987 115.390  10.814  0.00  0.00            
ATOM   4366  HE3 TRP X 295      40.406 111.258   9.189  0.00  0.00            
ATOM   4367  HZ2 TRP X 295      38.226 115.738   9.096  0.00  0.00            
ATOM   4368  HZ3 TRP X 295      38.098 111.493   8.353  0.00  0.00            
ATOM   4369  HH2 TRP X 295      36.983 113.712   8.311  0.00  0.00            
ATOM   4370  HE1 TRP X 295      40.763 116.527  10.135  0.00  0.00            
ATOM   4371  N   VAL X 296      43.760 109.956  12.758  0.00  0.00            
ATOM   4372  CA  VAL X 296      44.576 108.771  13.106  0.00  0.00            
ATOM   4373  C   VAL X 296      44.391 107.607  12.123  0.00  0.00            
ATOM   4374  O   VAL X 296      43.282 107.303  11.688  0.00  0.00            
ATOM   4375  CB  VAL X 296      44.368 108.371  14.588  0.00  0.00            
ATOM   4376  CG1 VAL X 296      42.983 107.786  14.896  0.00  0.00            
ATOM   4377  CG2 VAL X 296      45.412 107.364  15.092  0.00  0.00            
ATOM   4378  H   VAL X 296      42.761 109.923  12.951  0.00  0.00            
ATOM   4379  HA  VAL X 296      45.623 109.058  13.028  0.00  0.00            
ATOM   4380  HB  VAL X 296      44.495 109.272  15.185  0.00  0.00            
ATOM   4381 HG11 VAL X 296      42.206 108.498  14.622  0.00  0.00            
ATOM   4382 HG12 VAL X 296      42.825 106.857  14.348  0.00  0.00            
ATOM   4383 HG13 VAL X 296      42.897 107.578  15.963  0.00  0.00            
ATOM   4384 HG21 VAL X 296      46.420 107.727  14.907  0.00  0.00            
ATOM   4385 HG22 VAL X 296      45.290 107.217  16.166  0.00  0.00            
ATOM   4386 HG23 VAL X 296      45.286 106.410  14.590  0.00  0.00            
ATOM   4387  N   TYR X 297      45.463 106.847  11.905  0.00  0.00            
ATOM   4388  CA  TYR X 297      45.435 105.486  11.380  0.00  0.00            
ATOM   4389  C   TYR X 297      46.358 104.567  12.184  0.00  0.00            
ATOM   4390  O   TYR X 297      47.429 104.952  12.651  0.00  0.00            
ATOM   4391  CB  TYR X 297      45.745 105.463   9.889  0.00  0.00            
ATOM   4392  CG  TYR X 297      45.809 104.074   9.286  0.00  0.00            
ATOM   4393  CD1 TYR X 297      47.055 103.465   9.052  0.00  0.00            
ATOM   4394  CD2 TYR X 297      44.619 103.390   8.982  0.00  0.00            
ATOM   4395  CE1 TYR X 297      47.117 102.182   8.476  0.00  0.00            
ATOM   4396  CE2 TYR X 297      44.673 102.097   8.437  0.00  0.00            
ATOM   4397  CZ  TYR X 297      45.916 101.493   8.171  0.00  0.00            
ATOM   4398  OH  TYR X 297      45.956 100.291   7.555  0.00  0.00            
ATOM   4399  H   TYR X 297      46.367 107.188  12.215  0.00  0.00            
ATOM   4400  HA  TYR X 297      44.424 105.106  11.485  0.00  0.00            
ATOM   4401  HB2 TYR X 297      46.694 105.968   9.713  0.00  0.00            
ATOM   4402  HB3 TYR X 297      44.945 105.999   9.384  0.00  0.00            
ATOM   4403  HD1 TYR X 297      47.963 103.995   9.307  0.00  0.00            
ATOM   4404  HD2 TYR X 297      43.658 103.861   9.159  0.00  0.00            
ATOM   4405  HE1 TYR X 297      48.064 101.710   8.276  0.00  0.00            
ATOM   4406  HE2 TYR X 297      43.755 101.582   8.192  0.00  0.00            
ATOM   4407  HH  TYR X 297      45.093  99.875   7.576  0.00  0.00            
ATOM   4408  N   THR X 298      45.897 103.342  12.396  0.00  0.00            
ATOM   4409  CA  THR X 298      46.392 102.385  13.397  0.00  0.00            
ATOM   4410  C   THR X 298      46.651 101.013  12.697  0.00  0.00            
ATOM   4411  O   THR X 298      46.628 100.977  11.468  0.00  0.00            
ATOM   4412  CB  THR X 298      45.344 102.357  14.534  0.00  0.00            
ATOM   4413  OG1 THR X 298      44.207 101.695  14.056  0.00  0.00            
ATOM   4414  CG2 THR X 298      44.854 103.707  15.079  0.00  0.00            
ATOM   4415  H   THR X 298      45.013 103.108  11.966  0.00  0.00            
ATOM   4416  HA  THR X 298      47.334 102.737  13.816  0.00  0.00            
ATOM   4417  HB  THR X 298      45.734 101.834  15.396  0.00  0.00            
ATOM   4418  HG1 THR X 298      44.344 100.750  14.068  0.00  0.00            
ATOM   4419 HG21 THR X 298      44.495 104.371  14.301  0.00  0.00            
ATOM   4420 HG22 THR X 298      44.017 103.531  15.752  0.00  0.00            
ATOM   4421 HG23 THR X 298      45.648 104.213  15.625  0.00  0.00            
ATOM   4422  N   PRO X 299      46.942  99.876  13.378  0.00  0.00            
ATOM   4423  CA  PRO X 299      47.206  98.575  12.719  0.00  0.00            
ATOM   4424  C   PRO X 299      46.157  98.106  11.707  0.00  0.00            
ATOM   4425  O   PRO X 299      46.487  97.508  10.683  0.00  0.00            
ATOM   4426  CB  PRO X 299      47.231  97.534  13.842  0.00  0.00            
ATOM   4427  CG  PRO X 299      47.639  98.320  15.062  0.00  0.00            
ATOM   4428  CD  PRO X 299      47.303  99.782  14.784  0.00  0.00            
ATOM   4429  HA  PRO X 299      48.180  98.609  12.233  0.00  0.00            
ATOM   4430  HB2 PRO X 299      46.238  97.120  14.024  0.00  0.00            
ATOM   4431  HB3 PRO X 299      47.936  96.729  13.637  0.00  0.00            
ATOM   4432  HG2 PRO X 299      48.701  98.200  15.196  0.00  0.00            
ATOM   4433  HG3 PRO X 299      47.104  97.951  15.931  0.00  0.00            
ATOM   4434  HD2 PRO X 299      48.168 100.409  14.998  0.00  0.00            
ATOM   4435  HD3 PRO X 299      46.476 100.063  15.421  0.00  0.00            
ATOM   4436  N   SER X 300      44.898  98.252  12.109  0.00  0.00            
ATOM   4437  CA  SER X 300      43.716  97.624  11.527  0.00  0.00            
ATOM   4438  C   SER X 300      42.570  98.633  11.490  0.00  0.00            
ATOM   4439  O   SER X 300      42.414  99.349  12.481  0.00  0.00            
ATOM   4440  CB  SER X 300      43.254  96.441  12.388  0.00  0.00            
ATOM   4441  OG  SER X 300      44.133  95.345  12.269  0.00  0.00            
ATOM   4442  H   SER X 300      44.765  98.706  12.997  0.00  0.00            
ATOM   4443  HA  SER X 300      43.954  97.267  10.529  0.00  0.00            
ATOM   4444  HB2 SER X 300      43.206  96.751  13.433  0.00  0.00            
ATOM   4445  HB3 SER X 300      42.255  96.130  12.077  0.00  0.00            
ATOM   4446  HG  SER X 300      43.753  94.600  12.746  0.00  0.00            
ATOM   4447  N   PRO X 301      41.615  98.481  10.557  0.00  0.00            
ATOM   4448  CA  PRO X 301      40.316  99.162  10.593  0.00  0.00            
ATOM   4449  C   PRO X 301      39.527  98.912  11.899  0.00  0.00            
ATOM   4450  O   PRO X 301      39.081  99.867  12.531  0.00  0.00            
ATOM   4451  CB  PRO X 301      39.576  98.664   9.341  0.00  0.00            
ATOM   4452  CG  PRO X 301      40.689  98.218   8.390  0.00  0.00            
ATOM   4453  CD  PRO X 301      41.762  97.704   9.339  0.00  0.00            
ATOM   4454  HA  PRO X 301      40.486 100.235  10.491  0.00  0.00            
ATOM   4455  HB2 PRO X 301      38.952  97.805   9.590  0.00  0.00            
ATOM   4456  HB3 PRO X 301      38.972  99.454   8.892  0.00  0.00            
ATOM   4457  HG2 PRO X 301      41.074  99.074   7.833  0.00  0.00            
ATOM   4458  HG3 PRO X 301      40.359  97.434   7.708  0.00  0.00            
ATOM   4459  HD2 PRO X 301      42.747  97.849   8.890  0.00  0.00            
ATOM   4460  HD3 PRO X 301      41.598  96.650   9.563  0.00  0.00            
ATOM   4461  N   ASP X 302      39.633  97.718  12.488  0.00  0.00            
ATOM   4462  CA  ASP X 302      39.021  97.433  13.800  0.00  0.00            
ATOM   4463  C   ASP X 302      39.690  98.209  14.953  0.00  0.00            
ATOM   4464  O   ASP X 302      39.026  98.765  15.832  0.00  0.00            
ATOM   4465  CB  ASP X 302      39.088  95.923  14.095  0.00  0.00            
ATOM   4466  CG  ASP X 302      38.517  95.015  12.996  0.00  0.00            
ATOM   4467  OD1 ASP X 302      37.772  95.522  12.131  0.00  0.00            
ATOM   4468  OD2 ASP X 302      39.054  93.891  12.881  0.00  0.00            
ATOM   4469  H   ASP X 302      39.855  96.924  11.905  0.00  0.00            
ATOM   4470  HA  ASP X 302      37.972  97.728  13.764  0.00  0.00            
ATOM   4471  HB2 ASP X 302      40.133  95.650  14.257  0.00  0.00            
ATOM   4472  HB3 ASP X 302      38.549  95.731  15.024  0.00  0.00            
ATOM   4473  N   LYS X 303      41.023  98.325  14.909  0.00  0.00            
ATOM   4474  CA  LYS X 303      41.815  99.105  15.869  0.00  0.00            
ATOM   4475  C   LYS X 303      41.657 100.618  15.656  0.00  0.00            
ATOM   4476  O   LYS X 303      41.775 101.363  16.627  0.00  0.00            
ATOM   4477  CB  LYS X 303      43.278  98.636  15.790  0.00  0.00            
ATOM   4478  CG  LYS X 303      44.214  99.209  16.866  0.00  0.00            
ATOM   4479  CD  LYS X 303      43.964  98.737  18.306  0.00  0.00            
ATOM   4480  CE  LYS X 303      45.171  99.223  19.119  0.00  0.00            
ATOM   4481  NZ  LYS X 303      45.303  98.609  20.455  0.00  0.00            
ATOM   4482  H   LYS X 303      41.484  97.956  14.092  0.00  0.00            
ATOM   4483  HA  LYS X 303      41.437  98.894  16.868  0.00  0.00            
ATOM   4484  HB2 LYS X 303      43.684  98.905  14.814  0.00  0.00            
ATOM   4485  HB3 LYS X 303      43.310  97.548  15.868  0.00  0.00            
ATOM   4486  HG2 LYS X 303      45.214  98.880  16.603  0.00  0.00            
ATOM   4487  HG3 LYS X 303      44.202 100.300  16.829  0.00  0.00            
ATOM   4488  HD2 LYS X 303      43.034  99.161  18.686  0.00  0.00            
ATOM   4489  HD3 LYS X 303      43.914  97.646  18.317  0.00  0.00            
ATOM   4490  HE2 LYS X 303      46.073  98.949  18.566  0.00  0.00            
ATOM   4491  HE3 LYS X 303      45.166 100.306  19.167  0.00  0.00            
ATOM   4492  HZ1 LYS X 303      46.225  98.855  20.814  0.00  0.00            
ATOM   4493  HZ2 LYS X 303      45.438  97.613  20.341  0.00  0.00            
ATOM   4494  HZ3 LYS X 303      44.559  98.843  21.083  0.00  0.00            
ATOM   4495  N   VAL X 304      41.345 101.071  14.433  0.00  0.00            
ATOM   4496  CA  VAL X 304      41.205 102.504  14.121  0.00  0.00            
ATOM   4497  C   VAL X 304      39.919 103.061  14.709  0.00  0.00            
ATOM   4498  O   VAL X 304      40.003 104.024  15.461  0.00  0.00            
ATOM   4499  CB  VAL X 304      41.388 102.837  12.616  0.00  0.00            
ATOM   4500  CG1 VAL X 304      40.124 102.937  11.753  0.00  0.00            
ATOM   4501  CG2 VAL X 304      42.092 104.187  12.495  0.00  0.00            
ATOM   4502  H   VAL X 304      41.299 100.404  13.672  0.00  0.00            
ATOM   4503  HA  VAL X 304      42.011 103.009  14.652  0.00  0.00            
ATOM   4504  HB  VAL X 304      42.042 102.089  12.166  0.00  0.00            
ATOM   4505 HG11 VAL X 304      39.588 102.000  11.738  0.00  0.00            
ATOM   4506 HG12 VAL X 304      39.452 103.703  12.131  0.00  0.00            
ATOM   4507 HG13 VAL X 304      40.399 103.177  10.725  0.00  0.00            
ATOM   4508 HG21 VAL X 304      43.120 104.047  12.783  0.00  0.00            
ATOM   4509 HG22 VAL X 304      41.632 104.920  13.154  0.00  0.00            
ATOM   4510 HG23 VAL X 304      42.071 104.556  11.470  0.00  0.00            
ATOM   4511  N   ALA X 305      38.832 102.286  14.651  0.00  0.00            
ATOM   4512  CA  ALA X 305      37.598 102.573  15.381  0.00  0.00            
ATOM   4513  C   ALA X 305      37.816 102.576  16.908  0.00  0.00            
ATOM   4514  O   ALA X 305      37.530 103.572  17.571  0.00  0.00            
ATOM   4515  CB  ALA X 305      36.550 101.540  14.947  0.00  0.00            
ATOM   4516  H   ALA X 305      38.863 101.454  14.074  0.00  0.00            
ATOM   4517  HA  ALA X 305      37.243 103.565  15.100  0.00  0.00            
ATOM   4518  HB1 ALA X 305      35.602 101.752  15.441  0.00  0.00            
ATOM   4519  HB2 ALA X 305      36.406 101.596  13.867  0.00  0.00            
ATOM   4520  HB3 ALA X 305      36.877 100.533  15.210  0.00  0.00            
ATOM   4521  N   ALA X 306      38.528 101.571  17.436  0.00  0.00            
ATOM   4522  CA  ALA X 306      38.821 101.492  18.868  0.00  0.00            
ATOM   4523  C   ALA X 306      39.634 102.693  19.402  0.00  0.00            
ATOM   4524  O   ALA X 306      39.321 103.200  20.477  0.00  0.00            
ATOM   4525  CB  ALA X 306      39.517 100.154  19.151  0.00  0.00            
ATOM   4526  H   ALA X 306      38.747 100.775  16.851  0.00  0.00            
ATOM   4527  HA  ALA X 306      37.869 101.497  19.403  0.00  0.00            
ATOM   4528  HB1 ALA X 306      39.663 100.039  20.225  0.00  0.00            
ATOM   4529  HB2 ALA X 306      38.898  99.332  18.788  0.00  0.00            
ATOM   4530  HB3 ALA X 306      40.485 100.121  18.653  0.00  0.00            
ATOM   4531  N   LEU X 307      40.677 103.150  18.694  0.00  0.00            
ATOM   4532  CA  LEU X 307      41.500 104.291  19.129  0.00  0.00            
ATOM   4533  C   LEU X 307      40.913 105.671  18.751  0.00  0.00            
ATOM   4534  O   LEU X 307      41.109 106.620  19.509  0.00  0.00            
ATOM   4535  CB  LEU X 307      42.947 104.126  18.631  0.00  0.00            
ATOM   4536  CG  LEU X 307      43.722 102.891  19.149  0.00  0.00            
ATOM   4537  CD1 LEU X 307      45.185 102.991  18.711  0.00  0.00            
ATOM   4538  CD2 LEU X 307      43.741 102.757  20.675  0.00  0.00            
ATOM   4539  H   LEU X 307      40.891 102.703  17.808  0.00  0.00            
ATOM   4540  HA  LEU X 307      41.542 104.285  20.215  0.00  0.00            
ATOM   4541  HB2 LEU X 307      43.498 105.021  18.923  0.00  0.00            
ATOM   4542  HB3 LEU X 307      42.920 104.097  17.544  0.00  0.00            
ATOM   4543  HG  LEU X 307      43.294 101.980  18.733  0.00  0.00            
ATOM   4544 HD11 LEU X 307      45.250 102.945  17.630  0.00  0.00            
ATOM   4545 HD12 LEU X 307      45.615 103.927  19.065  0.00  0.00            
ATOM   4546 HD13 LEU X 307      45.781 102.177  19.120  0.00  0.00            
ATOM   4547 HD21 LEU X 307      42.742 102.522  21.039  0.00  0.00            
ATOM   4548 HD22 LEU X 307      44.083 103.691  21.115  0.00  0.00            
ATOM   4549 HD23 LEU X 307      44.420 101.957  20.968  0.00  0.00            
ATOM   4550  N   HIS X 308      40.093 105.761  17.694  0.00  0.00            
ATOM   4551  CA  HIS X 308      39.238 106.921  17.371  0.00  0.00            
ATOM   4552  C   HIS X 308      38.339 107.248  18.555  0.00  0.00            
ATOM   4553  O   HIS X 308      38.457 108.330  19.130  0.00  0.00            
ATOM   4554  CB  HIS X 308      38.425 106.622  16.087  0.00  0.00            
ATOM   4555  CG  HIS X 308      37.359 107.601  15.615  0.00  0.00            
ATOM   4556  ND1 HIS X 308      37.027 107.819  14.269  0.00  0.00            
ATOM   4557  CD2 HIS X 308      36.468 108.303  16.380  0.00  0.00            
ATOM   4558  CE1 HIS X 308      35.990 108.667  14.265  0.00  0.00            
ATOM   4559  NE2 HIS X 308      35.649 108.991  15.520  0.00  0.00            
ATOM   4560  H   HIS X 308      39.967 104.934  17.120  0.00  0.00            
ATOM   4561  HA  HIS X 308      39.857 107.799  17.184  0.00  0.00            
ATOM   4562  HB2 HIS X 308      39.148 106.522  15.286  0.00  0.00            
ATOM   4563  HB3 HIS X 308      37.931 105.660  16.198  0.00  0.00            
ATOM   4564  HD2 HIS X 308      36.373 108.284  17.454  0.00  0.00            
ATOM   4565  HE1 HIS X 308      35.488 109.021  13.375  0.00  0.00            
ATOM   4566  HE2 HIS X 308      34.869 109.567  15.793  0.00  0.00            
ATOM   4567  N   ASP X 309      37.538 106.277  19.000  0.00  0.00            
ATOM   4568  CA  ASP X 309      36.580 106.475  20.092  0.00  0.00            
ATOM   4569  C   ASP X 309      37.257 106.648  21.465  0.00  0.00            
ATOM   4570  O   ASP X 309      36.846 107.511  22.240  0.00  0.00            
ATOM   4571  CB  ASP X 309      35.561 105.321  20.114  0.00  0.00            
ATOM   4572  CG  ASP X 309      34.605 105.294  18.911  0.00  0.00            
ATOM   4573  OD1 ASP X 309      34.389 106.373  18.314  0.00  0.00            
ATOM   4574  OD2 ASP X 309      33.873 104.281  18.810  0.00  0.00            
ATOM   4575  H   ASP X 309      37.472 105.422  18.455  0.00  0.00            
ATOM   4576  HA  ASP X 309      36.027 107.396  19.900  0.00  0.00            
ATOM   4577  HB2 ASP X 309      34.954 105.421  21.016  0.00  0.00            
ATOM   4578  HB3 ASP X 309      36.097 104.372  20.174  0.00  0.00            
ATOM   4579  N   GLN X 310      38.391 105.977  21.716  0.00  0.00            
ATOM   4580  CA  GLN X 310      39.185 106.169  22.944  0.00  0.00            
ATOM   4581  C   GLN X 310      39.775 107.579  23.090  0.00  0.00            
ATOM   4582  O   GLN X 310      40.035 108.003  24.218  0.00  0.00            
ATOM   4583  CB  GLN X 310      40.343 105.161  22.991  0.00  0.00            
ATOM   4584  CG  GLN X 310      39.909 103.747  23.408  0.00  0.00            
ATOM   4585  CD  GLN X 310      40.373 103.387  24.813  0.00  0.00            
ATOM   4586  OE1 GLN X 310      39.624 103.328  25.769  0.00  0.00            
ATOM   4587  NE2 GLN X 310      41.645 103.104  25.000  0.00  0.00            
ATOM   4588  H   GLN X 310      38.689 105.280  21.044  0.00  0.00            
ATOM   4589  HA  GLN X 310      38.540 106.012  23.810  0.00  0.00            
ATOM   4590  HB2 GLN X 310      41.105 105.516  23.687  0.00  0.00            
ATOM   4591  HB3 GLN X 310      40.808 105.127  22.008  0.00  0.00            
ATOM   4592  HG2 GLN X 310      40.371 103.032  22.729  0.00  0.00            
ATOM   4593  HG3 GLN X 310      38.826 103.636  23.332  0.00  0.00            
ATOM   4594 HE21 GLN X 310      41.862 102.747  25.911  0.00  0.00            
ATOM   4595 HE22 GLN X 310      42.257 103.056  24.207  0.00  0.00            
ATOM   4596  N   PHE X 311      40.161 108.221  21.983  0.00  0.00            
ATOM   4597  CA  PHE X 311      40.832 109.529  21.993  0.00  0.00            
ATOM   4598  C   PHE X 311      39.922 110.682  21.518  0.00  0.00            
ATOM   4599  O   PHE X 311      40.276 111.844  21.712  0.00  0.00            
ATOM   4600  CB  PHE X 311      42.148 109.429  21.196  0.00  0.00            
ATOM   4601  CG  PHE X 311      43.120 108.302  21.551  0.00  0.00            
ATOM   4602  CD1 PHE X 311      43.155 107.712  22.833  0.00  0.00            
ATOM   4603  CD2 PHE X 311      43.985 107.811  20.555  0.00  0.00            
ATOM   4604  CE1 PHE X 311      43.997 106.615  23.092  0.00  0.00            
ATOM   4605  CE2 PHE X 311      44.852 106.738  20.824  0.00  0.00            
ATOM   4606  CZ  PHE X 311      44.858 106.134  22.090  0.00  0.00            
ATOM   4607  H   PHE X 311      40.061 107.745  21.092  0.00  0.00            
ATOM   4608  HA  PHE X 311      41.101 109.788  23.017  0.00  0.00            
ATOM   4609  HB2 PHE X 311      42.681 110.377  21.279  0.00  0.00            
ATOM   4610  HB3 PHE X 311      41.878 109.294  20.153  0.00  0.00            
ATOM   4611  HD1 PHE X 311      42.509 108.078  23.616  0.00  0.00            
ATOM   4612  HD2 PHE X 311      43.965 108.243  19.565  0.00  0.00            
ATOM   4613  HE1 PHE X 311      43.965 106.135  24.054  0.00  0.00            
ATOM   4614  HE2 PHE X 311      45.489 106.355  20.044  0.00  0.00            
ATOM   4615  HZ  PHE X 311      45.514 105.295  22.277  0.00  0.00            
ATOM   4616  N   GLY X 312      38.727 110.391  20.989  0.00  0.00            
ATOM   4617  CA  GLY X 312      37.747 111.379  20.515  0.00  0.00            
ATOM   4618  C   GLY X 312      38.141 112.079  19.206  0.00  0.00            
ATOM   4619  O   GLY X 312      37.861 113.266  19.036  0.00  0.00            
ATOM   4620  H   GLY X 312      38.514 109.414  20.811  0.00  0.00            
ATOM   4621  HA2 GLY X 312      37.589 112.135  21.284  0.00  0.00            
ATOM   4622  HA3 GLY X 312      36.803 110.864  20.339  0.00  0.00            
ATOM   4623  N   ILE X 313      38.869 111.384  18.326  0.00  0.00            
ATOM   4624  CA  ILE X 313      39.518 111.940  17.121  0.00  0.00            
ATOM   4625  C   ILE X 313      39.115 111.162  15.868  0.00  0.00            
ATOM   4626  O   ILE X 313      38.999 109.947  15.924  0.00  0.00            
ATOM   4627  CB  ILE X 313      41.058 111.969  17.275  0.00  0.00            
ATOM   4628  CG1 ILE X 313      41.667 110.551  17.402  0.00  0.00            
ATOM   4629  CG2 ILE X 313      41.429 112.904  18.435  0.00  0.00            
ATOM   4630  CD1 ILE X 313      43.196 110.502  17.490  0.00  0.00            
ATOM   4631  H   ILE X 313      38.987 110.392  18.505  0.00  0.00            
ATOM   4632  HA  ILE X 313      39.180 112.967  16.985  0.00  0.00            
ATOM   4633  HB  ILE X 313      41.469 112.410  16.365  0.00  0.00            
ATOM   4634 HG12 ILE X 313      41.398 109.963  16.526  0.00  0.00            
ATOM   4635 HG13 ILE X 313      41.241 110.054  18.269  0.00  0.00            
ATOM   4636 HG21 ILE X 313      40.983 112.570  19.367  0.00  0.00            
ATOM   4637 HG22 ILE X 313      42.502 112.922  18.573  0.00  0.00            
ATOM   4638 HG23 ILE X 313      41.071 113.910  18.219  0.00  0.00            
ATOM   4639 HD11 ILE X 313      43.518 109.462  17.478  0.00  0.00            
ATOM   4640 HD12 ILE X 313      43.633 111.019  16.635  0.00  0.00            
ATOM   4641 HD13 ILE X 313      43.539 110.959  18.415  0.00  0.00            
ATOM   4642  N   ASN X 314      39.066 111.823  14.709  0.00  0.00            
ATOM   4643  CA  ASN X 314      38.730 111.162  13.443  0.00  0.00            
ATOM   4644  C   ASN X 314      39.754 110.073  13.058  0.00  0.00            
ATOM   4645  O   ASN X 314      40.943 110.363  12.922  0.00  0.00            
ATOM   4646  CB  ASN X 314      38.625 112.206  12.318  0.00  0.00            
ATOM   4647  CG  ASN X 314      37.584 113.280  12.562  0.00  0.00            
ATOM   4648  OD1 ASN X 314      36.416 113.024  12.788  0.00  0.00            
ATOM   4649  ND2 ASN X 314      37.981 114.531  12.584  0.00  0.00            
ATOM   4650  H   ASN X 314      39.249 112.812  14.704  0.00  0.00            
ATOM   4651  HA  ASN X 314      37.758 110.681  13.556  0.00  0.00            
ATOM   4652  HB2 ASN X 314      38.361 111.697  11.393  0.00  0.00            
ATOM   4653  HB3 ASN X 314      39.601 112.672  12.177  0.00  0.00            
ATOM   4654 HD21 ASN X 314      38.939 114.749  12.375  0.00  0.00            
ATOM   4655 HD22 ASN X 314      37.266 115.211  12.756  0.00  0.00            
ATOM   4656  N   ALA X 315      39.281 108.886  12.688  0.00  0.00            
ATOM   4657  CA  ALA X 315      40.046 107.885  11.948  0.00  0.00            
ATOM   4658  C   ALA X 315      40.097 108.156  10.425  0.00  0.00            
ATOM   4659  O   ALA X 315      39.318 108.950   9.894  0.00  0.00            
ATOM   4660  CB  ALA X 315      39.441 106.513  12.245  0.00  0.00            
ATOM   4661  H   ALA X 315      38.330 108.648  12.941  0.00  0.00            
ATOM   4662  HA  ALA X 315      41.067 107.892  12.319  0.00  0.00            
ATOM   4663  HB1 ALA X 315      38.361 106.526  12.105  0.00  0.00            
ATOM   4664  HB2 ALA X 315      39.877 105.777  11.579  0.00  0.00            
ATOM   4665  HB3 ALA X 315      39.672 106.232  13.267  0.00  0.00            
ATOM   4666  N   ALA X 316      40.897 107.358   9.705  0.00  0.00            
ATOM   4667  CA  ALA X 316      40.831 107.190   8.247  0.00  0.00            
ATOM   4668  C   ALA X 316      40.844 105.698   7.843  0.00  0.00            
ATOM   4669  O   ALA X 316      41.361 104.854   8.575  0.00  0.00            
ATOM   4670  CB  ALA X 316      41.967 107.978   7.578  0.00  0.00            
ATOM   4671  H   ALA X 316      41.504 106.728  10.213  0.00  0.00            
ATOM   4672  HA  ALA X 316      39.886 107.608   7.897  0.00  0.00            
ATOM   4673  HB1 ALA X 316      41.581 108.501   6.705  0.00  0.00            
ATOM   4674  HB2 ALA X 316      42.384 108.714   8.265  0.00  0.00            
ATOM   4675  HB3 ALA X 316      42.749 107.293   7.258  0.00  0.00            
ATOM   4676  N   GLU X 317      40.345 105.380   6.643  0.00  0.00            
ATOM   4677  CA  GLU X 317      40.129 103.995   6.174  0.00  0.00            
ATOM   4678  C   GLU X 317      41.426 103.210   5.897  0.00  0.00            
ATOM   4679  O   GLU X 317      41.489 101.995   6.094  0.00  0.00            
ATOM   4680  CB  GLU X 317      39.261 104.016   4.901  0.00  0.00            
ATOM   4681  CG  GLU X 317      37.855 104.597   5.147  0.00  0.00            
ATOM   4682  CD  GLU X 317      36.883 104.418   3.965  0.00  0.00            
ATOM   4683  OE1 GLU X 317      37.206 103.645   3.035  0.00  0.00            
ATOM   4684  OE2 GLU X 317      35.725 104.874   4.121  0.00  0.00            
ATOM   4685  H   GLU X 317      39.938 106.118   6.085  0.00  0.00            
ATOM   4686  HA  GLU X 317      39.587 103.441   6.942  0.00  0.00            
ATOM   4687  HB2 GLU X 317      39.164 102.988   4.550  0.00  0.00            
ATOM   4688  HB3 GLU X 317      39.765 104.599   4.128  0.00  0.00            
ATOM   4689  HG2 GLU X 317      37.950 105.660   5.381  0.00  0.00            
ATOM   4690  HG3 GLU X 317      37.431 104.101   6.023  0.00  0.00            
ATOM   4691  N   SER X 318      42.504 103.900   5.515  0.00  0.00            
ATOM   4692  CA  SER X 318      43.836 103.315   5.336  0.00  0.00            
ATOM   4693  C   SER X 318      44.938 104.333   5.648  0.00  0.00            
ATOM   4694  O   SER X 318      44.716 105.543   5.564  0.00  0.00            
ATOM   4695  CB  SER X 318      43.988 102.735   3.923  0.00  0.00            
ATOM   4696  OG  SER X 318      44.136 103.758   2.953  0.00  0.00            
ATOM   4697  H   SER X 318      42.415 104.904   5.439  0.00  0.00            
ATOM   4698  HA  SER X 318      43.944 102.488   6.031  0.00  0.00            
ATOM   4699  HB2 SER X 318      44.872 102.098   3.897  0.00  0.00            
ATOM   4700  HB3 SER X 318      43.121 102.117   3.680  0.00  0.00            
ATOM   4701  HG  SER X 318      43.251 104.065   2.710  0.00  0.00            
ATOM   4702  N   ALA X 319      46.183 103.865   5.789  0.00  0.00            
ATOM   4703  CA  ALA X 319      47.351 104.750   5.823  0.00  0.00            
ATOM   4704  C   ALA X 319      47.460 105.614   4.557  0.00  0.00            
ATOM   4705  O   ALA X 319      47.997 106.716   4.630  0.00  0.00            
ATOM   4706  CB  ALA X 319      48.629 103.918   6.041  0.00  0.00            
ATOM   4707  H   ALA X 319      46.324 102.873   5.900  0.00  0.00            
ATOM   4708  HA  ALA X 319      47.239 105.442   6.661  0.00  0.00            
ATOM   4709  HB1 ALA X 319      49.468 104.363   5.506  0.00  0.00            
ATOM   4710  HB2 ALA X 319      48.495 102.893   5.694  0.00  0.00            
ATOM   4711  HB3 ALA X 319      48.884 103.908   7.098  0.00  0.00            
ATOM   4712  N   GLN X 320      46.946 105.170   3.407  0.00  0.00            
ATOM   4713  CA  GLN X 320      46.980 106.000   2.208  0.00  0.00            
ATOM   4714  C   GLN X 320      45.871 107.060   2.180  0.00  0.00            
ATOM   4715  O   GLN X 320      46.145 108.202   1.814  0.00  0.00            
ATOM   4716  CB  GLN X 320      46.963 105.115   0.956  0.00  0.00            
ATOM   4717  CG  GLN X 320      47.259 105.963  -0.286  0.00  0.00            
ATOM   4718  CD  GLN X 320      48.587 106.706  -0.147  0.00  0.00            
ATOM   4719  OE1 GLN X 320      49.637 106.111   0.048  0.00  0.00            
ATOM   4720  NE2 GLN X 320      48.551 108.005   0.023  0.00  0.00            
ATOM   4721  H   GLN X 320      46.348 104.354   3.410  0.00  0.00            
ATOM   4722  HA  GLN X 320      47.921 106.545   2.224  0.00  0.00            
ATOM   4723  HB2 GLN X 320      45.990 104.633   0.850  0.00  0.00            
ATOM   4724  HB3 GLN X 320      47.729 104.344   1.048  0.00  0.00            
ATOM   4725  HG2 GLN X 320      46.451 106.678  -0.446  0.00  0.00            
ATOM   4726  HG3 GLN X 320      47.287 105.318  -1.160  0.00  0.00            
ATOM   4727 HE21 GLN X 320      47.666 108.483   0.016  0.00  0.00            
ATOM   4728 HE22 GLN X 320      49.408 108.525   0.080  0.00  0.00            
ATOM   4729  N   GLU X 321      44.702 106.724   2.727  0.00  0.00            
ATOM   4730  CA  GLU X 321      43.584 107.654   2.925  0.00  0.00            
ATOM   4731  C   GLU X 321      43.988 108.817   3.845  0.00  0.00            
ATOM   4732  O   GLU X 321      43.919 109.965   3.415  0.00  0.00            
ATOM   4733  CB  GLU X 321      42.379 106.875   3.490  0.00  0.00            
ATOM   4734  CG  GLU X 321      41.100 107.713   3.642  0.00  0.00            
ATOM   4735  CD  GLU X 321      40.583 108.287   2.314  0.00  0.00            
ATOM   4736  OE1 GLU X 321      39.940 109.359   2.368  0.00  0.00            
ATOM   4737  OE2 GLU X 321      40.890 107.678   1.265  0.00  0.00            
ATOM   4738  H   GLU X 321      44.583 105.776   3.055  0.00  0.00            
ATOM   4739  HA  GLU X 321      43.301 108.076   1.957  0.00  0.00            
ATOM   4740  HB2 GLU X 321      42.635 106.487   4.473  0.00  0.00            
ATOM   4741  HB3 GLU X 321      42.170 106.015   2.849  0.00  0.00            
ATOM   4742  HG2 GLU X 321      40.329 107.078   4.086  0.00  0.00            
ATOM   4743  HG3 GLU X 321      41.299 108.523   4.345  0.00  0.00            
ATOM   4744  N   VAL X 322      44.693 108.521   4.955  0.00  0.00            
ATOM   4745  CA  VAL X 322      45.304 109.535   5.850  0.00  0.00            
ATOM   4746  C   VAL X 322      46.109 110.574   5.078  0.00  0.00            
ATOM   4747  O   VAL X 322      46.034 111.761   5.384  0.00  0.00            
ATOM   4748  CB  VAL X 322      46.241 108.898   6.907  0.00  0.00            
ATOM   4749  CG1 VAL X 322      47.150 109.890   7.655  0.00  0.00            
ATOM   4750  CG2 VAL X 322      45.442 108.199   7.994  0.00  0.00            
ATOM   4751  H   VAL X 322      44.763 107.541   5.209  0.00  0.00            
ATOM   4752  HA  VAL X 322      44.508 110.074   6.363  0.00  0.00            
ATOM   4753  HB  VAL X 322      46.884 108.163   6.425  0.00  0.00            
ATOM   4754 HG11 VAL X 322      47.851 110.355   6.966  0.00  0.00            
ATOM   4755 HG12 VAL X 322      47.735 109.372   8.417  0.00  0.00            
ATOM   4756 HG13 VAL X 322      46.538 110.659   8.126  0.00  0.00            
ATOM   4757 HG21 VAL X 322      46.114 107.886   8.788  0.00  0.00            
ATOM   4758 HG22 VAL X 322      44.708 108.880   8.422  0.00  0.00            
ATOM   4759 HG23 VAL X 322      44.951 107.325   7.573  0.00  0.00            
ATOM   4760  N   ALA X 323      46.998 110.110   4.204  0.00  0.00            
ATOM   4761  CA  ALA X 323      47.988 110.964   3.570  0.00  0.00            
ATOM   4762  C   ALA X 323      47.406 111.862   2.476  0.00  0.00            
ATOM   4763  O   ALA X 323      47.547 113.077   2.578  0.00  0.00            
ATOM   4764  CB  ALA X 323      49.075 110.064   3.028  0.00  0.00            
ATOM   4765  H   ALA X 323      46.979 109.128   3.971  0.00  0.00            
ATOM   4766  HA  ALA X 323      48.429 111.620   4.317  0.00  0.00            
ATOM   4767  HB1 ALA X 323      49.788 110.683   2.483  0.00  0.00            
ATOM   4768  HB2 ALA X 323      49.579 109.560   3.851  0.00  0.00            
ATOM   4769  HB3 ALA X 323      48.638 109.328   2.355  0.00  0.00            
ATOM   4770  N   GLN X 324      46.517 111.309   1.640  0.00  0.00            
ATOM   4771  CA  GLN X 324      45.815 112.038   0.570  0.00  0.00            
ATOM   4772  C   GLN X 324      44.963 113.225   1.068  0.00  0.00            
ATOM   4773  O   GLN X 324      44.550 114.065   0.267  0.00  0.00            
ATOM   4774  CB  GLN X 324      44.943 111.045  -0.226  0.00  0.00            
ATOM   4775  CG  GLN X 324      45.804 110.089  -1.070  0.00  0.00            
ATOM   4776  CD  GLN X 324      45.010 109.098  -1.916  0.00  0.00            
ATOM   4777  OE1 GLN X 324      43.801 108.986  -1.873  0.00  0.00            
ATOM   4778  NE2 GLN X 324      45.654 108.334  -2.772  0.00  0.00            
ATOM   4779  H   GLN X 324      46.328 110.317   1.733  0.00  0.00            
ATOM   4780  HA  GLN X 324      46.565 112.461  -0.102  0.00  0.00            
ATOM   4781  HB2 GLN X 324      44.323 110.471   0.467  0.00  0.00            
ATOM   4782  HB3 GLN X 324      44.286 111.600  -0.896  0.00  0.00            
ATOM   4783  HG2 GLN X 324      46.438 110.675  -1.734  0.00  0.00            
ATOM   4784  HG3 GLN X 324      46.444 109.523  -0.407  0.00  0.00            
ATOM   4785 HE21 GLN X 324      46.651 108.404  -2.894  0.00  0.00            
ATOM   4786 HE22 GLN X 324      45.064 107.728  -3.308  0.00  0.00            
ATOM   4787  N   ILE X 325      44.728 113.329   2.383  0.00  0.00            
ATOM   4788  CA  ILE X 325      43.960 114.403   3.020  0.00  0.00            
ATOM   4789  C   ILE X 325      44.762 115.296   3.996  0.00  0.00            
ATOM   4790  O   ILE X 325      44.143 116.232   4.521  0.00  0.00            
ATOM   4791  CB  ILE X 325      42.675 113.815   3.663  0.00  0.00            
ATOM   4792  CG1 ILE X 325      42.990 112.937   4.897  0.00  0.00            
ATOM   4793  CG2 ILE X 325      41.832 113.071   2.610  0.00  0.00            
ATOM   4794  CD1 ILE X 325      41.767 112.417   5.662  0.00  0.00            
ATOM   4795  H   ILE X 325      45.071 112.577   2.965  0.00  0.00            
ATOM   4796  HA  ILE X 325      43.630 115.080   2.232  0.00  0.00            
ATOM   4797  HB  ILE X 325      42.074 114.656   4.008  0.00  0.00            
ATOM   4798 HG12 ILE X 325      43.604 113.501   5.599  0.00  0.00            
ATOM   4799 HG13 ILE X 325      43.571 112.079   4.575  0.00  0.00            
ATOM   4800 HG21 ILE X 325      40.840 112.844   2.998  0.00  0.00            
ATOM   4801 HG22 ILE X 325      41.725 113.677   1.711  0.00  0.00            
ATOM   4802 HG23 ILE X 325      42.306 112.126   2.336  0.00  0.00            
ATOM   4803 HD11 ILE X 325      42.105 111.836   6.521  0.00  0.00            
ATOM   4804 HD12 ILE X 325      41.161 113.251   6.013  0.00  0.00            
ATOM   4805 HD13 ILE X 325      41.167 111.765   5.027  0.00  0.00            
ATOM   4806  N   ALA X 326      46.047 115.016   4.293  0.00  0.00            
ATOM   4807  CA  ALA X 326      46.825 115.595   5.412  0.00  0.00            
ATOM   4808  C   ALA X 326      48.133 116.343   5.026  0.00  0.00            
ATOM   4809  O   ALA X 326      49.035 115.789   4.402  0.00  0.00            
ATOM   4810  CB  ALA X 326      47.112 114.488   6.437  0.00  0.00            
ATOM   4811  H   ALA X 326      46.495 114.260   3.778  0.00  0.00            
ATOM   4812  HA  ALA X 326      46.193 116.325   5.911  0.00  0.00            
ATOM   4813  HB1 ALA X 326      47.633 114.898   7.302  0.00  0.00            
ATOM   4814  HB2 ALA X 326      46.180 114.026   6.764  0.00  0.00            
ATOM   4815  HB3 ALA X 326      47.744 113.724   5.979  0.00  0.00            
ATOM   4816  N   ASP X 327      48.353 117.510   5.652  0.00  0.00            
ATOM   4817  CA  ASP X 327      49.476 118.429   5.367  0.00  0.00            
ATOM   4818  C   ASP X 327      50.835 117.996   5.971  0.00  0.00            
ATOM   4819  O   ASP X 327      51.872 118.525   5.565  0.00  0.00            
ATOM   4820  CB  ASP X 327      49.162 119.850   5.889  0.00  0.00            
ATOM   4821  CG  ASP X 327      47.828 120.477   5.465  0.00  0.00            
ATOM   4822  OD1 ASP X 327      47.298 120.182   4.382  0.00  0.00            
ATOM   4823  OD2 ASP X 327      47.291 121.266   6.281  0.00  0.00            
ATOM   4824  H   ASP X 327      47.666 117.826   6.313  0.00  0.00            
ATOM   4825  HA  ASP X 327      49.603 118.486   4.284  0.00  0.00            
ATOM   4826  HB2 ASP X 327      49.960 120.518   5.564  0.00  0.00            
ATOM   4827  HB3 ASP X 327      49.197 119.826   6.979  0.00  0.00            
ATOM   4828  N   ILE X 328      50.829 117.199   7.052  0.00  0.00            
ATOM   4829  CA  ILE X 328      52.015 116.672   7.766  0.00  0.00            
ATOM   4830  C   ILE X 328      51.672 115.285   8.348  0.00  0.00            
ATOM   4831  O   ILE X 328      50.615 115.121   8.962  0.00  0.00            
ATOM   4832  CB  ILE X 328      52.507 117.631   8.897  0.00  0.00            
ATOM   4833  CG1 ILE X 328      52.837 119.065   8.409  0.00  0.00            
ATOM   4834  CG2 ILE X 328      53.725 117.040   9.644  0.00  0.00            
ATOM   4835  CD1 ILE X 328      53.171 120.095   9.497  0.00  0.00            
ATOM   4836  H   ILE X 328      49.926 116.853   7.347  0.00  0.00            
ATOM   4837  HA  ILE X 328      52.821 116.547   7.042  0.00  0.00            
ATOM   4838  HB  ILE X 328      51.699 117.717   9.618  0.00  0.00            
ATOM   4839 HG12 ILE X 328      51.969 119.467   7.892  0.00  0.00            
ATOM   4840 HG13 ILE X 328      53.664 119.024   7.702  0.00  0.00            
ATOM   4841 HG21 ILE X 328      53.470 116.091  10.113  0.00  0.00            
ATOM   4842 HG22 ILE X 328      54.553 116.887   8.952  0.00  0.00            
ATOM   4843 HG23 ILE X 328      54.050 117.702  10.444  0.00  0.00            
ATOM   4844 HD11 ILE X 328      53.326 121.065   9.025  0.00  0.00            
ATOM   4845 HD12 ILE X 328      52.343 120.172  10.203  0.00  0.00            
ATOM   4846 HD13 ILE X 328      54.086 119.836  10.025  0.00  0.00            
ATOM   4847  N   ILE X 329      52.606 114.329   8.301  0.00  0.00            
ATOM   4848  CA  ILE X 329      52.466 112.970   8.860  0.00  0.00            
ATOM   4849  C   ILE X 329      53.368 112.743  10.082  0.00  0.00            
ATOM   4850  O   ILE X 329      54.573 112.963  10.017  0.00  0.00            
ATOM   4851  CB  ILE X 329      52.738 111.914   7.762  0.00  0.00            
ATOM   4852  CG1 ILE X 329      51.802 112.067   6.543  0.00  0.00            
ATOM   4853  CG2 ILE X 329      52.667 110.473   8.302  0.00  0.00            
ATOM   4854  CD1 ILE X 329      50.302 111.970   6.850  0.00  0.00            
ATOM   4855  H   ILE X 329      53.451 114.538   7.777  0.00  0.00            
ATOM   4856  HA  ILE X 329      51.442 112.839   9.200  0.00  0.00            
ATOM   4857  HB  ILE X 329      53.755 112.071   7.398  0.00  0.00            
ATOM   4858 HG12 ILE X 329      52.049 111.295   5.814  0.00  0.00            
ATOM   4859 HG13 ILE X 329      51.993 113.027   6.062  0.00  0.00            
ATOM   4860 HG21 ILE X 329      53.494 110.280   8.984  0.00  0.00            
ATOM   4861 HG22 ILE X 329      52.732 109.775   7.470  0.00  0.00            
ATOM   4862 HG23 ILE X 329      51.727 110.315   8.831  0.00  0.00            
ATOM   4863 HD11 ILE X 329      49.749 112.120   5.926  0.00  0.00            
ATOM   4864 HD12 ILE X 329      50.064 110.988   7.254  0.00  0.00            
ATOM   4865 HD13 ILE X 329      49.997 112.743   7.554  0.00  0.00            
ATOM   4866  N   PHE X 330      52.849 112.072  11.109  0.00  0.00            
ATOM   4867  CA  PHE X 330      53.607 111.548  12.251  0.00  0.00            
ATOM   4868  C   PHE X 330      53.597 110.010  12.237  0.00  0.00            
ATOM   4869  O   PHE X 330      52.538 109.381  12.256  0.00  0.00            
ATOM   4870  CB  PHE X 330      53.028 112.121  13.554  0.00  0.00            
ATOM   4871  CG  PHE X 330      53.475 113.538  13.882  0.00  0.00            
ATOM   4872  CD1 PHE X 330      53.164 114.610  13.024  0.00  0.00            
ATOM   4873  CD2 PHE X 330      54.222 113.789  15.050  0.00  0.00            
ATOM   4874  CE1 PHE X 330      53.631 115.907  13.298  0.00  0.00            
ATOM   4875  CE2 PHE X 330      54.677 115.088  15.335  0.00  0.00            
ATOM   4876  CZ  PHE X 330      54.401 116.144  14.448  0.00  0.00            
ATOM   4877  H   PHE X 330      51.848 111.897  11.099  0.00  0.00            
ATOM   4878  HA  PHE X 330      54.644 111.875  12.189  0.00  0.00            
ATOM   4879  HB2 PHE X 330      51.941 112.102  13.486  0.00  0.00            
ATOM   4880  HB3 PHE X 330      53.318 111.467  14.378  0.00  0.00            
ATOM   4881  HD1 PHE X 330      52.569 114.440  12.142  0.00  0.00            
ATOM   4882  HD2 PHE X 330      54.456 112.984  15.731  0.00  0.00            
ATOM   4883  HE1 PHE X 330      53.403 116.718  12.622  0.00  0.00            
ATOM   4884  HE2 PHE X 330      55.245 115.265  16.235  0.00  0.00            
ATOM   4885  HZ  PHE X 330      54.786 117.134  14.642  0.00  0.00            
ATOM   4886  N   ALA X 331      54.777 109.388  12.218  0.00  0.00            
ATOM   4887  CA  ALA X 331      54.938 107.935  12.319  0.00  0.00            
ATOM   4888  C   ALA X 331      55.177 107.514  13.782  0.00  0.00            
ATOM   4889  O   ALA X 331      56.297 107.631  14.279  0.00  0.00            
ATOM   4890  CB  ALA X 331      56.080 107.514  11.381  0.00  0.00            
ATOM   4891  H   ALA X 331      55.616 109.961  12.225  0.00  0.00            
ATOM   4892  HA  ALA X 331      54.029 107.441  11.972  0.00  0.00            
ATOM   4893  HB1 ALA X 331      56.207 106.432  11.416  0.00  0.00            
ATOM   4894  HB2 ALA X 331      55.847 107.813  10.359  0.00  0.00            
ATOM   4895  HB3 ALA X 331      57.013 107.990  11.689  0.00  0.00            
ATOM   4896  N   ALA X 332      54.141 106.983  14.445  0.00  0.00            
ATOM   4897  CA  ALA X 332      54.173 106.506  15.837  0.00  0.00            
ATOM   4898  C   ALA X 332      54.354 104.973  15.965  0.00  0.00            
ATOM   4899  O   ALA X 332      54.159 104.398  17.032  0.00  0.00            
ATOM   4900  CB  ALA X 332      52.914 107.018  16.550  0.00  0.00            
ATOM   4901  H   ALA X 332      53.263 106.868  13.947  0.00  0.00            
ATOM   4902  HA  ALA X 332      55.032 106.952  16.338  0.00  0.00            
ATOM   4903  HB1 ALA X 332      52.932 106.715  17.598  0.00  0.00            
ATOM   4904  HB2 ALA X 332      52.871 108.106  16.499  0.00  0.00            
ATOM   4905  HB3 ALA X 332      52.026 106.604  16.077  0.00  0.00            
ATOM   4906  N   VAL X 333      54.660 104.292  14.858  0.00  0.00            
ATOM   4907  CA  VAL X 333      54.961 102.850  14.792  0.00  0.00            
ATOM   4908  C   VAL X 333      56.305 102.489  15.447  0.00  0.00            
ATOM   4909  O   VAL X 333      57.248 103.279  15.398  0.00  0.00            
ATOM   4910  CB  VAL X 333      54.953 102.368  13.326  0.00  0.00            
ATOM   4911  CG1 VAL X 333      53.541 102.332  12.742  0.00  0.00            
ATOM   4912  CG2 VAL X 333      55.843 103.184  12.382  0.00  0.00            
ATOM   4913  H   VAL X 333      54.779 104.832  14.017  0.00  0.00            
ATOM   4914  HA  VAL X 333      54.183 102.312  15.335  0.00  0.00            
ATOM   4915  HB  VAL X 333      55.332 101.354  13.319  0.00  0.00            
ATOM   4916 HG11 VAL X 333      52.880 101.772  13.399  0.00  0.00            
ATOM   4917 HG12 VAL X 333      53.162 103.343  12.622  0.00  0.00            
ATOM   4918 HG13 VAL X 333      53.558 101.848  11.769  0.00  0.00            
ATOM   4919 HG21 VAL X 333      56.866 103.163  12.750  0.00  0.00            
ATOM   4920 HG22 VAL X 333      55.826 102.746  11.384  0.00  0.00            
ATOM   4921 HG23 VAL X 333      55.500 104.216  12.318  0.00  0.00            
ATOM   4922  N   LYS X 334      56.476 101.214  15.835  0.00  0.00            
ATOM   4923  CA  LYS X 334      57.778 100.618  16.219  0.00  0.00            
ATOM   4924  C   LYS X 334      58.865 100.834  15.143  0.00  0.00            
ATOM   4925  O   LYS X 334      58.571 100.538  13.978  0.00  0.00            
ATOM   4926  CB  LYS X 334      57.615  99.107  16.471  0.00  0.00            
ATOM   4927  CG  LYS X 334      57.034  98.799  17.858  0.00  0.00            
ATOM   4928  CD  LYS X 334      56.412  97.399  17.928  0.00  0.00            
ATOM   4929  CE  LYS X 334      57.395  96.286  17.541  0.00  0.00            
ATOM   4930  NZ  LYS X 334      56.703  94.976  17.519  0.00  0.00            
ATOM   4931  H   LYS X 334      55.653 100.632  15.880  0.00  0.00            
ATOM   4932  HA  LYS X 334      58.095 101.102  17.142  0.00  0.00            
ATOM   4933  HB2 LYS X 334      58.590  98.621  16.396  0.00  0.00            
ATOM   4934  HB3 LYS X 334      56.975  98.682  15.698  0.00  0.00            
ATOM   4935  HG2 LYS X 334      57.828  98.882  18.601  0.00  0.00            
ATOM   4936  HG3 LYS X 334      56.257  99.525  18.099  0.00  0.00            
ATOM   4937  HD2 LYS X 334      55.549  97.373  17.260  0.00  0.00            
ATOM   4938  HD3 LYS X 334      56.058  97.233  18.949  0.00  0.00            
ATOM   4939  HE2 LYS X 334      57.811  96.506  16.553  0.00  0.00            
ATOM   4940  HE3 LYS X 334      58.217  96.273  18.266  0.00  0.00            
ATOM   4941  HZ1 LYS X 334      57.340  94.236  17.259  0.00  0.00            
ATOM   4942  HZ2 LYS X 334      56.328  94.782  18.440  0.00  0.00            
ATOM   4943  HZ3 LYS X 334      55.927  95.002  16.871  0.00  0.00            
ATOM   4944  N   PRO X 335      60.160 100.908  15.535  0.00  0.00            
ATOM   4945  CA  PRO X 335      61.277 100.956  14.578  0.00  0.00            
ATOM   4946  C   PRO X 335      61.322  99.721  13.656  0.00  0.00            
ATOM   4947  O   PRO X 335      61.249  99.840  12.432  0.00  0.00            
ATOM   4948  CB  PRO X 335      62.547 101.051  15.443  0.00  0.00            
ATOM   4949  CG  PRO X 335      62.044 101.637  16.764  0.00  0.00            
ATOM   4950  CD  PRO X 335      60.682 100.973  16.896  0.00  0.00            
ATOM   4951  HA  PRO X 335      61.194 101.861  13.968  0.00  0.00            
ATOM   4952  HB2 PRO X 335      63.310 101.680  14.980  0.00  0.00            
ATOM   4953  HB3 PRO X 335      62.956 100.055  15.631  0.00  0.00            
ATOM   4954  HG2 PRO X 335      61.927 102.716  16.677  0.00  0.00            
ATOM   4955  HG3 PRO X 335      62.707 101.397  17.594  0.00  0.00            
ATOM   4956  HD2 PRO X 335      60.057 101.547  17.572  0.00  0.00            
ATOM   4957  HD3 PRO X 335      60.813  99.958  17.268  0.00  0.00            
ATOM   4958  N   GLY X 336      61.094  98.543  14.246  0.00  0.00            
ATOM   4959  CA  GLY X 336      61.097  97.254  13.548  0.00  0.00            
ATOM   4960  C   GLY X 336      59.967  97.010  12.534  0.00  0.00            
ATOM   4961  O   GLY X 336      59.996  95.970  11.877  0.00  0.00            
ATOM   4962  H   GLY X 336      61.123  98.535  15.254  0.00  0.00            
ATOM   4963  HA2 GLY X 336      62.047  97.149  13.021  0.00  0.00            
ATOM   4964  HA3 GLY X 336      61.038  96.462  14.292  0.00  0.00            
ATOM   4965  N   ILE X 337      58.958  97.885  12.419  0.00  0.00            
ATOM   4966  CA  ILE X 337      57.913  97.778  11.374  0.00  0.00            
ATOM   4967  C   ILE X 337      57.980  98.880  10.307  0.00  0.00            
ATOM   4968  O   ILE X 337      57.292  98.741   9.292  0.00  0.00            
ATOM   4969  CB  ILE X 337      56.490  97.559  11.948  0.00  0.00            
ATOM   4970  CG1 ILE X 337      55.903  98.801  12.646  0.00  0.00            
ATOM   4971  CG2 ILE X 337      56.470  96.311  12.850  0.00  0.00            
ATOM   4972  CD1 ILE X 337      54.424  98.656  13.035  0.00  0.00            
ATOM   4973  H   ILE X 337      59.000  98.742  12.964  0.00  0.00            
ATOM   4974  HA  ILE X 337      58.117  96.874  10.803  0.00  0.00            
ATOM   4975  HB  ILE X 337      55.843  97.340  11.097  0.00  0.00            
ATOM   4976 HG12 ILE X 337      56.478  99.019  13.541  0.00  0.00            
ATOM   4977 HG13 ILE X 337      55.984  99.655  11.972  0.00  0.00            
ATOM   4978 HD11 ILE X 337      54.090  99.531  13.590  0.00  0.00            
ATOM   4979 HD12 ILE X 337      54.270  97.791  13.676  0.00  0.00            
ATOM   4980 HD13 ILE X 337      53.818  98.560  12.135  0.00  0.00            
ATOM   4981 HG21 ILE X 337      55.443  96.028  13.076  0.00  0.00            
ATOM   4982 HG22 ILE X 337      56.944  95.478  12.331  0.00  0.00            
ATOM   4983 HG23 ILE X 337      57.005  96.511  13.777  0.00  0.00            
ATOM   4984  N   MET X 338      58.959  99.795  10.392  0.00  0.00            
ATOM   4985  CA  MET X 338      59.234 100.815   9.369  0.00  0.00            
ATOM   4986  C   MET X 338      59.438 100.208   7.969  0.00  0.00            
ATOM   4987  O   MET X 338      58.740 100.603   7.042  0.00  0.00            
ATOM   4988  CB  MET X 338      60.462 101.661   9.769  0.00  0.00            
ATOM   4989  CG  MET X 338      60.244 102.508  11.034  0.00  0.00            
ATOM   4990  SD  MET X 338      58.998 103.812  10.857  0.00  0.00            
ATOM   4991  CE  MET X 338      59.177 104.683  12.436  0.00  0.00            
ATOM   4992  H   MET X 338      59.530  99.818  11.232  0.00  0.00            
ATOM   4993  HA  MET X 338      58.374 101.481   9.304  0.00  0.00            
ATOM   4994  HB2 MET X 338      61.318 101.003   9.927  0.00  0.00            
ATOM   4995  HB3 MET X 338      60.713 102.338   8.951  0.00  0.00            
ATOM   4996  HG2 MET X 338      61.194 102.976  11.295  0.00  0.00            
ATOM   4997  HG3 MET X 338      59.951 101.864  11.860  0.00  0.00            
ATOM   4998  HE1 MET X 338      58.426 105.470  12.506  0.00  0.00            
ATOM   4999  HE2 MET X 338      59.037 103.986  13.264  0.00  0.00            
ATOM   5000  HE3 MET X 338      60.167 105.132  12.497  0.00  0.00            
ATOM   5001  N   ILE X 339      60.175  99.092   7.860  0.00  0.00            
ATOM   5002  CA  ILE X 339      60.391  98.361   6.592  0.00  0.00            
ATOM   5003  C   ILE X 339      59.059  98.002   5.915  0.00  0.00            
ATOM   5004  O   ILE X 339      58.848  98.303   4.740  0.00  0.00            
ATOM   5005  CB  ILE X 339      61.231  97.078   6.839  0.00  0.00            
ATOM   5006  CG1 ILE X 339      62.663  97.426   7.310  0.00  0.00            
ATOM   5007  CG2 ILE X 339      61.298  96.179   5.585  0.00  0.00            
ATOM   5008  CD1 ILE X 339      63.420  96.242   7.929  0.00  0.00            
ATOM   5009  H   ILE X 339      60.678  98.788   8.681  0.00  0.00            
ATOM   5010  HA  ILE X 339      60.938  99.005   5.901  0.00  0.00            
ATOM   5011  HB  ILE X 339      60.742  96.506   7.631  0.00  0.00            
ATOM   5012 HG12 ILE X 339      63.236  97.815   6.467  0.00  0.00            
ATOM   5013 HG13 ILE X 339      62.619  98.206   8.070  0.00  0.00            
ATOM   5014 HG21 ILE X 339      60.305  95.838   5.292  0.00  0.00            
ATOM   5015 HG22 ILE X 339      61.738  96.731   4.753  0.00  0.00            
ATOM   5016 HG23 ILE X 339      61.894  95.289   5.778  0.00  0.00            
ATOM   5017 HD11 ILE X 339      64.382  96.590   8.307  0.00  0.00            
ATOM   5018 HD12 ILE X 339      62.847  95.824   8.758  0.00  0.00            
ATOM   5019 HD13 ILE X 339      63.605  95.467   7.187  0.00  0.00            
ATOM   5020  N   LYS X 340      58.168  97.334   6.657  0.00  0.00            
ATOM   5021  CA  LYS X 340      56.915  96.780   6.134  0.00  0.00            
ATOM   5022  C   LYS X 340      55.929  97.891   5.794  0.00  0.00            
ATOM   5023  O   LYS X 340      55.491  97.986   4.653  0.00  0.00            
ATOM   5024  CB  LYS X 340      56.338  95.760   7.136  0.00  0.00            
ATOM   5025  CG  LYS X 340      55.046  95.115   6.606  0.00  0.00            
ATOM   5026  CD  LYS X 340      54.470  94.061   7.561  0.00  0.00            
ATOM   5027  CE  LYS X 340      53.150  93.551   6.962  0.00  0.00            
ATOM   5028  NZ  LYS X 340      52.482  92.547   7.827  0.00  0.00            
ATOM   5029  H   LYS X 340      58.361  97.255   7.643  0.00  0.00            
ATOM   5030  HA  LYS X 340      57.122  96.268   5.190  0.00  0.00            
ATOM   5031  HB2 LYS X 340      56.131  96.257   8.086  0.00  0.00            
ATOM   5032  HB3 LYS X 340      57.080  94.979   7.308  0.00  0.00            
ATOM   5033  HG2 LYS X 340      55.252  94.645   5.643  0.00  0.00            
ATOM   5034  HG3 LYS X 340      54.291  95.890   6.460  0.00  0.00            
ATOM   5035  HD2 LYS X 340      55.181  93.239   7.667  0.00  0.00            
ATOM   5036  HD3 LYS X 340      54.288  94.515   8.537  0.00  0.00            
ATOM   5037  HE2 LYS X 340      53.359  93.124   5.975  0.00  0.00            
ATOM   5038  HE3 LYS X 340      52.487  94.409   6.809  0.00  0.00            
ATOM   5039  HZ1 LYS X 340      51.614  92.249   7.397  0.00  0.00            
ATOM   5040  HZ2 LYS X 340      52.260  92.947   8.730  0.00  0.00            
ATOM   5041  HZ3 LYS X 340      53.073  91.737   7.956  0.00  0.00            
ATOM   5042  N   VAL X 341      55.562  98.708   6.782  0.00  0.00            
ATOM   5043  CA  VAL X 341      54.456  99.662   6.614  0.00  0.00            
ATOM   5044  C   VAL X 341      54.851 100.889   5.784  0.00  0.00            
ATOM   5045  O   VAL X 341      53.952 101.534   5.260  0.00  0.00            
ATOM   5046  CB  VAL X 341      53.758 100.030   7.946  0.00  0.00            
ATOM   5047  CG1 VAL X 341      53.635  98.841   8.911  0.00  0.00            
ATOM   5048  CG2 VAL X 341      54.417 101.177   8.716  0.00  0.00            
ATOM   5049  H   VAL X 341      56.004  98.616   7.689  0.00  0.00            
ATOM   5050  HA  VAL X 341      53.691  99.160   6.018  0.00  0.00            
ATOM   5051  HB  VAL X 341      52.743 100.349   7.700  0.00  0.00            
ATOM   5052 HG11 VAL X 341      52.984  99.122   9.736  0.00  0.00            
ATOM   5053 HG12 VAL X 341      54.608  98.575   9.318  0.00  0.00            
ATOM   5054 HG13 VAL X 341      53.196  97.985   8.401  0.00  0.00            
ATOM   5055 HG21 VAL X 341      54.340 102.100   8.145  0.00  0.00            
ATOM   5056 HG22 VAL X 341      55.461 100.948   8.925  0.00  0.00            
ATOM   5057 HG23 VAL X 341      53.883 101.326   9.652  0.00  0.00            
ATOM   5058  N   LEU X 342      56.150 101.194   5.596  0.00  0.00            
ATOM   5059  CA  LEU X 342      56.590 102.359   4.809  0.00  0.00            
ATOM   5060  C   LEU X 342      56.948 102.108   3.330  0.00  0.00            
ATOM   5061  O   LEU X 342      57.053 103.081   2.589  0.00  0.00            
ATOM   5062  CB  LEU X 342      57.720 103.136   5.504  0.00  0.00
[truncated: 229,895 more chars]
